# Supplementary material for: Causal role of metabolites in non-small cell lung cancer: Mendelian randomization (MR) study
Source: PLoS One. 2024 Mar 22;19(3):e0300904. doi: 10.1371/journal.pone.0300904 (PMC10959361; doi:10.1371/journal.pone.0300904)
Supplement: S1 Table — (XLSX) [file pone.0300904.s001.xlsx]

## Sheet: table.MRresult
Supplementary Table 1: Results of the causal effect of metabolites on NSCLC
id.exposure	outcome	exposure	method	nsnp	b	se	pval	lo_ci	up_ci	or	or_lci95	or_uci95
GCST90199621	Non-small cell lung cancer	Carnitine levels	MR Egger	25	0.103695	0.125008	0.415347	-0.141321	0.34871	1.10926	0.86821	1.41724
GCST90199621	Non-small cell lung cancer	Carnitine levels	Weighted median	25	0.121243	0.102832	0.238383	-0.0803076	0.322793	1.1289	0.922832	1.38098
GCST90199621	Non-small cell lung cancer	Carnitine levels	Inverse variance weighted	25	0.111162	0.0737466	0.131719	-0.0333808	0.255706	1.11758	0.96717	1.29137
GCST90199621	Non-small cell lung cancer	Carnitine levels	Simple mode	25	0.378275	0.196313	0.0659121	-0.00649817	0.763048	1.45976	0.993523	2.1448
GCST90199621	Non-small cell lung cancer	Carnitine levels	Weighted mode	25	0.11293	0.100369	0.27165	-0.0837924	0.309653	1.11955	0.919622	1.36295
GCST90199622	Non-small cell lung cancer	Benzoate levels	MR Egger	18	0.0403574	0.0858807	0.644751	-0.127969	0.208683	1.04118	0.879881	1.23205
GCST90199622	Non-small cell lung cancer	Benzoate levels	Weighted median	18	-0.000473638	0.0862735	0.99562	-0.16957	0.168622	0.999526	0.844028	1.18367
GCST90199622	Non-small cell lung cancer	Benzoate levels	Inverse variance weighted	18	0.00690871	0.0652289	0.91565	-0.12094	0.134757	1.00693	0.886087	1.14426
GCST90199622	Non-small cell lung cancer	Benzoate levels	Simple mode	18	0.132122	0.195182	0.507564	-0.250434	0.514678	1.14125	0.778463	1.6731
GCST90199622	Non-small cell lung cancer	Benzoate levels	Weighted mode	18	0.0151455	0.075632	0.843659	-0.133093	0.163384	1.01526	0.875384	1.17749
GCST90199623	Non-small cell lung cancer	Maltotriose levels	MR Egger	23	0.0230843	0.158492	0.885587	-0.287561	0.333729	1.02335	0.750091	1.39617
GCST90199623	Non-small cell lung cancer	Maltotriose levels	Weighted median	23	-0.0595621	0.111105	0.591899	-0.277329	0.158204	0.942177	0.757805	1.17141
GCST90199623	Non-small cell lung cancer	Maltotriose levels	Inverse variance weighted	23	-0.0443443	0.0758834	0.558969	-0.193076	0.104387	0.956625	0.824419	1.11003
GCST90199623	Non-small cell lung cancer	Maltotriose levels	Simple mode	23	-0.0475361	0.181489	0.795818	-0.403256	0.308183	0.953576	0.668141	1.36095
GCST90199623	Non-small cell lung cancer	Maltotriose levels	Weighted mode	23	-0.0475361	0.161637	0.771444	-0.364344	0.269272	0.953576	0.694652	1.30901
GCST90199624	Non-small cell lung cancer	Hippurate levels	MR Egger	19	0.0829001	0.266327	0.759379	-0.439101	0.604901	1.08643	0.644616	1.83107
GCST90199624	Non-small cell lung cancer	Hippurate levels	Weighted median	19	0.0748101	0.163385	0.647041	-0.245424	0.395045	1.07768	0.782372	1.48445
GCST90199624	Non-small cell lung cancer	Hippurate levels	Inverse variance weighted	19	0.113881	0.118587	0.336892	-0.118548	0.346311	1.12062	0.888209	1.41384
GCST90199624	Non-small cell lung cancer	Hippurate levels	Simple mode	19	0.225017	0.268212	0.412499	-0.300678	0.750713	1.25234	0.740316	2.11851
GCST90199624	Non-small cell lung cancer	Hippurate levels	Weighted mode	19	0.10698	0.210742	0.617875	-0.306076	0.520035	1.11291	0.736331	1.68209
GCST90199625	Non-small cell lung cancer	Methionine sulfoxide levels	MR Egger	25	-0.29965	0.298055	0.325188	-0.883837	0.284537	0.741078	0.413195	1.32915
GCST90199625	Non-small cell lung cancer	Methionine sulfoxide levels	Weighted median	25	0.0507552	0.156808	0.746183	-0.256589	0.3581	1.05207	0.773686	1.43061
GCST90199625	Non-small cell lung cancer	Methionine sulfoxide levels	Inverse variance weighted	25	-0.0473722	0.137846	0.731102	-0.31755	0.222806	0.953732	0.72793	1.24958
GCST90199625	Non-small cell lung cancer	Methionine sulfoxide levels	Simple mode	25	0.464243	0.388388	0.243646	-0.296998	1.22548	1.59081	0.743045	3.40581
GCST90199625	Non-small cell lung cancer	Methionine sulfoxide levels	Weighted mode	25	0.388974	0.354904	0.283956	-0.306638	1.08459	1.47547	0.735917	2.95822
GCST90199626	Non-small cell lung cancer	Xanthurenate levels	MR Egger	23	-0.582653	0.23771	0.0230846	-1.04857	-0.116741	0.558415	0.35044	0.889815
GCST90199626	Non-small cell lung cancer	Xanthurenate levels	Weighted median	23	-0.026744	0.145876	0.854536	-0.31266	0.259172	0.97361	0.731498	1.29586
GCST90199626	Non-small cell lung cancer	Xanthurenate levels	Inverse variance weighted	23	-0.0872392	0.10341	0.39888	-0.289923	0.115445	0.916458	0.748321	1.12237
GCST90199626	Non-small cell lung cancer	Xanthurenate levels	Simple mode	23	0.0996301	0.250757	0.694962	-0.391854	0.591114	1.10476	0.675803	1.806
GCST90199626	Non-small cell lung cancer	Xanthurenate levels	Weighted mode	23	0.0303018	0.182222	0.869447	-0.326852	0.387456	1.03077	0.72119	1.47323
GCST90199627	Non-small cell lung cancer	N-alpha-acetylornithine levels	MR Egger	22	0.105472	0.180813	0.566196	-0.248921	0.459865	1.11124	0.779642	1.58386
GCST90199627	Non-small cell lung cancer	N-alpha-acetylornithine levels	Weighted median	22	0.0221303	0.113464	0.845359	-0.200259	0.244519	1.02238	0.818519	1.27701
GCST90199627	Non-small cell lung cancer	N-alpha-acetylornithine levels	Inverse variance weighted	22	-0.00988575	0.0848164	0.907213	-0.176126	0.156354	0.990163	0.838512	1.16924
GCST90199627	Non-small cell lung cancer	N-alpha-acetylornithine levels	Simple mode	22	0.0114843	0.199149	0.954559	-0.378848	0.401816	1.01155	0.68465	1.49454
GCST90199627	Non-small cell lung cancer	N-alpha-acetylornithine levels	Weighted mode	22	0.0479583	0.188451	0.801595	-0.321405	0.417321	1.04913	0.72513	1.51789
GCST90199628	Non-small cell lung cancer	3-methylhistidine levels	MR Egger	28	0.23653	0.209084	0.26827	-0.173275	0.646335	1.26685	0.840906	1.90853
GCST90199628	Non-small cell lung cancer	3-methylhistidine levels	Weighted median	28	0.076379	0.144847	0.59798	-0.207521	0.360279	1.07937	0.812596	1.43373
GCST90199628	Non-small cell lung cancer	3-methylhistidine levels	Inverse variance weighted	28	-0.0851202	0.10646	0.423972	-0.293782	0.123542	0.918402	0.745439	1.1315
GCST90199628	Non-small cell lung cancer	3-methylhistidine levels	Simple mode	28	0.1634	0.267885	0.546986	-0.361655	0.688455	1.17751	0.696523	1.99064
GCST90199628	Non-small cell lung cancer	3-methylhistidine levels	Weighted mode	28	0.121081	0.179737	0.506257	-0.231204	0.473365	1.12872	0.793578	1.60539
GCST90199629	Non-small cell lung cancer	Glycerophosphorylcholine (GPC) levels	MR Egger	33	-0.135413	0.17979	0.457028	-0.487802	0.216975	0.873355	0.613975	1.24231
GCST90199629	Non-small cell lung cancer	Glycerophosphorylcholine (GPC) levels	Weighted median	33	-0.0991738	0.122146	0.416834	-0.338581	0.140233	0.905585	0.712781	1.15054
GCST90199629	Non-small cell lung cancer	Glycerophosphorylcholine (GPC) levels	Inverse variance weighted	33	-0.00855579	0.0843581	0.919215	-0.173898	0.156786	0.991481	0.840383	1.16975
GCST90199629	Non-small cell lung cancer	Glycerophosphorylcholine (GPC) levels	Simple mode	33	-0.164532	0.218403	0.456752	-0.592602	0.263538	0.848291	0.552887	1.30153
GCST90199629	Non-small cell lung cancer	Glycerophosphorylcholine (GPC) levels	Weighted mode	33	-0.132543	0.1695	0.439985	-0.464763	0.199677	0.875866	0.628284	1.22101
GCST90199630	Non-small cell lung cancer	Phenylacetate levels	MR Egger	26	-0.16023	0.144812	0.279491	-0.444062	0.123601	0.851948	0.641426	1.13156
GCST90199630	Non-small cell lung cancer	Phenylacetate levels	Weighted median	26	-0.190428	0.120573	0.114252	-0.426751	0.0458942	0.826605	0.652626	1.04696
GCST90199630	Non-small cell lung cancer	Phenylacetate levels	Inverse variance weighted	26	-0.0759132	0.0814404	0.351268	-0.235536	0.08371	0.926897	0.790147	1.08731
GCST90199630	Non-small cell lung cancer	Phenylacetate levels	Simple mode	26	-0.219499	0.187735	0.253352	-0.587459	0.148461	0.802921	0.555738	1.16005
GCST90199630	Non-small cell lung cancer	Phenylacetate levels	Weighted mode	26	-0.209441	0.14978	0.174298	-0.503009	0.0841276	0.811038	0.604709	1.08777
GCST90199631	Non-small cell lung cancer	3-methyl-2-oxovalerate levels	MR Egger	15	0.51378	0.414259	0.236807	-0.298168	1.32573	1.6716	0.742176	3.76493
GCST90199631	Non-small cell lung cancer	3-methyl-2-oxovalerate levels	Weighted median	15	0.105409	0.220078	0.631965	-0.325943	0.536761	1.11117	0.721846	1.71046
GCST90199631	Non-small cell lung cancer	3-methyl-2-oxovalerate levels	Inverse variance weighted	15	0.0157103	0.173758	0.927958	-0.324855	0.356276	1.01583	0.722632	1.428
GCST90199631	Non-small cell lung cancer	3-methyl-2-oxovalerate levels	Simple mode	15	0.261465	0.377159	0.499494	-0.477767	1.0007	1.29883	0.620167	2.72018
GCST90199631	Non-small cell lung cancer	3-methyl-2-oxovalerate levels	Weighted mode	15	0.165009	0.372592	0.664627	-0.565271	0.895289	1.1794	0.568206	2.44804
GCST90199632	Non-small cell lung cancer	Tartarate levels	MR Egger	22	0.0685325	0.239078	0.777326	-0.40006	0.537125	1.07094	0.67028	1.71108
GCST90199632	Non-small cell lung cancer	Tartarate levels	Weighted median	22	0.0776273	0.135294	0.566125	-0.187549	0.342803	1.08072	0.828989	1.40889
GCST90199632	Non-small cell lung cancer	Tartarate levels	Inverse variance weighted	22	-0.0450553	0.12381	0.715928	-0.287723	0.197613	0.955945	0.749969	1.21849
GCST90199632	Non-small cell lung cancer	Tartarate levels	Simple mode	22	0.0387629	0.249172	0.87786	-0.449613	0.527139	1.03952	0.637875	1.69408
GCST90199632	Non-small cell lung cancer	Tartarate levels	Weighted mode	22	0.13765	0.193889	0.48555	-0.242373	0.517673	1.14757	0.784763	1.67812
GCST90199633	Non-small cell lung cancer	Suberate (C8-DC) levels	MR Egger	27	-0.00976833	0.140667	0.94519	-0.285476	0.265939	0.990279	0.751656	1.30466
GCST90199633	Non-small cell lung cancer	Suberate (C8-DC) levels	Weighted median	27	0.0197626	0.105207	0.850999	-0.186444	0.225969	1.01996	0.829905	1.25354
GCST90199633	Non-small cell lung cancer	Suberate (C8-DC) levels	Inverse variance weighted	27	-0.0166977	0.0837386	0.841948	-0.180825	0.14743	0.983441	0.834581	1.15885
GCST90199633	Non-small cell lung cancer	Suberate (C8-DC) levels	Simple mode	27	0.0108994	0.162789	0.94713	-0.308166	0.329965	1.01096	0.734793	1.39092
GCST90199633	Non-small cell lung cancer	Suberate (C8-DC) levels	Weighted mode	27	0.0108994	0.0980809	0.91237	-0.181339	0.203138	1.01096	0.834152	1.22524
GCST90199634	Non-small cell lung cancer	5-hydroxylysine levels	MR Egger	28	0.206567	0.118137	0.092171	-0.0249819	0.438117	1.22945	0.975328	1.54979
GCST90199634	Non-small cell lung cancer	5-hydroxylysine levels	Weighted median	28	0.186916	0.10038	0.0625907	-0.00982837	0.38366	1.20553	0.99022	1.46765
GCST90199634	Non-small cell lung cancer	5-hydroxylysine levels	Inverse variance weighted	28	0.139646	0.0775916	0.0718987	-0.0124334	0.291726	1.14987	0.987644	1.33874
GCST90199634	Non-small cell lung cancer	5-hydroxylysine levels	Simple mode	28	-0.0458102	0.205464	0.825245	-0.448519	0.356898	0.955223	0.638573	1.42889
GCST90199634	Non-small cell lung cancer	5-hydroxylysine levels	Weighted mode	28	0.233721	0.118741	0.0593782	0.000987579	0.466453	1.26329	1.00099	1.59433
GCST90199635	Non-small cell lung cancer	3-phenylpropionate hydrocinnamate levels	MR Egger	27	0.0221335	0.144664	0.879627	-0.261408	0.305675	1.02238	0.769966	1.35754
GCST90199635	Non-small cell lung cancer	3-phenylpropionate hydrocinnamate levels	Weighted median	27	-0.0140131	0.101015	0.889669	-0.212002	0.183976	0.986085	0.808963	1.20199
GCST90199635	Non-small cell lung cancer	3-phenylpropionate hydrocinnamate levels	Inverse variance weighted	27	0.0199852	0.0826571	0.808947	-0.142023	0.181993	1.02019	0.867601	1.19961
GCST90199635	Non-small cell lung cancer	3-phenylpropionate hydrocinnamate levels	Simple mode	27	-0.0812691	0.161255	0.618521	-0.39733	0.234792	0.921946	0.672112	1.26465
GCST90199635	Non-small cell lung cancer	3-phenylpropionate hydrocinnamate levels	Weighted mode	27	0.0406256	0.109538	0.71373	-0.174069	0.25532	1.04146	0.840239	1.29087
GCST90199636	Non-small cell lung cancer	Kynurenine levels	MR Egger	23	-0.336945	0.311161	0.291147	-0.946821	0.272932	0.713948	0.387972	1.31381
GCST90199636	Non-small cell lung cancer	Kynurenine levels	Weighted median	23	0.17218	0.135436	0.203621	-0.0932745	0.437635	1.18789	0.910943	1.54904
GCST90199636	Non-small cell lung cancer	Kynurenine levels	Inverse variance weighted	23	0.0615494	0.105702	0.560371	-0.145627	0.268726	1.06348	0.86448	1.3083
GCST90199636	Non-small cell lung cancer	Kynurenine levels	Simple mode	23	0.307898	0.295046	0.308021	-0.270392	0.886187	1.36056	0.763081	2.42586
GCST90199636	Non-small cell lung cancer	Kynurenine levels	Weighted mode	23	0.254101	0.19481	0.205594	-0.127726	0.635928	1.2893	0.880095	1.88877
GCST90199637	Non-small cell lung cancer	N-acetylglutamate levels	MR Egger	20	0.12524	0.295678	0.6769	-0.45429	0.704769	1.13342	0.634898	2.02338
GCST90199637	Non-small cell lung cancer	N-acetylglutamate levels	Weighted median	20	0.154394	0.149736	0.302487	-0.139087	0.447876	1.16695	0.870152	1.56498
GCST90199637	Non-small cell lung cancer	N-acetylglutamate levels	Inverse variance weighted	20	0.0846697	0.114396	0.459212	-0.139547	0.308886	1.08836	0.869752	1.36191
GCST90199637	Non-small cell lung cancer	N-acetylglutamate levels	Simple mode	20	0.176935	0.277983	0.532046	-0.367911	0.721781	1.19355	0.692179	2.0581
GCST90199637	Non-small cell lung cancer	N-acetylglutamate levels	Weighted mode	20	0.186949	0.246441	0.457401	-0.296075	0.669973	1.20557	0.743732	1.95419
GCST90199638	Non-small cell lung cancer	Glycerol 3-phosphate levels	MR Egger	30	-0.114583	0.130394	0.387019	-0.370155	0.140989	0.891738	0.690627	1.15141
GCST90199638	Non-small cell lung cancer	Glycerol 3-phosphate levels	Weighted median	30	-0.0468477	0.110298	0.671027	-0.263031	0.169336	0.954233	0.768718	1.18452
GCST90199638	Non-small cell lung cancer	Glycerol 3-phosphate levels	Inverse variance weighted	30	0.0579919	0.0788276	0.461926	-0.0965102	0.212494	1.05971	0.908001	1.23676
GCST90199638	Non-small cell lung cancer	Glycerol 3-phosphate levels	Simple mode	30	0.113006	0.215575	0.604119	-0.309522	0.535534	1.11964	0.733798	1.70836
GCST90199638	Non-small cell lung cancer	Glycerol 3-phosphate levels	Weighted mode	30	-0.0664328	0.13588	0.628585	-0.332758	0.199893	0.935726	0.716944	1.22127
GCST90199639	Non-small cell lung cancer	Imidazole lactate levels	MR Egger	27	0.104267	0.0909055	0.262247	-0.0739076	0.282442	1.1099	0.928758	1.32636
GCST90199639	Non-small cell lung cancer	Imidazole lactate levels	Weighted median	27	0.0105932	0.0709953	0.881388	-0.128558	0.149744	1.01065	0.879363	1.16154
GCST90199639	Non-small cell lung cancer	Imidazole lactate levels	Inverse variance weighted	27	0.044972	0.0553665	0.416643	-0.0635463	0.15349	1.046	0.938431	1.1659
GCST90199639	Non-small cell lung cancer	Imidazole lactate levels	Simple mode	27	-0.11429	0.13192	0.39422	-0.372854	0.144274	0.891999	0.688766	1.1552
GCST90199639	Non-small cell lung cancer	Imidazole lactate levels	Weighted mode	27	0.0401412	0.0663899	0.550667	-0.0899831	0.170265	1.04096	0.913947	1.18562
GCST90199640	Non-small cell lung cancer	4-guanidinobutanoate levels	MR Egger	20	-0.0570873	0.131115	0.66845	-0.314073	0.199899	0.944512	0.730465	1.22128
GCST90199640	Non-small cell lung cancer	4-guanidinobutanoate levels	Weighted median	20	-0.0614635	0.0777032	0.428942	-0.213762	0.0908348	0.940387	0.807541	1.09509
GCST90199640	Non-small cell lung cancer	4-guanidinobutanoate levels	Inverse variance weighted	20	0.0326148	0.0854075	0.702556	-0.134784	0.200013	1.03315	0.873905	1.22142
GCST90199640	Non-small cell lung cancer	4-guanidinobutanoate levels	Simple mode	20	0.150853	0.22386	0.50851	-0.287913	0.589619	1.16283	0.749827	1.8033
GCST90199640	Non-small cell lung cancer	4-guanidinobutanoate levels	Weighted mode	20	-0.0432103	0.0722844	0.557044	-0.184888	0.0984672	0.95771	0.831198	1.10348
GCST90199641	Non-small cell lung cancer	Glucuronate levels	MR Egger	16	-0.182337	0.245964	0.470755	-0.664428	0.299753	0.83332	0.514568	1.34953
GCST90199641	Non-small cell lung cancer	Glucuronate levels	Weighted median	16	-0.212743	0.163137	0.192207	-0.53249	0.107005	0.808364	0.587141	1.11294
GCST90199641	Non-small cell lung cancer	Glucuronate levels	Inverse variance weighted	16	-0.250465	0.118052	0.0338672	-0.481847	-0.019083	0.778439	0.617641	0.981098
GCST90199641	Non-small cell lung cancer	Glucuronate levels	Simple mode	16	-0.290775	0.260377	0.281671	-0.801113	0.219563	0.747684	0.448829	1.24553
GCST90199641	Non-small cell lung cancer	Glucuronate levels	Weighted mode	16	-0.226748	0.189691	0.250506	-0.598542	0.145046	0.797122	0.549612	1.15609
GCST90199642	Non-small cell lung cancer	Ribitol levels	MR Egger	34	-0.015473	0.0779166	0.843844	-0.16819	0.137243	0.984646	0.845194	1.14711
GCST90199642	Non-small cell lung cancer	Ribitol levels	Weighted median	34	0.0388588	0.0750733	0.60473	-0.108285	0.186002	1.03962	0.897372	1.20443
GCST90199642	Non-small cell lung cancer	Ribitol levels	Inverse variance weighted	34	0.0205925	0.0560376	0.713263	-0.0892412	0.130426	1.02081	0.914625	1.13931
GCST90199642	Non-small cell lung cancer	Ribitol levels	Simple mode	34	-0.0803086	0.145855	0.585613	-0.366185	0.205568	0.922831	0.693374	1.22822
GCST90199642	Non-small cell lung cancer	Ribitol levels	Weighted mode	34	0.0320316	0.0601157	0.59772	-0.0857952	0.149858	1.03255	0.917782	1.16167
GCST90199643	Non-small cell lung cancer	Glycodeoxycholate levels	MR Egger	20	-0.162666	0.23811	0.503208	-0.629362	0.30403	0.849875	0.532932	1.35531
GCST90199643	Non-small cell lung cancer	Glycodeoxycholate levels	Weighted median	20	-0.0264204	0.15126	0.86134	-0.32289	0.270049	0.973926	0.724054	1.31003
GCST90199643	Non-small cell lung cancer	Glycodeoxycholate levels	Inverse variance weighted	20	-0.0423976	0.104092	0.683782	-0.246419	0.161624	0.958489	0.781595	1.17542
GCST90199643	Non-small cell lung cancer	Glycodeoxycholate levels	Simple mode	20	0.0266512	0.24821	0.915619	-0.459841	0.513144	1.02701	0.631384	1.67053
GCST90199643	Non-small cell lung cancer	Glycodeoxycholate levels	Weighted mode	20	-0.00218717	0.22492	0.992343	-0.443029	0.438655	0.997815	0.642088	1.55062
GCST90199644	Non-small cell lung cancer	Theobromine levels	MR Egger	26	-0.0470177	0.327986	0.887208	-0.689869	0.595834	0.954071	0.501642	1.81454
GCST90199644	Non-small cell lung cancer	Theobromine levels	Weighted median	26	-0.0591365	0.148955	0.691361	-0.351088	0.232815	0.942578	0.703922	1.26215
GCST90199644	Non-small cell lung cancer	Theobromine levels	Inverse variance weighted	26	-0.11769	0.113667	0.300485	-0.340478	0.105097	0.888971	0.71143	1.11082
GCST90199644	Non-small cell lung cancer	Theobromine levels	Simple mode	26	0.0159953	0.320189	0.960555	-0.611575	0.643566	1.01612	0.542495	1.90326
GCST90199644	Non-small cell lung cancer	Theobromine levels	Weighted mode	26	0.0550684	0.308746	0.859876	-0.550073	0.66021	1.05661	0.576908	1.9352
GCST90199645	Non-small cell lung cancer	Quinate levels	MR Egger	20	-0.0783863	0.102633	0.454911	-0.279548	0.122775	0.924607	0.756126	1.13063
GCST90199645	Non-small cell lung cancer	Quinate levels	Weighted median	20	-0.0564471	0.104667	0.589678	-0.261594	0.1487	0.945117	0.769823	1.16032
GCST90199645	Non-small cell lung cancer	Quinate levels	Inverse variance weighted	20	-0.0809944	0.0738413	0.272698	-0.225723	0.0637346	0.922199	0.797939	1.06581
GCST90199645	Non-small cell lung cancer	Quinate levels	Simple mode	20	-0.0747373	0.179477	0.681771	-0.426512	0.277038	0.927987	0.652782	1.31922
GCST90199645	Non-small cell lung cancer	Quinate levels	Weighted mode	20	-0.0810934	0.0932883	0.395544	-0.263938	0.101752	0.922108	0.768021	1.10711
GCST90199646	Non-small cell lung cancer	Gentisate levels	MR Egger	28	-0.192717	0.180519	0.295526	-0.546534	0.1611	0.824715	0.578953	1.1748
GCST90199646	Non-small cell lung cancer	Gentisate levels	Weighted median	28	-0.151146	0.132685	0.254647	-0.41121	0.108917	0.859722	0.662848	1.11507
GCST90199646	Non-small cell lung cancer	Gentisate levels	Inverse variance weighted	28	-0.107326	0.0951806	0.259488	-0.29388	0.0792282	0.898233	0.745366	1.08245
GCST90199646	Non-small cell lung cancer	Gentisate levels	Simple mode	28	-0.284257	0.251677	0.268642	-0.777544	0.20903	0.752573	0.459533	1.23248
GCST90199646	Non-small cell lung cancer	Gentisate levels	Weighted mode	28	-0.140357	0.211288	0.512137	-0.554482	0.273768	0.869048	0.57437	1.31491
GCST90199647	Non-small cell lung cancer	Theophylline levels	MR Egger	25	0.31833	0.215961	0.154034	-0.104954	0.741615	1.37483	0.900366	2.09932
GCST90199647	Non-small cell lung cancer	Theophylline levels	Weighted median	25	0.15904	0.136449	0.243793	-0.108401	0.42648	1.17238	0.897268	1.53186
GCST90199647	Non-small cell lung cancer	Theophylline levels	Inverse variance weighted	25	0.232556	0.0981921	0.0178662	0.0400996	0.425013	1.26182	1.04091	1.52961
GCST90199647	Non-small cell lung cancer	Theophylline levels	Simple mode	25	0.0430722	0.23642	0.856968	-0.420312	0.506456	1.04401	0.656842	1.6594
GCST90199647	Non-small cell lung cancer	Theophylline levels	Weighted mode	25	0.052115	0.210279	0.806368	-0.360031	0.464261	1.0535	0.697655	1.59084
GCST90199648	Non-small cell lung cancer	1,5-anhydroglucitol (1,5-ag) levels	MR Egger	30	-0.35578	0.124767	0.00808203	-0.600323	-0.111237	0.700627	0.548634	0.894726
GCST90199648	Non-small cell lung cancer	1,5-anhydroglucitol (1,5-ag) levels	Weighted median	30	-0.181741	0.102779	0.0770167	-0.383188	0.0197065	0.833817	0.681684	1.0199
GCST90199648	Non-small cell lung cancer	1,5-anhydroglucitol (1,5-ag) levels	Inverse variance weighted	30	-0.108154	0.082063	0.187523	-0.268998	0.0526891	0.897489	0.764145	1.0541
GCST90199648	Non-small cell lung cancer	1,5-anhydroglucitol (1,5-ag) levels	Simple mode	30	0.0515849	0.201054	0.79932	-0.34248	0.44565	1.05294	0.710007	1.5615
GCST90199648	Non-small cell lung cancer	1,5-anhydroglucitol (1,5-ag) levels	Weighted mode	30	-0.211296	0.105295	0.0541857	-0.417675	-0.00491691	0.809535	0.658576	0.995095
GCST90199649	Non-small cell lung cancer	1-stearoyl-2-arachidonoyl-GPI (18:0/20:4) levels	MR Egger	24	0.3205	0.190756	0.107073	-0.0533816	0.694383	1.37782	0.948018	2.00247
GCST90199649	Non-small cell lung cancer	1-stearoyl-2-arachidonoyl-GPI (18:0/20:4) levels	Weighted median	24	0.131222	0.102814	0.20185	-0.0702942	0.332738	1.14022	0.93212	1.39478
GCST90199649	Non-small cell lung cancer	1-stearoyl-2-arachidonoyl-GPI (18:0/20:4) levels	Inverse variance weighted	24	0.120685	0.0840207	0.150897	-0.0439957	0.285366	1.12827	0.956958	1.33025
GCST90199649	Non-small cell lung cancer	1-stearoyl-2-arachidonoyl-GPI (18:0/20:4) levels	Simple mode	24	-0.0227271	0.186706	0.904172	-0.38867	0.343216	0.977529	0.677958	1.40947
GCST90199649	Non-small cell lung cancer	1-stearoyl-2-arachidonoyl-GPI (18:0/20:4) levels	Weighted mode	24	0.183231	0.106057	0.0974552	-0.0246412	0.391104	1.20109	0.97566	1.47861
GCST90199650	Non-small cell lung cancer	Indolelactate levels	MR Egger	26	0.367606	0.221153	0.109475	-0.0658538	0.801066	1.44427	0.936268	2.22791
GCST90199650	Non-small cell lung cancer	Indolelactate levels	Weighted median	26	-0.0497724	0.15346	0.745684	-0.350554	0.251009	0.951446	0.704298	1.28532
GCST90199650	Non-small cell lung cancer	Indolelactate levels	Inverse variance weighted	26	-0.0503373	0.108103	0.641473	-0.26222	0.161545	0.950909	0.769342	1.17533
GCST90199650	Non-small cell lung cancer	Indolelactate levels	Simple mode	26	0.23194	0.258482	0.37811	-0.274685	0.738565	1.26104	0.759812	2.09293
GCST90199650	Non-small cell lung cancer	Indolelactate levels	Weighted mode	26	0.126094	0.206415	0.546796	-0.278479	0.530667	1.13439	0.756934	1.70007
GCST90199651	Non-small cell lung cancer	Docosahexaenoate DHA; 22:6n3 levels	MR Egger	22	0.0284664	0.215725	0.896337	-0.394354	0.451287	1.02888	0.674115	1.57033
GCST90199651	Non-small cell lung cancer	Docosahexaenoate DHA; 22:6n3 levels	Weighted median	22	0.0293135	0.157152	0.85203	-0.278705	0.337332	1.02975	0.756763	1.4012
GCST90199651	Non-small cell lung cancer	Docosahexaenoate DHA; 22:6n3 levels	Inverse variance weighted	22	0.0654387	0.116784	0.575249	-0.163459	0.294336	1.06763	0.849202	1.34224
GCST90199651	Non-small cell lung cancer	Docosahexaenoate DHA; 22:6n3 levels	Simple mode	22	0.268467	0.245715	0.286948	-0.213135	0.750069	1.30796	0.808047	2.11715
GCST90199651	Non-small cell lung cancer	Docosahexaenoate DHA; 22:6n3 levels	Weighted mode	22	0.11426	0.160731	0.484983	-0.200773	0.429293	1.12104	0.818098	1.53617
GCST90199652	Non-small cell lung cancer	1-stearoyl-2-oleoyl-GPS (18:0/18:1) levels	MR Egger	20	-0.340045	0.292006	0.259418	-0.912376	0.232286	0.711739	0.401569	1.26148
GCST90199652	Non-small cell lung cancer	1-stearoyl-2-oleoyl-GPS (18:0/18:1) levels	Weighted median	20	-0.197909	0.149966	0.186939	-0.491842	0.096025	0.820445	0.611499	1.10079
GCST90199652	Non-small cell lung cancer	1-stearoyl-2-oleoyl-GPS (18:0/18:1) levels	Inverse variance weighted	20	-0.0241228	0.108303	0.823742	-0.236396	0.188151	0.976166	0.789468	1.20702
GCST90199652	Non-small cell lung cancer	1-stearoyl-2-oleoyl-GPS (18:0/18:1) levels	Simple mode	20	-0.249426	0.257909	0.345641	-0.754927	0.256076	0.779248	0.470045	1.29185
GCST90199652	Non-small cell lung cancer	1-stearoyl-2-oleoyl-GPS (18:0/18:1) levels	Weighted mode	20	-0.262864	0.215639	0.237762	-0.685517	0.159788	0.768846	0.50383	1.17326
GCST90199653	Non-small cell lung cancer	1-myristoyl-2-palmitoyl-gpc (14:0/16:0) levels	MR Egger	15	-0.50721	0.298383	0.112942	-1.09204	0.0776195	0.602173	0.335531	1.08071
GCST90199653	Non-small cell lung cancer	1-myristoyl-2-palmitoyl-gpc (14:0/16:0) levels	Weighted median	15	-0.140411	0.183454	0.44405	-0.49998	0.219159	0.869001	0.606543	1.24503
GCST90199653	Non-small cell lung cancer	1-myristoyl-2-palmitoyl-gpc (14:0/16:0) levels	Inverse variance weighted	15	-0.0446034	0.142037	0.753501	-0.322996	0.233789	0.956377	0.723977	1.26338
GCST90199653	Non-small cell lung cancer	1-myristoyl-2-palmitoyl-gpc (14:0/16:0) levels	Simple mode	15	-0.181604	0.293498	0.546014	-0.756861	0.393653	0.833932	0.469137	1.48239
GCST90199653	Non-small cell lung cancer	1-myristoyl-2-palmitoyl-gpc (14:0/16:0) levels	Weighted mode	15	-0.167344	0.246178	0.507737	-0.649853	0.315165	0.845909	0.522123	1.37049
GCST90199654	Non-small cell lung cancer	Paraxanthine levels in elite athletes	MR Egger	33	0.202118	0.18167	0.274453	-0.153955	0.558191	1.22399	0.85731	1.74751
GCST90199654	Non-small cell lung cancer	Paraxanthine levels in elite athletes	Weighted median	33	0.0594537	0.126627	0.638699	-0.188735	0.307643	1.06126	0.828006	1.36021
GCST90199654	Non-small cell lung cancer	Paraxanthine levels in elite athletes	Inverse variance weighted	33	0.0363499	0.0831415	0.661963	-0.126607	0.199307	1.03702	0.881079	1.22056
GCST90199654	Non-small cell lung cancer	Paraxanthine levels in elite athletes	Simple mode	33	0.130466	0.228773	0.572466	-0.317929	0.578862	1.13936	0.727654	1.78401
GCST90199654	Non-small cell lung cancer	Paraxanthine levels in elite athletes	Weighted mode	33	0.140323	0.210542	0.50988	-0.27234	0.552986	1.15065	0.761595	1.73844
GCST90199655	Non-small cell lung cancer	4-methyl-2-oxopentanoate levels	MR Egger	12	0.182268	0.491687	0.718594	-0.781439	1.14597	1.19994	0.457747	3.1455
GCST90199655	Non-small cell lung cancer	4-methyl-2-oxopentanoate levels	Weighted median	12	-0.112515	0.206274	0.585435	-0.516811	0.291781	0.893584	0.59642	1.33881
GCST90199655	Non-small cell lung cancer	4-methyl-2-oxopentanoate levels	Inverse variance weighted	12	-0.0597441	0.148419	0.68729	-0.350646	0.231158	0.942006	0.704233	1.26006
GCST90199655	Non-small cell lung cancer	4-methyl-2-oxopentanoate levels	Simple mode	12	-0.192749	0.333474	0.574903	-0.846358	0.460859	0.824689	0.428975	1.58544
GCST90199655	Non-small cell lung cancer	4-methyl-2-oxopentanoate levels	Weighted mode	12	-0.149984	0.321437	0.649888	-0.78	0.480033	0.860722	0.458406	1.61613
GCST90199656	Non-small cell lung cancer	3-indoxyl sulfate levels	MR Egger	22	0.104112	0.208033	0.622216	-0.303633	0.511856	1.10972	0.738132	1.66838
GCST90199656	Non-small cell lung cancer	3-indoxyl sulfate levels	Weighted median	22	-0.0845271	0.147202	0.565814	-0.373042	0.203988	0.918947	0.688636	1.22628
GCST90199656	Non-small cell lung cancer	3-indoxyl sulfate levels	Inverse variance weighted	22	-0.129527	0.112116	0.247971	-0.349275	0.0902209	0.878511	0.705199	1.09442
GCST90199656	Non-small cell lung cancer	3-indoxyl sulfate levels	Simple mode	22	-0.0803718	0.243833	0.744953	-0.558284	0.39754	0.922773	0.57219	1.48816
GCST90199656	Non-small cell lung cancer	3-indoxyl sulfate levels	Weighted mode	22	-0.0803718	0.232513	0.733033	-0.536098	0.375355	0.922773	0.585027	1.45551
GCST90199657	Non-small cell lung cancer	Sphingosine 1-phosphate levels	MR Egger	16	-0.296312	0.182304	0.126375	-0.653628	0.0610037	0.743555	0.520155	1.0629
GCST90199657	Non-small cell lung cancer	Sphingosine 1-phosphate levels	Weighted median	16	-0.182757	0.165089	0.268285	-0.50633	0.140817	0.832971	0.602703	1.15121
GCST90199657	Non-small cell lung cancer	Sphingosine 1-phosphate levels	Inverse variance weighted	16	-0.202234	0.103722	0.0512026	-0.405529	0.00106022	0.816904	0.666624	1.00106
GCST90199657	Non-small cell lung cancer	Sphingosine 1-phosphate levels	Simple mode	16	-0.141143	0.243645	0.570985	-0.618687	0.336401	0.868365	0.538651	1.3999
GCST90199657	Non-small cell lung cancer	Sphingosine 1-phosphate levels	Weighted mode	16	-0.163455	0.182042	0.383426	-0.520257	0.193347	0.849205	0.594368	1.2133
GCST90199658	Non-small cell lung cancer	Alpha-hydroxyisocaproate levels	MR Egger	22	-0.111483	0.312855	0.725317	-0.724679	0.501713	0.894506	0.48448	1.65155
GCST90199658	Non-small cell lung cancer	Alpha-hydroxyisocaproate levels	Weighted median	22	0.0515523	0.159801	0.746995	-0.261657	0.364762	1.0529	0.769775	1.44017
GCST90199658	Non-small cell lung cancer	Alpha-hydroxyisocaproate levels	Inverse variance weighted	22	-0.100074	0.128259	0.435247	-0.351462	0.151315	0.904771	0.703658	1.16336
GCST90199658	Non-small cell lung cancer	Alpha-hydroxyisocaproate levels	Simple mode	22	0.161146	0.284426	0.577015	-0.396329	0.718621	1.17486	0.672785	2.0516
GCST90199658	Non-small cell lung cancer	Alpha-hydroxyisocaproate levels	Weighted mode	22	0.123719	0.278686	0.66163	-0.422506	0.669944	1.1317	0.655402	1.95413
GCST90199659	Non-small cell lung cancer	1-stearoyl-GPI (18:0) levels	MR Egger	18	-0.514966	0.340015	0.149393	-1.18139	0.151463	0.597521	0.30685	1.16354
GCST90199659	Non-small cell lung cancer	1-stearoyl-GPI (18:0) levels	Weighted median	18	-0.402273	0.165593	0.0151283	-0.726834	-0.0777115	0.668798	0.483437	0.925231
GCST90199659	Non-small cell lung cancer	1-stearoyl-GPI (18:0) levels	Inverse variance weighted	18	-0.341329	0.122964	0.00550595	-0.582339	-0.100319	0.710825	0.55859	0.904549
GCST90199659	Non-small cell lung cancer	1-stearoyl-GPI (18:0) levels	Simple mode	18	-0.404085	0.264728	0.145296	-0.922952	0.114782	0.667587	0.397344	1.12163
GCST90199659	Non-small cell lung cancer	1-stearoyl-GPI (18:0) levels	Weighted mode	18	-0.41315	0.245408	0.110545	-0.894149	0.0678489	0.661563	0.408955	1.0702
GCST90199660	Non-small cell lung cancer	1,2-dipalmitoyl-gpc (16:0/16:0) levels	MR Egger	27	0.136975	0.116875	0.252251	-0.0920987	0.366049	1.1468	0.912015	1.44203
GCST90199660	Non-small cell lung cancer	1,2-dipalmitoyl-gpc (16:0/16:0) levels	Weighted median	27	0.0812624	0.0960786	0.397669	-0.107052	0.269576	1.08466	0.898479	1.30941
GCST90199660	Non-small cell lung cancer	1,2-dipalmitoyl-gpc (16:0/16:0) levels	Inverse variance weighted	27	0.096681	0.0662812	0.144662	-0.0332301	0.226592	1.10151	0.967316	1.25432
GCST90199660	Non-small cell lung cancer	1,2-dipalmitoyl-gpc (16:0/16:0) levels	Simple mode	27	0.0705494	0.18949	0.712678	-0.300851	0.44195	1.0731	0.740188	1.55574
GCST90199660	Non-small cell lung cancer	1,2-dipalmitoyl-gpc (16:0/16:0) levels	Weighted mode	27	0.0380326	0.107477	0.726291	-0.172621	0.248687	1.03877	0.841456	1.28234
GCST90199661	Non-small cell lung cancer	Maleate levels	MR Egger	22	0.341912	0.266888	0.214813	-0.181189	0.865013	1.40764	0.834278	2.37504
GCST90199661	Non-small cell lung cancer	Maleate levels	Weighted median	22	-0.129848	0.162337	0.423789	-0.448028	0.188333	0.878229	0.638887	1.20724
GCST90199661	Non-small cell lung cancer	Maleate levels	Inverse variance weighted	22	-0.0812388	0.124904	0.515426	-0.32605	0.163572	0.921973	0.721769	1.17771
GCST90199661	Non-small cell lung cancer	Maleate levels	Simple mode	22	-0.0423052	0.306854	0.891658	-0.643738	0.559128	0.958577	0.525325	1.74915
GCST90199661	Non-small cell lung cancer	Maleate levels	Weighted mode	22	-0.108446	0.230991	0.643562	-0.561188	0.344295	0.897227	0.570531	1.411
GCST90199662	Non-small cell lung cancer	Isovalerate (i5:0) levels	MR Egger	17	-0.240547	0.267613	0.38293	-0.765069	0.283975	0.786198	0.465302	1.3284
GCST90199662	Non-small cell lung cancer	Isovalerate (i5:0) levels	Weighted median	17	-0.137295	0.157435	0.38317	-0.445868	0.171279	0.871713	0.640269	1.18682
GCST90199662	Non-small cell lung cancer	Isovalerate (i5:0) levels	Inverse variance weighted	17	-0.183099	0.115674	0.113448	-0.409821	0.0436229	0.832686	0.663769	1.04459
GCST90199662	Non-small cell lung cancer	Isovalerate (i5:0) levels	Simple mode	17	-0.085325	0.230334	0.715912	-0.536779	0.366129	0.918214	0.584628	1.44214
GCST90199662	Non-small cell lung cancer	Isovalerate (i5:0) levels	Weighted mode	17	-0.0792082	0.228369	0.733229	-0.526812	0.368396	0.923848	0.590484	1.44541
GCST90199663	Non-small cell lung cancer	4-acetylphenol sulfate levels	MR Egger	20	0.0720346	0.162488	0.662815	-0.246443	0.390512	1.07469	0.781576	1.47774
GCST90199663	Non-small cell lung cancer	4-acetylphenol sulfate levels	Weighted median	20	0.149812	0.125415	0.232269	-0.0960005	0.395625	1.16162	0.908464	1.48531
GCST90199663	Non-small cell lung cancer	4-acetylphenol sulfate levels	Inverse variance weighted	20	0.038406	0.0913883	0.674302	-0.140715	0.217527	1.03915	0.868737	1.243
GCST90199663	Non-small cell lung cancer	4-acetylphenol sulfate levels	Simple mode	20	0.108335	0.196853	0.588504	-0.277498	0.494168	1.11442	0.757677	1.63913
GCST90199663	Non-small cell lung cancer	4-acetylphenol sulfate levels	Weighted mode	20	0.152406	0.147393	0.314114	-0.136485	0.441297	1.16463	0.87242	1.55472
GCST90199664	Non-small cell lung cancer	Phenyllactate (PLA) levels in elite athletes	MR Egger	26	0.308886	0.193912	0.124266	-0.071182	0.688953	1.36191	0.931292	1.99163
GCST90199664	Non-small cell lung cancer	Phenyllactate (PLA) levels in elite athletes	Weighted median	26	0.190881	0.134101	0.154616	-0.0719568	0.453719	1.21032	0.930571	1.57416
GCST90199664	Non-small cell lung cancer	Phenyllactate (PLA) levels in elite athletes	Inverse variance weighted	26	0.16809	0.101706	0.0983899	-0.0312531	0.367433	1.18304	0.96923	1.44402
GCST90199664	Non-small cell lung cancer	Phenyllactate (PLA) levels in elite athletes	Simple mode	26	0.0692571	0.226217	0.762023	-0.374128	0.512643	1.07171	0.687889	1.6697
GCST90199664	Non-small cell lung cancer	Phenyllactate (PLA) levels in elite athletes	Weighted mode	26	0.165523	0.152592	0.288386	-0.133557	0.464604	1.18001	0.874977	1.59138
GCST90199665	Non-small cell lung cancer	N-acetylaspartate (naa) levels	MR Egger	20	0.0238058	0.112277	0.834468	-0.196257	0.243869	1.02409	0.821801	1.27618
GCST90199665	Non-small cell lung cancer	N-acetylaspartate (naa) levels	Weighted median	20	-0.0267985	0.109654	0.806928	-0.24172	0.188123	0.973557	0.785276	1.20698
GCST90199665	Non-small cell lung cancer	N-acetylaspartate (naa) levels	Inverse variance weighted	20	0.111385	0.0777846	0.152152	-0.0410725	0.263843	1.11783	0.95976	1.30192
GCST90199665	Non-small cell lung cancer	N-acetylaspartate (naa) levels	Simple mode	20	0.195157	0.286636	0.504177	-0.366649	0.756963	1.2155	0.693053	2.13179
GCST90199665	Non-small cell lung cancer	N-acetylaspartate (naa) levels	Weighted mode	20	-0.105244	0.111291	0.35619	-0.323374	0.112886	0.900105	0.723703	1.1195
GCST90199666	Non-small cell lung cancer	Palmitoylcarnitine levels (Metabolon platform)	MR Egger	29	0.214353	0.18248	0.250385	-0.143308	0.572014	1.23906	0.866487	1.77183
GCST90199666	Non-small cell lung cancer	Palmitoylcarnitine levels (Metabolon platform)	Weighted median	29	0.229714	0.12569	0.0676067	-0.016639	0.476066	1.25824	0.983499	1.60973
GCST90199666	Non-small cell lung cancer	Palmitoylcarnitine levels (Metabolon platform)	Inverse variance weighted	29	0.124811	0.0859746	0.14658	-0.0436994	0.293321	1.13293	0.957242	1.34087
GCST90199666	Non-small cell lung cancer	Palmitoylcarnitine levels (Metabolon platform)	Simple mode	29	0.149622	0.219171	0.500424	-0.279954	0.579198	1.1614	0.755819	1.78461
GCST90199666	Non-small cell lung cancer	Palmitoylcarnitine levels (Metabolon platform)	Weighted mode	29	0.234714	0.145576	0.118111	-0.0506154	0.520043	1.26455	0.950644	1.6821
GCST90199667	Non-small cell lung cancer	Erythritol levels in elite athletes	MR Egger	23	0.070856	0.0443773	0.125278	-0.0161234	0.157836	1.07343	0.984006	1.17097
GCST90199667	Non-small cell lung cancer	Erythritol levels in elite athletes	Weighted median	23	0.0455653	0.050202	0.364069	-0.0528306	0.143961	1.04662	0.948541	1.15484
GCST90199667	Non-small cell lung cancer	Erythritol levels in elite athletes	Inverse variance weighted	23	0.0401028	0.0381738	0.293472	-0.0347177	0.114923	1.04092	0.965878	1.12179
GCST90199667	Non-small cell lung cancer	Erythritol levels in elite athletes	Simple mode	23	-0.0356698	0.119352	0.76785	-0.2696	0.19826	0.964959	0.763685	1.21928
GCST90199667	Non-small cell lung cancer	Erythritol levels in elite athletes	Weighted mode	23	0.0488189	0.0413875	0.250775	-0.0323005	0.129938	1.05003	0.968216	1.13876
GCST90199668	Non-small cell lung cancer	Hexanoylcarnitine levels (Biocrates platform)	MR Egger	22	-0.110294	0.145627	0.457658	-0.395723	0.175135	0.895571	0.673193	1.19141
GCST90199668	Non-small cell lung cancer	Hexanoylcarnitine levels (Biocrates platform)	Weighted median	22	-0.0212338	0.0868049	0.806755	-0.191371	0.148904	0.97899	0.825826	1.16056
GCST90199668	Non-small cell lung cancer	Hexanoylcarnitine levels (Biocrates platform)	Inverse variance weighted	22	-0.0604404	0.0804345	0.452397	-0.218092	0.0972111	0.94135	0.804052	1.10209
GCST90199668	Non-small cell lung cancer	Hexanoylcarnitine levels (Biocrates platform)	Simple mode	22	-0.318398	0.253035	0.222089	-0.814346	0.177551	0.727314	0.442929	1.19429
GCST90199668	Non-small cell lung cancer	Hexanoylcarnitine levels (Biocrates platform)	Weighted mode	22	-0.0489989	0.087695	0.582247	-0.220881	0.122883	0.952182	0.801812	1.13075
GCST90199669	Non-small cell lung cancer	Acetylcarnitine levels (Biocrates platform)	MR Egger	21	-0.548019	0.329468	0.112652	-1.19378	0.0977396	0.578094	0.303074	1.10268
GCST90199669	Non-small cell lung cancer	Acetylcarnitine levels (Biocrates platform)	Weighted median	21	0.0289707	0.175281	0.868722	-0.314579	0.372521	1.02939	0.730096	1.45139
GCST90199669	Non-small cell lung cancer	Acetylcarnitine levels (Biocrates platform)	Inverse variance weighted	21	-0.0900203	0.152164	0.554118	-0.388262	0.208221	0.913913	0.678235	1.23149
GCST90199669	Non-small cell lung cancer	Acetylcarnitine levels (Biocrates platform)	Simple mode	21	-0.135758	0.315639	0.671719	-0.75441	0.482895	0.873054	0.470288	1.62076
GCST90199669	Non-small cell lung cancer	Acetylcarnitine levels (Biocrates platform)	Weighted mode	21	-0.020285	0.197198	0.919094	-0.406793	0.366223	0.979919	0.665782	1.44228
GCST90199670	Non-small cell lung cancer	Iminodiacetate (IDA) levels	MR Egger	17	-0.0504315	0.256951	0.847034	-0.554056	0.453193	0.950819	0.574614	1.57333
GCST90199670	Non-small cell lung cancer	Iminodiacetate (IDA) levels	Weighted median	17	-0.122917	0.153153	0.42222	-0.423098	0.177264	0.884337	0.655015	1.19395
GCST90199670	Non-small cell lung cancer	Iminodiacetate (IDA) levels	Inverse variance weighted	17	-0.193339	0.115439	0.093972	-0.419599	0.0329224	0.824203	0.65731	1.03347
GCST90199670	Non-small cell lung cancer	Iminodiacetate (IDA) levels	Simple mode	17	-0.260345	0.262172	0.335477	-0.774203	0.253513	0.770786	0.461071	1.28854
GCST90199670	Non-small cell lung cancer	Iminodiacetate (IDA) levels	Weighted mode	17	-0.126753	0.219201	0.571146	-0.556387	0.302881	0.880951	0.573277	1.35375
GCST90199671	Non-small cell lung cancer	Cysteine s-sulfate levels	MR Egger	17	0.109187	0.247056	0.664829	-0.375042	0.593416	1.11537	0.68726	1.81016
GCST90199671	Non-small cell lung cancer	Cysteine s-sulfate levels	Weighted median	17	0.132224	0.163669	0.419162	-0.188567	0.453015	1.14136	0.828145	1.57305
GCST90199671	Non-small cell lung cancer	Cysteine s-sulfate levels	Inverse variance weighted	17	0.174788	0.116743	0.134342	-0.0540294	0.403605	1.19099	0.947404	1.49721
GCST90199671	Non-small cell lung cancer	Cysteine s-sulfate levels	Simple mode	17	0.210067	0.258511	0.428372	-0.296614	0.716747	1.23376	0.743331	2.04776
GCST90199671	Non-small cell lung cancer	Cysteine s-sulfate levels	Weighted mode	17	0.181484	0.217772	0.416906	-0.245349	0.608318	1.199	0.782431	1.83734
GCST90199672	Non-small cell lung cancer	Oxalate (ethanedioate) levels	MR Egger	24	-0.0330113	0.179171	0.855509	-0.384186	0.318163	0.967528	0.681005	1.3746
GCST90199672	Non-small cell lung cancer	Oxalate (ethanedioate) levels	Weighted median	24	0.183205	0.12848	0.153886	-0.068616	0.435025	1.20106	0.933685	1.545
GCST90199672	Non-small cell lung cancer	Oxalate (ethanedioate) levels	Inverse variance weighted	24	0.0422946	0.10685	0.692229	-0.167131	0.25172	1.0432	0.846089	1.28624
GCST90199672	Non-small cell lung cancer	Oxalate (ethanedioate) levels	Simple mode	24	0.0497111	0.238364	0.836634	-0.417482	0.516904	1.05097	0.658704	1.67683
GCST90199672	Non-small cell lung cancer	Oxalate (ethanedioate) levels	Weighted mode	24	0.0903982	0.157295	0.571071	-0.2179	0.398697	1.09461	0.804205	1.48988
GCST90199673	Non-small cell lung cancer	DHEAS levels	MR Egger	44	0.0905044	0.132935	0.499725	-0.170049	0.351058	1.09473	0.843623	1.42057
GCST90199673	Non-small cell lung cancer	DHEAS levels	Weighted median	44	0.0301747	0.124965	0.809194	-0.214756	0.275105	1.03063	0.806738	1.31667
GCST90199673	Non-small cell lung cancer	DHEAS levels	Inverse variance weighted	44	0.0444201	0.0744755	0.550882	-0.101552	0.190392	1.04542	0.903434	1.20972
GCST90199673	Non-small cell lung cancer	DHEAS levels	Simple mode	44	-0.0745113	0.210266	0.724796	-0.486633	0.33761	0.928197	0.614693	1.40159
GCST90199673	Non-small cell lung cancer	DHEAS levels	Weighted mode	44	0.01461	0.121554	0.90489	-0.223637	0.252857	1.01472	0.799606	1.2877
GCST90199674	Non-small cell lung cancer	3-hydroxymyristate levels	MR Egger	20	-0.149077	0.328436	0.655327	-0.792812	0.494658	0.861503	0.45257	1.63994
GCST90199674	Non-small cell lung cancer	3-hydroxymyristate levels	Weighted median	20	-0.103148	0.175818	0.557422	-0.447752	0.241456	0.901993	0.639063	1.2731
GCST90199674	Non-small cell lung cancer	3-hydroxymyristate levels	Inverse variance weighted	20	-0.155592	0.134777	0.248321	-0.419755	0.108571	0.855909	0.657208	1.11468
GCST90199674	Non-small cell lung cancer	3-hydroxymyristate levels	Simple mode	20	-0.156827	0.346581	0.656035	-0.836125	0.522472	0.854852	0.433387	1.68619
GCST90199674	Non-small cell lung cancer	3-hydroxymyristate levels	Weighted mode	20	-0.109565	0.305683	0.723975	-0.708704	0.489573	0.896224	0.492282	1.63162
GCST90199675	Non-small cell lung cancer	Homoarginine levels	MR Egger	29	0.0111507	0.120126	0.926728	-0.224296	0.246597	1.01121	0.799079	1.27966
GCST90199675	Non-small cell lung cancer	Homoarginine levels	Weighted median	29	-0.0850271	0.095942	0.375491	-0.273073	0.103019	0.918487	0.761037	1.10851
GCST90199675	Non-small cell lung cancer	Homoarginine levels	Inverse variance weighted	29	-0.0913921	0.0662151	0.167516	-0.221174	0.0383894	0.91266	0.801578	1.03914
GCST90199675	Non-small cell lung cancer	Homoarginine levels	Simple mode	29	-0.230667	0.15952	0.159276	-0.543327	0.081992	0.794003	0.580813	1.08545
GCST90199675	Non-small cell lung cancer	Homoarginine levels	Weighted mode	29	-0.0705881	0.0835477	0.405338	-0.234342	0.0931654	0.931846	0.791092	1.09764
GCST90199676	Non-small cell lung cancer	1-oleoylglycerol (18:1) levels	MR Egger	31	0.055522	0.171208	0.748042	-0.280047	0.391091	1.05709	0.755749	1.47859
GCST90199676	Non-small cell lung cancer	1-oleoylglycerol (18:1) levels	Weighted median	31	0.131655	0.117688	0.26328	-0.0990144	0.362323	1.14071	0.90573	1.43666
GCST90199676	Non-small cell lung cancer	1-oleoylglycerol (18:1) levels	Inverse variance weighted	31	0.103095	0.0788118	0.190835	-0.0513764	0.257566	1.1086	0.949921	1.29378
GCST90199676	Non-small cell lung cancer	1-oleoylglycerol (18:1) levels	Simple mode	31	0.330767	0.21643	0.136917	-0.0934354	0.754969	1.39203	0.910797	2.12754
GCST90199676	Non-small cell lung cancer	1-oleoylglycerol (18:1) levels	Weighted mode	31	0.0721244	0.192392	0.710386	-0.304965	0.449213	1.07479	0.73715	1.56708
GCST90199677	Non-small cell lung cancer	3-methyl-2-oxobutyrate levels	MR Egger	22	0.310517	0.22452	0.181903	-0.129541	0.750576	1.36413	0.878498	2.11822
GCST90199677	Non-small cell lung cancer	3-methyl-2-oxobutyrate levels	Weighted median	22	-0.0676814	0.128717	0.599018	-0.319968	0.184605	0.934558	0.726172	1.20274
GCST90199677	Non-small cell lung cancer	3-methyl-2-oxobutyrate levels	Inverse variance weighted	22	-0.103716	0.0946425	0.273136	-0.289215	0.0817835	0.901481	0.748851	1.08522
GCST90199677	Non-small cell lung cancer	3-methyl-2-oxobutyrate levels	Simple mode	22	-0.194822	0.240787	0.427527	-0.666765	0.277121	0.822981	0.513367	1.31933
GCST90199677	Non-small cell lung cancer	3-methyl-2-oxobutyrate levels	Weighted mode	22	0.0358272	0.180702	0.844743	-0.318349	0.390003	1.03648	0.727349	1.47699
GCST90199678	Non-small cell lung cancer	Tartronate (hydroxymalonate) levels	MR Egger	17	-0.00492664	0.147417	0.97378	-0.293863	0.28401	0.995085	0.745378	1.32845
GCST90199678	Non-small cell lung cancer	Tartronate (hydroxymalonate) levels	Weighted median	17	0.0824217	0.108607	0.447912	-0.130447	0.295291	1.08591	0.877703	1.34352
GCST90199678	Non-small cell lung cancer	Tartronate (hydroxymalonate) levels	Inverse variance weighted	17	-0.0246762	0.109612	0.821884	-0.239517	0.190164	0.975626	0.787008	1.20945
GCST90199678	Non-small cell lung cancer	Tartronate (hydroxymalonate) levels	Simple mode	17	-0.456872	0.342217	0.20055	-1.12762	0.213873	0.633261	0.323804	1.23846
GCST90199678	Non-small cell lung cancer	Tartronate (hydroxymalonate) levels	Weighted mode	17	0.0845675	0.103596	0.426305	-0.118481	0.287616	1.08825	0.888269	1.33325
GCST90199679	Non-small cell lung cancer	2,3-dihydroxypyridine levels	MR Egger	22	0.522577	0.369782	0.172971	-0.202195	1.24735	1.68637	0.816936	3.4811
GCST90199679	Non-small cell lung cancer	2,3-dihydroxypyridine levels	Weighted median	22	0.159883	0.138637	0.248808	-0.111845	0.431611	1.17337	0.894183	1.53974
GCST90199679	Non-small cell lung cancer	2,3-dihydroxypyridine levels	Inverse variance weighted	22	0.0221157	0.108012	0.837766	-0.189588	0.23382	1.02236	0.8273	1.26342
GCST90199679	Non-small cell lung cancer	2,3-dihydroxypyridine levels	Simple mode	22	0.240296	0.203571	0.251039	-0.158704	0.639296	1.27163	0.853249	1.89515
GCST90199679	Non-small cell lung cancer	2,3-dihydroxypyridine levels	Weighted mode	22	0.210861	0.191639	0.283651	-0.16475	0.586473	1.23474	0.848106	1.79764
GCST90199680	Non-small cell lung cancer	3-hydroxyoctanoate levels	MR Egger	21	-0.178131	0.192145	0.36552	-0.554737	0.198474	0.836832	0.574224	1.21954
GCST90199680	Non-small cell lung cancer	3-hydroxyoctanoate levels	Weighted median	21	-0.0930776	0.147161	0.527067	-0.381512	0.195357	0.911123	0.682828	1.21575
GCST90199680	Non-small cell lung cancer	3-hydroxyoctanoate levels	Inverse variance weighted	21	0.0441342	0.0984384	0.653905	-0.148805	0.237073	1.04512	0.861737	1.26753
GCST90199680	Non-small cell lung cancer	3-hydroxyoctanoate levels	Simple mode	21	-0.0292109	0.286445	0.91979	-0.590643	0.532221	0.971212	0.553971	1.70271
GCST90199680	Non-small cell lung cancer	3-hydroxyoctanoate levels	Weighted mode	21	-0.172121	0.189041	0.373403	-0.542641	0.198398	0.841877	0.581211	1.21945
GCST90199681	Non-small cell lung cancer	2-hydroxyoctanoate levels	MR Egger	22	0.0705807	0.104886	0.508694	-0.134995	0.276157	1.07313	0.87372	1.31805
GCST90199681	Non-small cell lung cancer	2-hydroxyoctanoate levels	Weighted median	22	0.13948	0.0964049	0.147948	-0.0494733	0.328434	1.14968	0.951731	1.38879
GCST90199681	Non-small cell lung cancer	2-hydroxyoctanoate levels	Inverse variance weighted	22	-0.00852708	0.0681498	0.900427	-0.142101	0.125047	0.991509	0.867534	1.1332
GCST90199681	Non-small cell lung cancer	2-hydroxyoctanoate levels	Simple mode	22	-0.0440694	0.204483	0.831444	-0.444856	0.356718	0.956888	0.640916	1.42863
GCST90199681	Non-small cell lung cancer	2-hydroxyoctanoate levels	Weighted mode	22	0.104499	0.0959174	0.28829	-0.0834988	0.292498	1.11015	0.919892	1.33977
GCST90199682	Non-small cell lung cancer	Homocitrulline levels	MR Egger	29	-0.0119283	0.152182	0.938102	-0.310204	0.286348	0.988143	0.733297	1.33156
GCST90199682	Non-small cell lung cancer	Homocitrulline levels	Weighted median	29	0.0744407	0.112917	0.509736	-0.146877	0.295759	1.07728	0.8634	1.34415
GCST90199682	Non-small cell lung cancer	Homocitrulline levels	Inverse variance weighted	29	-0.100083	0.0776217	0.197268	-0.252222	0.052055	0.904762	0.777072	1.05343
GCST90199682	Non-small cell lung cancer	Homocitrulline levels	Simple mode	29	0.0749264	0.222417	0.738724	-0.361011	0.510863	1.0778	0.696972	1.66673
GCST90199682	Non-small cell lung cancer	Homocitrulline levels	Weighted mode	29	0.123084	0.12374	0.328405	-0.119448	0.365615	1.13098	0.88741	1.4414
GCST90199683	Non-small cell lung cancer	Indoleacetate levels	MR Egger	30	0.0854942	0.229453	0.712252	-0.364235	0.535223	1.08926	0.694728	1.70783
GCST90199683	Non-small cell lung cancer	Indoleacetate levels	Weighted median	30	0.0763297	0.132719	0.565208	-0.183799	0.336459	1.07932	0.832103	1.39998
GCST90199683	Non-small cell lung cancer	Indoleacetate levels	Inverse variance weighted	30	0.199647	0.101563	0.0493282	0.000583379	0.39871	1.22097	1.00058	1.4899
GCST90199683	Non-small cell lung cancer	Indoleacetate levels	Simple mode	30	3.00453e-05	0.2766	0.999914	-0.542105	0.542165	1.00003	0.581523	1.71973
GCST90199683	Non-small cell lung cancer	Indoleacetate levels	Weighted mode	30	-0.00820228	0.228558	0.971618	-0.456175	0.439771	0.991831	0.633703	1.55235
GCST90199684	Non-small cell lung cancer	1-linoleoylglycerol (18:2) levels	MR Egger	18	0.251646	0.30508	0.421583	-0.34631	0.849603	1.28614	0.707293	2.33872
GCST90199684	Non-small cell lung cancer	1-linoleoylglycerol (18:2) levels	Weighted median	18	0.262589	0.173044	0.129149	-0.0765783	0.601755	1.30029	0.92628	1.82532
GCST90199684	Non-small cell lung cancer	1-linoleoylglycerol (18:2) levels	Inverse variance weighted	18	0.210615	0.128565	0.10138	-0.0413719	0.462602	1.23444	0.959472	1.5882
GCST90199684	Non-small cell lung cancer	1-linoleoylglycerol (18:2) levels	Simple mode	18	0.280856	0.2576	0.290805	-0.224041	0.785752	1.32426	0.799282	2.19406
GCST90199684	Non-small cell lung cancer	1-linoleoylglycerol (18:2) levels	Weighted mode	18	0.275737	0.243545	0.273276	-0.201611	0.753085	1.3175	0.817413	2.12354
GCST90199685	Non-small cell lung cancer	2-linoleoylglycerol (18:2) levels	MR Egger	22	0.250311	0.249814	0.328317	-0.239324	0.739946	1.28443	0.78716	2.09582
GCST90199685	Non-small cell lung cancer	2-linoleoylglycerol (18:2) levels	Weighted median	22	0.0994091	0.142875	0.486568	-0.180626	0.379444	1.10452	0.834748	1.46147
GCST90199685	Non-small cell lung cancer	2-linoleoylglycerol (18:2) levels	Inverse variance weighted	22	0.0939943	0.100175	0.348089	-0.102348	0.290337	1.09855	0.902715	1.33688
GCST90199685	Non-small cell lung cancer	2-linoleoylglycerol (18:2) levels	Simple mode	22	0.320602	0.244692	0.20427	-0.158994	0.800198	1.37796	0.853001	2.22598
GCST90199685	Non-small cell lung cancer	2-linoleoylglycerol (18:2) levels	Weighted mode	22	0.20783	0.215274	0.345322	-0.214108	0.629768	1.231	0.807261	1.87718
GCST90199686	Non-small cell lung cancer	Indolepropionate levels	MR Egger	17	0.063439	0.380066	0.869666	-0.681491	0.808369	1.06549	0.505862	2.24425
GCST90199686	Non-small cell lung cancer	Indolepropionate levels	Weighted median	17	0.0247628	0.154855	0.872953	-0.278753	0.328279	1.02507	0.756727	1.38858
GCST90199686	Non-small cell lung cancer	Indolepropionate levels	Inverse variance weighted	17	-0.000416362	0.14681	0.997737	-0.288165	0.287332	0.999584	0.749638	1.33287
GCST90199686	Non-small cell lung cancer	Indolepropionate levels	Simple mode	17	-0.0654809	0.317589	0.83925	-0.687956	0.556994	0.936617	0.502603	1.74542
GCST90199686	Non-small cell lung cancer	Indolepropionate levels	Weighted mode	17	0.126577	0.196754	0.529126	-0.259061	0.512215	1.13494	0.771776	1.66898
GCST90199687	Non-small cell lung cancer	Threonate levels	MR Egger	26	-0.0298431	0.156055	0.84995	-0.33571	0.276024	0.970598	0.71483	1.31788
GCST90199687	Non-small cell lung cancer	Threonate levels	Weighted median	26	-0.0225469	0.120622	0.851722	-0.258966	0.213873	0.977705	0.771849	1.23846
GCST90199687	Non-small cell lung cancer	Threonate levels	Inverse variance weighted	26	0.044019	0.0831298	0.596444	-0.118915	0.206953	1.045	0.887883	1.22993
GCST90199687	Non-small cell lung cancer	Threonate levels	Simple mode	26	0.0349385	0.204294	0.865584	-0.365477	0.435354	1.03556	0.693865	1.54551
GCST90199687	Non-small cell lung cancer	Threonate levels	Weighted mode	26	-0.00476238	0.151532	0.975178	-0.301765	0.29224	0.995249	0.739512	1.33942
GCST90199688	Non-small cell lung cancer	N-acetylglycine levels	MR Egger	21	0.0326826	0.154457	0.834675	-0.270054	0.335419	1.03322	0.763338	1.39853
GCST90199688	Non-small cell lung cancer	N-acetylglycine levels	Weighted median	21	-0.011413	0.0941209	0.903486	-0.19589	0.173064	0.988652	0.822103	1.18894
GCST90199688	Non-small cell lung cancer	N-acetylglycine levels	Inverse variance weighted	21	0.0135123	0.0857817	0.874835	-0.15462	0.181644	1.0136	0.856741	1.19919
GCST90199688	Non-small cell lung cancer	N-acetylglycine levels	Simple mode	21	-0.140327	0.223357	0.536942	-0.578106	0.297453	0.869074	0.56096	1.34642
GCST90199688	Non-small cell lung cancer	N-acetylglycine levels	Weighted mode	21	-0.0111399	0.0941709	0.907015	-0.195715	0.173435	0.988922	0.822247	1.18938
GCST90199689	Non-small cell lung cancer	Glycolithocholate levels	MR Egger	24	0.19792	0.152963	0.209117	-0.101887	0.497727	1.21886	0.903131	1.64498
GCST90199689	Non-small cell lung cancer	Glycolithocholate levels	Weighted median	24	0.0272901	0.117309	0.816045	-0.202635	0.257215	1.02767	0.816576	1.29332
GCST90199689	Non-small cell lung cancer	Glycolithocholate levels	Inverse variance weighted	24	-0.0646897	0.0823561	0.432167	-0.226108	0.0967282	0.937358	0.797632	1.10156
GCST90199689	Non-small cell lung cancer	Glycolithocholate levels	Simple mode	24	-0.204334	0.223175	0.369387	-0.641757	0.233088	0.81519	0.526367	1.26249
GCST90199689	Non-small cell lung cancer	Glycolithocholate levels	Weighted mode	24	-0.00186105	0.152956	0.990397	-0.301656	0.297934	0.998141	0.739593	1.34707
GCST90199690	Non-small cell lung cancer	EDTA levels	MR Egger	16	-0.260325	0.276522	0.362448	-0.802309	0.281658	0.770801	0.448293	1.32533
GCST90199690	Non-small cell lung cancer	EDTA levels	Weighted median	16	-0.13052	0.1767	0.460116	-0.476852	0.215811	0.877639	0.620735	1.24087
GCST90199690	Non-small cell lung cancer	EDTA levels	Inverse variance weighted	16	-0.0460788	0.125671	0.713871	-0.292394	0.200236	0.954967	0.746474	1.22169
GCST90199690	Non-small cell lung cancer	EDTA levels	Simple mode	16	-0.237843	0.298167	0.437499	-0.82225	0.346563	0.788326	0.439442	1.4142
GCST90199690	Non-small cell lung cancer	EDTA levels	Weighted mode	16	-0.181725	0.252101	0.482091	-0.675844	0.312394	0.833831	0.508727	1.36669
GCST90199691	Non-small cell lung cancer	1-methylhistidine levels	MR Egger	31	-0.0788913	0.207906	0.707114	-0.486388	0.328605	0.92414	0.614843	1.38903
GCST90199691	Non-small cell lung cancer	1-methylhistidine levels	Weighted median	31	0.0127366	0.124947	0.918807	-0.232159	0.257632	1.01282	0.79282	1.29386
GCST90199691	Non-small cell lung cancer	1-methylhistidine levels	Inverse variance weighted	31	0.0925847	0.0855205	0.278985	-0.0750354	0.260205	1.09701	0.927711	1.2972
GCST90199691	Non-small cell lung cancer	1-methylhistidine levels	Simple mode	31	-0.160319	0.222786	0.477334	-0.596979	0.276341	0.851872	0.550472	1.3183
GCST90199691	Non-small cell lung cancer	1-methylhistidine levels	Weighted mode	31	-0.0810688	0.169305	0.63553	-0.412907	0.25077	0.92213	0.661724	1.28501
GCST90199692	Non-small cell lung cancer	Citramalate levels	MR Egger	24	0.0916397	0.16889	0.59286	-0.239385	0.422664	1.09597	0.787112	1.52602
GCST90199692	Non-small cell lung cancer	Citramalate levels	Weighted median	24	-0.0966637	0.121016	0.424426	-0.333856	0.140528	0.907861	0.716157	1.15088
GCST90199692	Non-small cell lung cancer	Citramalate levels	Inverse variance weighted	24	-0.135558	0.0857241	0.113802	-0.303578	0.0324609	0.873228	0.738173	1.03299
GCST90199692	Non-small cell lung cancer	Citramalate levels	Simple mode	24	-0.172231	0.210579	0.421811	-0.584967	0.240504	0.841784	0.557124	1.27189
GCST90199692	Non-small cell lung cancer	Citramalate levels	Weighted mode	24	-0.0960703	0.174073	0.586341	-0.437253	0.245112	0.9084	0.645808	1.27776
GCST90199693	Non-small cell lung cancer	3-hydroxydecanoate levels	MR Egger	15	-0.202909	0.202543	0.334721	-0.599894	0.194076	0.816353	0.54887	1.21419
GCST90199693	Non-small cell lung cancer	3-hydroxydecanoate levels	Weighted median	15	0.0417958	0.151856	0.783137	-0.255842	0.339434	1.04268	0.774264	1.40415
GCST90199693	Non-small cell lung cancer	3-hydroxydecanoate levels	Inverse variance weighted	15	0.0140677	0.109175	0.897473	-0.199915	0.228051	1.01417	0.8188	1.25615
GCST90199693	Non-small cell lung cancer	3-hydroxydecanoate levels	Simple mode	15	-0.0168289	0.2598	0.949268	-0.526036	0.492378	0.983312	0.590943	1.6362
GCST90199693	Non-small cell lung cancer	3-hydroxydecanoate levels	Weighted mode	15	0.0677057	0.167407	0.692002	-0.260411	0.395823	1.07005	0.770734	1.48561
GCST90199694	Non-small cell lung cancer	1,3-dimethylurate levels	MR Egger	26	0.107776	0.249935	0.67016	-0.382097	0.59765	1.1138	0.682429	1.81784
GCST90199694	Non-small cell lung cancer	1,3-dimethylurate levels	Weighted median	26	-0.205799	0.137757	0.135196	-0.475803	0.0642059	0.813997	0.621386	1.06631
GCST90199694	Non-small cell lung cancer	1,3-dimethylurate levels	Inverse variance weighted	26	-0.0653717	0.105823	0.536743	-0.272785	0.142041	0.936719	0.761257	1.15262
GCST90199694	Non-small cell lung cancer	1,3-dimethylurate levels	Simple mode	26	-0.124454	0.254564	0.629181	-0.623399	0.374491	0.882979	0.536119	1.45425
GCST90199694	Non-small cell lung cancer	1,3-dimethylurate levels	Weighted mode	26	-0.18026	0.232614	0.445649	-0.636183	0.275664	0.835053	0.529309	1.3174
GCST90199695	Non-small cell lung cancer	Galactonate levels	MR Egger	16	-0.00687816	0.237454	0.9773	-0.472289	0.458532	0.993145	0.623574	1.58175
GCST90199695	Non-small cell lung cancer	Galactonate levels	Weighted median	16	0.076802	0.148574	0.605207	-0.214403	0.368007	1.07983	0.807023	1.44485
GCST90199695	Non-small cell lung cancer	Galactonate levels	Inverse variance weighted	16	0.0829808	0.105269	0.430537	-0.123346	0.289308	1.08652	0.883957	1.3355
GCST90199695	Non-small cell lung cancer	Galactonate levels	Simple mode	16	0.102517	0.23204	0.664931	-0.352281	0.557314	1.10796	0.703083	1.74598
GCST90199695	Non-small cell lung cancer	Galactonate levels	Weighted mode	16	0.0977837	0.208066	0.64514	-0.310026	0.505593	1.10272	0.733428	1.65797
GCST90199696	Non-small cell lung cancer	Trigonelline levels	MR Egger	25	0.0262642	0.132696	0.84484	-0.23382	0.286348	1.02661	0.791505	1.33156
GCST90199696	Non-small cell lung cancer	Trigonelline levels	Weighted median	25	-0.0728455	0.121963	0.550322	-0.311892	0.166201	0.929744	0.732061	1.18081
GCST90199696	Non-small cell lung cancer	Trigonelline levels	Inverse variance weighted	25	-0.0179802	0.0824366	0.827344	-0.179556	0.143596	0.98218	0.835641	1.15442
GCST90199696	Non-small cell lung cancer	Trigonelline levels	Simple mode	25	0.288189	0.235796	0.233501	-0.173971	0.75035	1.33401	0.840321	2.11774
GCST90199696	Non-small cell lung cancer	Trigonelline levels	Weighted mode	25	-0.0806975	0.143709	0.579639	-0.362367	0.200972	0.922473	0.696027	1.22259
GCST90199697	Non-small cell lung cancer	Dodecanedioate levels	MR Egger	22	0.0877862	0.273834	0.751853	-0.448928	0.624501	1.09175	0.638312	1.86731
GCST90199697	Non-small cell lung cancer	Dodecanedioate levels	Weighted median	22	-0.10164	0.159709	0.524511	-0.41467	0.21139	0.903355	0.660558	1.23539
GCST90199697	Non-small cell lung cancer	Dodecanedioate levels	Inverse variance weighted	22	-0.0188834	0.108595	0.861953	-0.231729	0.193963	0.981294	0.793161	1.21405
GCST90199697	Non-small cell lung cancer	Dodecanedioate levels	Simple mode	22	-0.236051	0.298481	0.437878	-0.821073	0.348972	0.789741	0.439959	1.41761
GCST90199697	Non-small cell lung cancer	Dodecanedioate levels	Weighted mode	22	-0.211557	0.245942	0.399397	-0.693603	0.270489	0.809323	0.499772	1.3106
GCST90199698	Non-small cell lung cancer	Isobutyrylcarnitine (c4) levels	MR Egger	34	0.0700222	0.0702973	0.326681	-0.0677605	0.207805	1.07253	0.934484	1.23097
GCST90199698	Non-small cell lung cancer	Isobutyrylcarnitine (c4) levels	Weighted median	34	0.0170573	0.0770879	0.824882	-0.134035	0.16815	1.0172	0.874559	1.18311
GCST90199698	Non-small cell lung cancer	Isobutyrylcarnitine (c4) levels	Inverse variance weighted	34	0.0153304	0.0503701	0.760857	-0.083395	0.114056	1.01545	0.919988	1.12081
GCST90199698	Non-small cell lung cancer	Isobutyrylcarnitine (c4) levels	Simple mode	34	0.0251112	0.147738	0.866071	-0.264456	0.314678	1.02543	0.767624	1.36982
GCST90199698	Non-small cell lung cancer	Isobutyrylcarnitine (c4) levels	Weighted mode	34	0.0579902	0.0680862	0.400509	-0.0754586	0.191439	1.0597	0.927318	1.21099
GCST90199699	Non-small cell lung cancer	3-methylxanthine levels	MR Egger	26	0.0735652	0.160574	0.650974	-0.24116	0.38829	1.07634	0.785716	1.47446
GCST90199699	Non-small cell lung cancer	3-methylxanthine levels	Weighted median	26	0.125181	0.132081	0.343251	-0.133698	0.38406	1.13335	0.874855	1.46823
GCST90199699	Non-small cell lung cancer	3-methylxanthine levels	Inverse variance weighted	26	0.195187	0.0885474	0.0275013	0.0216346	0.36874	1.21554	1.02187	1.44591
GCST90199699	Non-small cell lung cancer	3-methylxanthine levels	Simple mode	26	0.429861	0.25185	0.100249	-0.0637641	0.923486	1.53704	0.938226	2.51805
GCST90199699	Non-small cell lung cancer	3-methylxanthine levels	Weighted mode	26	-0.0755784	0.201261	0.710438	-0.470049	0.318893	0.927207	0.624971	1.3756
GCST90199700	Non-small cell lung cancer	3-hydroxylaurate levels	MR Egger	11	0.281827	0.326585	0.41057	-0.35828	0.921935	1.32555	0.698877	2.51415
GCST90199700	Non-small cell lung cancer	3-hydroxylaurate levels	Weighted median	11	0.122759	0.200797	0.540963	-0.270804	0.516322	1.13061	0.762766	1.67585
GCST90199700	Non-small cell lung cancer	3-hydroxylaurate levels	Inverse variance weighted	11	0.0989632	0.145835	0.497394	-0.186874	0.384801	1.10403	0.829548	1.46932
GCST90199700	Non-small cell lung cancer	3-hydroxylaurate levels	Simple mode	11	-0.146342	0.293567	0.628916	-0.721735	0.42905	0.863862	0.485909	1.5358
GCST90199700	Non-small cell lung cancer	3-hydroxylaurate levels	Weighted mode	11	0.109501	0.24427	0.663507	-0.369267	0.58827	1.11572	0.691241	1.80087
GCST90199701	Non-small cell lung cancer	Pyridoxate levels	MR Egger	24	0.246597	0.16066	0.139065	-0.0682962	0.561489	1.27966	0.933984	1.75328
GCST90199701	Non-small cell lung cancer	Pyridoxate levels	Weighted median	24	0.122977	0.141307	0.384147	-0.153985	0.399938	1.13086	0.857285	1.49173
GCST90199701	Non-small cell lung cancer	Pyridoxate levels	Inverse variance weighted	24	0.163473	0.0970626	0.0921432	-0.02677	0.353716	1.17759	0.973585	1.42435
GCST90199701	Non-small cell lung cancer	Pyridoxate levels	Simple mode	24	0.226493	0.238914	0.35298	-0.241778	0.694764	1.25419	0.78523	2.00324
GCST90199701	Non-small cell lung cancer	Pyridoxate levels	Weighted mode	24	0.187439	0.156399	0.242939	-0.119103	0.493982	1.20616	0.887716	1.63883
GCST90199702	Non-small cell lung cancer	5-hydroxyhexanoate levels	MR Egger	22	0.0269483	0.19707	0.8926	-0.35931	0.413206	1.02731	0.698158	1.51166
GCST90199702	Non-small cell lung cancer	5-hydroxyhexanoate levels	Weighted median	22	-0.0162268	0.141878	0.908943	-0.294308	0.261855	0.983904	0.745047	1.29934
GCST90199702	Non-small cell lung cancer	5-hydroxyhexanoate levels	Inverse variance weighted	22	0.00372184	0.0944303	0.968561	-0.181362	0.188805	1.00373	0.834134	1.20781
GCST90199702	Non-small cell lung cancer	5-hydroxyhexanoate levels	Simple mode	22	0.305272	0.261856	0.256766	-0.207966	0.818511	1.35699	0.812234	2.26712
GCST90199702	Non-small cell lung cancer	5-hydroxyhexanoate levels	Weighted mode	22	-0.0804551	0.187439	0.672124	-0.447835	0.286925	0.922696	0.63901	1.33232
GCST90199703	Non-small cell lung cancer	Gamma-glutamylvaline levels	MR Egger	26	-0.0225741	0.182578	0.902629	-0.380427	0.335279	0.977679	0.683569	1.39833
GCST90199703	Non-small cell lung cancer	Gamma-glutamylvaline levels	Weighted median	26	-0.00194762	0.141392	0.98901	-0.279076	0.275181	0.998054	0.756482	1.31677
GCST90199703	Non-small cell lung cancer	Gamma-glutamylvaline levels	Inverse variance weighted	26	-0.0459877	0.0920494	0.617358	-0.226404	0.134429	0.955054	0.797396	1.14388
GCST90199703	Non-small cell lung cancer	Gamma-glutamylvaline levels	Simple mode	26	-0.0226468	0.223666	0.920158	-0.461031	0.415738	0.977608	0.630633	1.51549
GCST90199703	Non-small cell lung cancer	Gamma-glutamylvaline levels	Weighted mode	26	-0.0401579	0.163543	0.808036	-0.360702	0.280387	0.960638	0.697186	1.32364
GCST90199704	Non-small cell lung cancer	3-hydroxysebacate levels	MR Egger	21	0.0478497	0.176736	0.789509	-0.298552	0.394252	1.04901	0.741891	1.48327
GCST90199704	Non-small cell lung cancer	3-hydroxysebacate levels	Weighted median	21	0.0453708	0.129175	0.725412	-0.207812	0.298554	1.04642	0.81236	1.34791
GCST90199704	Non-small cell lung cancer	3-hydroxysebacate levels	Inverse variance weighted	21	-0.00532063	0.0931051	0.954429	-0.187807	0.177165	0.994694	0.828775	1.19383
GCST90199704	Non-small cell lung cancer	3-hydroxysebacate levels	Simple mode	21	0.0520797	0.199779	0.796999	-0.339487	0.443646	1.05346	0.712136	1.55838
GCST90199704	Non-small cell lung cancer	3-hydroxysebacate levels	Weighted mode	21	-0.0115724	0.172001	0.947026	-0.348694	0.32555	0.988494	0.705609	1.38479
GCST90199705	Non-small cell lung cancer	Propionylglycine levels	MR Egger	20	0.12629	0.140023	0.379009	-0.148155	0.400735	1.13461	0.862297	1.49292
GCST90199705	Non-small cell lung cancer	Propionylglycine levels	Weighted median	20	0.0536014	0.095206	0.573432	-0.133002	0.240205	1.05506	0.875463	1.27151
GCST90199705	Non-small cell lung cancer	Propionylglycine levels	Inverse variance weighted	20	0.0816715	0.0738664	0.268871	-0.0631066	0.22645	1.0851	0.938843	1.25414
GCST90199705	Non-small cell lung cancer	Propionylglycine levels	Simple mode	20	0.237898	0.196922	0.241838	-0.148069	0.623864	1.26858	0.862372	1.86613
GCST90199705	Non-small cell lung cancer	Propionylglycine levels	Weighted mode	20	0.0378394	0.0984922	0.705106	-0.155205	0.230884	1.03856	0.856239	1.25971
GCST90199706	Non-small cell lung cancer	Butyrylglycine levels	MR Egger	22	0.0301416	0.0824945	0.718665	-0.131548	0.191831	1.0306	0.876738	1.21147
GCST90199706	Non-small cell lung cancer	Butyrylglycine levels	Weighted median	22	0.0439655	0.0646785	0.49666	-0.0828044	0.170735	1.04495	0.920531	1.18618
GCST90199706	Non-small cell lung cancer	Butyrylglycine levels	Inverse variance weighted	22	0.0679335	0.0518026	0.189726	-0.0335997	0.169467	1.07029	0.966959	1.18467
GCST90199706	Non-small cell lung cancer	Butyrylglycine levels	Simple mode	22	0.230178	0.135654	0.104508	-0.0357039	0.49606	1.25882	0.964926	1.64224
GCST90199706	Non-small cell lung cancer	Butyrylglycine levels	Weighted mode	22	0.0493484	0.064809	0.454859	-0.0776772	0.176374	1.05059	0.925263	1.19288
GCST90199707	Non-small cell lung cancer	Pro-hydroxy-pro levels	MR Egger	26	-0.0204553	0.182238	0.911563	-0.377641	0.33673	0.979753	0.685477	1.40036
GCST90199707	Non-small cell lung cancer	Pro-hydroxy-pro levels	Weighted median	26	-0.0255402	0.126552	0.84006	-0.273581	0.222501	0.974783	0.76065	1.2492
GCST90199707	Non-small cell lung cancer	Pro-hydroxy-pro levels	Inverse variance weighted	26	-0.0134345	0.0888855	0.879862	-0.18765	0.160781	0.986655	0.828905	1.17443
GCST90199707	Non-small cell lung cancer	Pro-hydroxy-pro levels	Simple mode	26	-0.0092127	0.216179	0.966346	-0.432923	0.414497	0.99083	0.648611	1.51361
GCST90199707	Non-small cell lung cancer	Pro-hydroxy-pro levels	Weighted mode	26	-0.0718624	0.213504	0.739238	-0.49033	0.346605	0.930659	0.612424	1.41426
GCST90199708	Non-small cell lung cancer	Propionylcarnitine (c3) levels	MR Egger	24	-0.0517245	0.153245	0.738919	-0.352085	0.248636	0.94959	0.70322	1.28228
GCST90199708	Non-small cell lung cancer	Propionylcarnitine (c3) levels	Weighted median	24	0.122353	0.115512	0.289497	-0.10405	0.348756	1.13015	0.90118	1.4173
GCST90199708	Non-small cell lung cancer	Propionylcarnitine (c3) levels	Inverse variance weighted	24	0.0303336	0.0883885	0.73146	-0.142908	0.203575	1.0308	0.866834	1.22578
GCST90199708	Non-small cell lung cancer	Propionylcarnitine (c3) levels	Simple mode	24	0.122579	0.175183	0.491122	-0.220781	0.465938	1.13041	0.801892	1.59351
GCST90199708	Non-small cell lung cancer	Propionylcarnitine (c3) levels	Weighted mode	24	0.122579	0.127813	0.34751	-0.127936	0.373093	1.13041	0.87991	1.45222
GCST90199709	Non-small cell lung cancer	Adrenate (22:4n6) levels	MR Egger	22	0.131351	0.0482996	0.0132019	0.0366834	0.226018	1.14037	1.03736	1.2536
GCST90199709	Non-small cell lung cancer	Adrenate (22:4n6) levels	Weighted median	22	0.141003	0.0639262	0.0274038	0.0157078	0.266298	1.15143	1.01583	1.30512
GCST90199709	Non-small cell lung cancer	Adrenate (22:4n6) levels	Inverse variance weighted	22	0.123568	0.0406554	0.0023706	0.0438829	0.203252	1.13153	1.04486	1.22538
GCST90199709	Non-small cell lung cancer	Adrenate (22:4n6) levels	Simple mode	22	-0.28175	0.185403	0.143509	-0.64514	0.0816395	0.754462	0.524589	1.08506
GCST90199709	Non-small cell lung cancer	Adrenate (22:4n6) levels	Weighted mode	22	0.141038	0.0569527	0.0218631	0.0294105	0.252665	1.15147	1.02985	1.28745
GCST90199710	Non-small cell lung cancer	Docosatrienoate (22:3n3) levels	MR Egger	22	-0.0068799	0.14971	0.963802	-0.300311	0.286552	0.993144	0.740588	1.33183
GCST90199710	Non-small cell lung cancer	Docosatrienoate (22:3n3) levels	Weighted median	22	0.0512172	0.12037	0.670475	-0.184709	0.287143	1.05255	0.831346	1.33261
GCST90199710	Non-small cell lung cancer	Docosatrienoate (22:3n3) levels	Inverse variance weighted	22	-0.0150314	0.0797313	0.850464	-0.171305	0.141242	0.985081	0.842565	1.1517
GCST90199710	Non-small cell lung cancer	Docosatrienoate (22:3n3) levels	Simple mode	22	-0.0278758	0.199557	0.890237	-0.419007	0.363255	0.972509	0.6577	1.438
GCST90199710	Non-small cell lung cancer	Docosatrienoate (22:3n3) levels	Weighted mode	22	0.0822515	0.159881	0.612306	-0.231115	0.395618	1.08573	0.793648	1.4853
GCST90199711	Non-small cell lung cancer	Docosadienoate (22:2n6) levels	MR Egger	20	-0.00694377	0.301593	0.981885	-0.598066	0.584178	0.99308	0.549874	1.79352
GCST90199711	Non-small cell lung cancer	Docosadienoate (22:2n6) levels	Weighted median	20	-0.126588	0.163664	0.439248	-0.44737	0.194193	0.881096	0.639307	1.21433
GCST90199711	Non-small cell lung cancer	Docosadienoate (22:2n6) levels	Inverse variance weighted	20	0.054749	0.110774	0.621135	-0.162367	0.271865	1.05628	0.850129	1.31241
GCST90199711	Non-small cell lung cancer	Docosadienoate (22:2n6) levels	Simple mode	20	-0.276877	0.323711	0.40303	-0.91135	0.357596	0.758148	0.401981	1.42989
GCST90199711	Non-small cell lung cancer	Docosadienoate (22:2n6) levels	Weighted mode	20	-0.276877	0.32018	0.397961	-0.90443	0.350677	0.758148	0.404772	1.42003
GCST90199712	Non-small cell lung cancer	3-carboxy-4-methyl-5-propyl-2-furanpropanoate (cmpf) levels	MR Egger	17	0.375019	0.271671	0.187684	-0.157456	0.907494	1.45502	0.854314	2.4781
GCST90199712	Non-small cell lung cancer	3-carboxy-4-methyl-5-propyl-2-furanpropanoate (cmpf) levels	Weighted median	17	0.230987	0.170703	0.176006	-0.10359	0.565565	1.25984	0.901595	1.76044
GCST90199712	Non-small cell lung cancer	3-carboxy-4-methyl-5-propyl-2-furanpropanoate (cmpf) levels	Inverse variance weighted	17	0.00345705	0.129187	0.978651	-0.249749	0.256663	1.00346	0.778996	1.29261
GCST90199712	Non-small cell lung cancer	3-carboxy-4-methyl-5-propyl-2-furanpropanoate (cmpf) levels	Simple mode	17	0.425975	0.339667	0.227821	-0.239772	1.09172	1.53108	0.786807	2.9794
GCST90199712	Non-small cell lung cancer	3-carboxy-4-methyl-5-propyl-2-furanpropanoate (cmpf) levels	Weighted mode	17	0.347691	0.230715	0.151295	-0.10451	0.799892	1.4158	0.900766	2.2253
GCST90199713	Non-small cell lung cancer	Docosapentaenoate n3 DPA; 22:5n3 levels	MR Egger	25	0.328101	0.203975	0.12136	-0.0716897	0.727891	1.38833	0.93082	2.07071
GCST90199713	Non-small cell lung cancer	Docosapentaenoate n3 DPA; 22:5n3 levels	Weighted median	25	-0.0760859	0.143514	0.595999	-0.357374	0.205202	0.926737	0.699511	1.22777
GCST90199713	Non-small cell lung cancer	Docosapentaenoate n3 DPA; 22:5n3 levels	Inverse variance weighted	25	0.00988329	0.0972297	0.919035	-0.180687	0.200454	1.00993	0.834697	1.22196
GCST90199713	Non-small cell lung cancer	Docosapentaenoate n3 DPA; 22:5n3 levels	Simple mode	25	-0.229796	0.264155	0.392957	-0.747538	0.287947	0.794696	0.473531	1.33369
GCST90199713	Non-small cell lung cancer	Docosapentaenoate n3 DPA; 22:5n3 levels	Weighted mode	25	-0.223818	0.195656	0.263932	-0.607303	0.159667	0.799461	0.544818	1.17312
GCST90199714	Non-small cell lung cancer	3-hydroxy-2-ethylpropionate levels	MR Egger	27	-0.0474715	0.209172	0.822308	-0.457449	0.362506	0.953638	0.632896	1.43693
GCST90199714	Non-small cell lung cancer	3-hydroxy-2-ethylpropionate levels	Weighted median	27	-0.0692511	0.113827	0.542929	-0.292352	0.153849	0.933092	0.746506	1.16632
GCST90199714	Non-small cell lung cancer	3-hydroxy-2-ethylpropionate levels	Inverse variance weighted	27	-0.049306	0.0850732	0.562203	-0.216049	0.117437	0.95189	0.805695	1.12461
GCST90199714	Non-small cell lung cancer	3-hydroxy-2-ethylpropionate levels	Simple mode	27	-0.0144925	0.197605	0.942096	-0.401798	0.372813	0.985612	0.669116	1.45181
GCST90199714	Non-small cell lung cancer	3-hydroxy-2-ethylpropionate levels	Weighted mode	27	0.014875	0.173875	0.932479	-0.32592	0.35567	1.01499	0.721863	1.42714
GCST90199715	Non-small cell lung cancer	Myristoleate (14:1n5) levels	MR Egger	21	0.514206	0.331663	0.137546	-0.135853	1.16427	1.67231	0.872971	3.20357
GCST90199715	Non-small cell lung cancer	Myristoleate (14:1n5) levels	Weighted median	21	0.0762125	0.168032	0.650145	-0.253129	0.405554	1.07919	0.776367	1.50013
GCST90199715	Non-small cell lung cancer	Myristoleate (14:1n5) levels	Inverse variance weighted	21	0.039843	0.119135	0.73805	-0.193661	0.273347	1.04065	0.823937	1.31436
GCST90199715	Non-small cell lung cancer	Myristoleate (14:1n5) levels	Simple mode	21	-0.0194996	0.287153	0.946534	-0.58232	0.543321	0.980689	0.558601	1.72172
GCST90199715	Non-small cell lung cancer	Myristoleate (14:1n5) levels	Weighted mode	21	0.00831876	0.303182	0.978382	-0.585918	0.602556	1.00835	0.556594	1.82678
GCST90199716	Non-small cell lung cancer	10-undecenoate (11:1n1) levels	MR Egger	16	-0.00358994	0.130353	0.978418	-0.259082	0.251902	0.996416	0.77176	1.28647
GCST90199716	Non-small cell lung cancer	10-undecenoate (11:1n1) levels	Weighted median	16	-0.0319906	0.108802	0.768738	-0.245242	0.181261	0.968516	0.782515	1.19873
GCST90199716	Non-small cell lung cancer	10-undecenoate (11:1n1) levels	Inverse variance weighted	16	-0.0402983	0.0872558	0.644195	-0.21132	0.130723	0.960503	0.809515	1.13965
GCST90199716	Non-small cell lung cancer	10-undecenoate (11:1n1) levels	Simple mode	16	-0.151019	0.204326	0.471252	-0.551498	0.249461	0.859832	0.576086	1.28333
GCST90199716	Non-small cell lung cancer	10-undecenoate (11:1n1) levels	Weighted mode	16	-0.0323951	0.107533	0.767355	-0.24316	0.17837	0.968124	0.784146	1.19527
GCST90199717	Non-small cell lung cancer	1-methyl-4-imidazoleacetate levels	MR Egger	28	0.00616143	0.123952	0.960735	-0.236784	0.249107	1.00618	0.789162	1.28288
GCST90199717	Non-small cell lung cancer	1-methyl-4-imidazoleacetate levels	Weighted median	28	0.0322334	0.097863	0.741874	-0.159578	0.224045	1.03276	0.852503	1.25113
GCST90199717	Non-small cell lung cancer	1-methyl-4-imidazoleacetate levels	Inverse variance weighted	28	0.0161504	0.0692229	0.81552	-0.119526	0.151827	1.01628	0.887341	1.16396
GCST90199717	Non-small cell lung cancer	1-methyl-4-imidazoleacetate levels	Simple mode	28	-0.0668655	0.178837	0.711406	-0.417386	0.283656	0.935321	0.658766	1.32798
GCST90199717	Non-small cell lung cancer	1-methyl-4-imidazoleacetate levels	Weighted mode	28	0.0176539	0.102019	0.863907	-0.182304	0.217612	1.01781	0.833348	1.2431
GCST90199718	Non-small cell lung cancer	Sebacate (C10-DC) levels	MR Egger	17	0.0793237	0.0419611	0.0781822	-0.00292009	0.161567	1.08255	0.997084	1.17535
GCST90199718	Non-small cell lung cancer	Sebacate (C10-DC) levels	Weighted median	17	0.084156	0.0481406	0.0804418	-0.0101996	0.178512	1.0878	0.989852	1.19544
GCST90199718	Non-small cell lung cancer	Sebacate (C10-DC) levels	Inverse variance weighted	17	0.0872669	0.037675	0.0205414	0.013424	0.16111	1.09119	1.01351	1.17481
GCST90199718	Non-small cell lung cancer	Sebacate (C10-DC) levels	Simple mode	17	0.0671114	0.180493	0.714903	-0.286655	0.420878	1.06941	0.750771	1.5233
GCST90199718	Non-small cell lung cancer	Sebacate (C10-DC) levels	Weighted mode	17	0.082179	0.0429275	0.0736305	-0.00195889	0.166317	1.08565	0.998043	1.18095
GCST90199719	Non-small cell lung cancer	Tauro-beta-muricholate levels	MR Egger	27	0.0299127	0.0771175	0.701385	-0.121238	0.181063	1.03036	0.885823	1.19849
GCST90199719	Non-small cell lung cancer	Tauro-beta-muricholate levels	Weighted median	27	-0.0134746	0.0671361	0.840929	-0.145061	0.118112	0.986616	0.864969	1.12537
GCST90199719	Non-small cell lung cancer	Tauro-beta-muricholate levels	Inverse variance weighted	27	-0.0339448	0.0548633	0.536104	-0.141477	0.0735873	0.966625	0.868075	1.07636
GCST90199719	Non-small cell lung cancer	Tauro-beta-muricholate levels	Simple mode	27	-0.0689976	0.134808	0.613095	-0.333221	0.195225	0.933329	0.716612	1.21559
GCST90199719	Non-small cell lung cancer	Tauro-beta-muricholate levels	Weighted mode	27	-0.0238128	0.0573054	0.681154	-0.136131	0.0885057	0.976468	0.872728	1.09254
GCST90199720	Non-small cell lung cancer	Octanoylcarnitine (c8) levels	MR Egger	25	-0.0689296	0.125115	0.586994	-0.314155	0.176296	0.933392	0.730406	1.19279
GCST90199720	Non-small cell lung cancer	Octanoylcarnitine (c8) levels	Weighted median	25	-0.011444	0.098392	0.907407	-0.204292	0.181404	0.988621	0.815224	1.1989
GCST90199720	Non-small cell lung cancer	Octanoylcarnitine (c8) levels	Inverse variance weighted	25	-0.0139641	0.0714554	0.845061	-0.154017	0.126088	0.986133	0.857258	1.13438
GCST90199720	Non-small cell lung cancer	Octanoylcarnitine (c8) levels	Simple mode	25	0.08214	0.190183	0.66967	-0.290618	0.454898	1.08561	0.747801	1.57601
GCST90199720	Non-small cell lung cancer	Octanoylcarnitine (c8) levels	Weighted mode	25	-0.0112793	0.090561	0.901918	-0.188779	0.16622	0.988784	0.82797	1.18083
GCST90199721	Non-small cell lung cancer	Stearidonate (18:4n3) levels	MR Egger	27	0.088304	0.221976	0.694148	-0.34677	0.523378	1.09232	0.706968	1.68772
GCST90199721	Non-small cell lung cancer	Stearidonate (18:4n3) levels	Weighted median	27	0.244971	0.153949	0.111554	-0.0567695	0.546711	1.27758	0.944812	1.72756
GCST90199721	Non-small cell lung cancer	Stearidonate (18:4n3) levels	Inverse variance weighted	27	0.0451241	0.108606	0.677786	-0.167743	0.257991	1.04616	0.845571	1.29433
GCST90199721	Non-small cell lung cancer	Stearidonate (18:4n3) levels	Simple mode	27	0.371285	0.331678	0.273198	-0.278803	1.02137	1.4496	0.756689	2.77701
GCST90199721	Non-small cell lung cancer	Stearidonate (18:4n3) levels	Weighted mode	27	0.341153	0.216624	0.127379	-0.0834293	0.765736	1.40657	0.919956	2.15058
GCST90199722	Non-small cell lung cancer	Decanoylcarnitine (C10) levels	MR Egger	26	0.00226714	0.138835	0.987106	-0.269849	0.274383	1.00227	0.763495	1.31572
GCST90199722	Non-small cell lung cancer	Decanoylcarnitine (C10) levels	Weighted median	26	-0.0275381	0.108674	0.799958	-0.240539	0.185462	0.972838	0.786204	1.20377
GCST90199722	Non-small cell lung cancer	Decanoylcarnitine (C10) levels	Inverse variance weighted	26	0.00270213	0.073939	0.970848	-0.142218	0.147622	1.00271	0.867432	1.15908
GCST90199722	Non-small cell lung cancer	Decanoylcarnitine (C10) levels	Simple mode	26	0.0349877	0.170743	0.839298	-0.299668	0.369643	1.03561	0.741064	1.44722
GCST90199722	Non-small cell lung cancer	Decanoylcarnitine (C10) levels	Weighted mode	26	-0.0150925	0.114266	0.895977	-0.239054	0.208869	0.985021	0.787372	1.23228
GCST90199723	Non-small cell lung cancer	5-dodecenoate (12:1n7) levels	MR Egger	15	0.278603	0.282282	0.341673	-0.27467	0.831875	1.32128	0.759823	2.29762
GCST90199723	Non-small cell lung cancer	5-dodecenoate (12:1n7) levels	Weighted median	15	0.0438005	0.195014	0.822289	-0.338426	0.426027	1.04477	0.712892	1.53116
GCST90199723	Non-small cell lung cancer	5-dodecenoate (12:1n7) levels	Inverse variance weighted	15	0.0845703	0.131631	0.520562	-0.173427	0.342567	1.08825	0.840779	1.40856
GCST90199723	Non-small cell lung cancer	5-dodecenoate (12:1n7) levels	Simple mode	15	-0.0861223	0.285069	0.76701	-0.644858	0.472613	0.917482	0.524737	1.60418
GCST90199723	Non-small cell lung cancer	5-dodecenoate (12:1n7) levels	Weighted mode	15	-0.00555447	0.212441	0.97951	-0.421938	0.41083	0.994461	0.655774	1.50807
GCST90199724	Non-small cell lung cancer	N-acetylisoleucine levels	MR Egger	20	0.23839	0.309049	0.450498	-0.367347	0.844127	1.2692	0.692569	2.32595
GCST90199724	Non-small cell lung cancer	N-acetylisoleucine levels	Weighted median	20	-0.0212566	0.148125	0.885892	-0.311582	0.269068	0.978968	0.732288	1.30874
GCST90199724	Non-small cell lung cancer	N-acetylisoleucine levels	Inverse variance weighted	20	-0.0129615	0.112184	0.908019	-0.232843	0.20692	0.987122	0.792278	1.22988
GCST90199724	Non-small cell lung cancer	N-acetylisoleucine levels	Simple mode	20	0.130473	0.278776	0.645095	-0.415929	0.676874	1.13937	0.659727	1.96772
GCST90199724	Non-small cell lung cancer	N-acetylisoleucine levels	Weighted mode	20	0.116249	0.269482	0.671047	-0.411936	0.644434	1.12328	0.662367	1.90491
GCST90199725	Non-small cell lung cancer	Campesterol levels	MR Egger	20	0.0650694	0.154136	0.677911	-0.237037	0.367176	1.06723	0.788962	1.44365
GCST90199725	Non-small cell lung cancer	Campesterol levels	Weighted median	20	0.0725959	0.100614	0.470582	-0.124607	0.269799	1.0753	0.882844	1.3097
GCST90199725	Non-small cell lung cancer	Campesterol levels	Inverse variance weighted	20	0.082548	0.0695522	0.235287	-0.0537743	0.21887	1.08605	0.947646	1.24467
GCST90199725	Non-small cell lung cancer	Campesterol levels	Simple mode	20	0.0692385	0.145297	0.639131	-0.215544	0.354021	1.07169	0.806103	1.42478
GCST90199725	Non-small cell lung cancer	Campesterol levels	Weighted mode	20	0.0692385	0.110236	0.537419	-0.146823	0.2853	1.07169	0.863447	1.33016
GCST90199726	Non-small cell lung cancer	N-acetylthreonine levels	MR Egger	22	-0.152566	0.28096	0.593119	-0.703249	0.398116	0.858502	0.494975	1.48902
GCST90199726	Non-small cell lung cancer	N-acetylthreonine levels	Weighted median	22	-0.00315814	0.145034	0.982627	-0.287424	0.281108	0.996847	0.750194	1.3246
GCST90199726	Non-small cell lung cancer	N-acetylthreonine levels	Inverse variance weighted	22	0.0136889	0.108605	0.899697	-0.199176	0.226554	1.01378	0.819406	1.25427
GCST90199726	Non-small cell lung cancer	N-acetylthreonine levels	Simple mode	22	0.0104525	0.237491	0.965311	-0.45503	0.475935	1.01051	0.634429	1.60952
GCST90199726	Non-small cell lung cancer	N-acetylthreonine levels	Weighted mode	22	-0.00479415	0.205895	0.981643	-0.408349	0.398761	0.995217	0.664747	1.48998
GCST90199727	Non-small cell lung cancer	1-oleoyl-GPC (18:1) levels	MR Egger	17	-0.0817743	0.435874	0.853697	-0.936087	0.772538	0.92148	0.392159	2.16526
GCST90199727	Non-small cell lung cancer	1-oleoyl-GPC (18:1) levels	Weighted median	17	-0.0121186	0.180842	0.946572	-0.36657	0.342333	0.987954	0.693108	1.40823
GCST90199727	Non-small cell lung cancer	1-oleoyl-GPC (18:1) levels	Inverse variance weighted	17	-0.0482086	0.15945	0.76239	-0.36073	0.264313	0.952935	0.697167	1.30254
GCST90199727	Non-small cell lung cancer	1-oleoyl-GPC (18:1) levels	Simple mode	17	0.179058	0.297533	0.555734	-0.404106	0.762222	1.19609	0.667573	2.14303
GCST90199727	Non-small cell lung cancer	1-oleoyl-GPC (18:1) levels	Weighted mode	17	0.109978	0.253789	0.67055	-0.387448	0.607403	1.11625	0.678787	1.83566
GCST90199728	Non-small cell lung cancer	10-nonadecenoate (19:1n9) levels	MR Egger	13	-0.157978	0.342343	0.653459	-0.82897	0.513014	0.853869	0.436499	1.67032
GCST90199728	Non-small cell lung cancer	10-nonadecenoate (19:1n9) levels	Weighted median	13	-0.0417655	0.193656	0.829246	-0.421331	0.3378	0.959095	0.656173	1.40186
GCST90199728	Non-small cell lung cancer	10-nonadecenoate (19:1n9) levels	Inverse variance weighted	13	0.0541465	0.138122	0.695045	-0.216573	0.324866	1.05564	0.805274	1.38385
GCST90199728	Non-small cell lung cancer	10-nonadecenoate (19:1n9) levels	Simple mode	13	-0.140285	0.347604	0.693623	-0.821589	0.541019	0.869111	0.439732	1.71776
GCST90199728	Non-small cell lung cancer	10-nonadecenoate (19:1n9) levels	Weighted mode	13	-0.121467	0.331584	0.720501	-0.771372	0.528438	0.88562	0.462378	1.69628
GCST90199729	Non-small cell lung cancer	Piperine levels	MR Egger	25	-0.277933	0.231978	0.24308	-0.732611	0.176745	0.757348	0.480653	1.19333
GCST90199729	Non-small cell lung cancer	Piperine levels	Weighted median	25	-0.05677	0.145187	0.695787	-0.341336	0.227796	0.944811	0.71082	1.25583
GCST90199729	Non-small cell lung cancer	Piperine levels	Inverse variance weighted	25	-0.0860206	0.108076	0.426073	-0.297849	0.125808	0.917575	0.742414	1.13406
GCST90199729	Non-small cell lung cancer	Piperine levels	Simple mode	25	-0.355828	0.295678	0.240546	-0.935356	0.223701	0.700593	0.392446	1.2507
GCST90199729	Non-small cell lung cancer	Piperine levels	Weighted mode	25	0.127595	0.268862	0.639379	-0.399374	0.654565	1.13609	0.67074	1.92431
GCST90199730	Non-small cell lung cancer	Carnitine C14 levels	MR Egger	21	-0.223358	0.25432	0.390777	-0.721825	0.27511	0.799829	0.485865	1.31668
GCST90199730	Non-small cell lung cancer	Carnitine C14 levels	Weighted median	21	-0.132094	0.150103	0.378846	-0.426297	0.162108	0.876258	0.652922	1.17599
GCST90199730	Non-small cell lung cancer	Carnitine C14 levels	Inverse variance weighted	21	0.00527373	0.106699	0.96058	-0.203856	0.214403	1.00529	0.81558	1.23912
GCST90199730	Non-small cell lung cancer	Carnitine C14 levels	Simple mode	21	-0.0817668	0.268241	0.763648	-0.607519	0.443986	0.921487	0.5447	1.55891
GCST90199730	Non-small cell lung cancer	Carnitine C14 levels	Weighted mode	21	-0.115133	0.217342	0.60213	-0.541123	0.310858	0.891248	0.582094	1.36459
GCST90199731	Non-small cell lung cancer	10-heptadecenoate (17:1n7) levels	MR Egger	22	0.234854	0.336414	0.493146	-0.424517	0.894225	1.26472	0.654086	2.44544
GCST90199731	Non-small cell lung cancer	10-heptadecenoate (17:1n7) levels	Weighted median	22	0.0656849	0.160971	0.683234	-0.249818	0.381188	1.06789	0.778942	1.46402
GCST90199731	Non-small cell lung cancer	10-heptadecenoate (17:1n7) levels	Inverse variance weighted	22	0.189704	0.120062	0.114096	-0.0456178	0.425026	1.20889	0.955407	1.52963
GCST90199731	Non-small cell lung cancer	10-heptadecenoate (17:1n7) levels	Simple mode	22	-0.104912	0.278865	0.710535	-0.651488	0.441664	0.900404	0.52127	1.55529
GCST90199731	Non-small cell lung cancer	10-heptadecenoate (17:1n7) levels	Weighted mode	22	-0.0609825	0.245454	0.806201	-0.542072	0.420107	0.94084	0.581542	1.52212
GCST90199732	Non-small cell lung cancer	1-stearoyl-gpc (18:0) levels	MR Egger	32	-0.224515	0.1506	0.146454	-0.519692	0.070661	0.798903	0.594704	1.07322
GCST90199732	Non-small cell lung cancer	1-stearoyl-gpc (18:0) levels	Weighted median	32	-0.0359317	0.109682	0.743214	-0.250908	0.179044	0.964706	0.778094	1.19607
GCST90199732	Non-small cell lung cancer	1-stearoyl-gpc (18:0) levels	Inverse variance weighted	32	0.0288316	0.0748078	0.699935	-0.117792	0.175455	1.02925	0.888881	1.19179
GCST90199732	Non-small cell lung cancer	1-stearoyl-gpc (18:0) levels	Simple mode	32	0.15703	0.238099	0.514435	-0.309644	0.623703	1.17003	0.733708	1.86583
GCST90199732	Non-small cell lung cancer	1-stearoyl-gpc (18:0) levels	Weighted mode	32	-0.192392	0.209892	0.366416	-0.60378	0.218996	0.824983	0.546741	1.24483
GCST90199733	Non-small cell lung cancer	1-palmitoyl-GPC (16:0) levels	MR Egger	27	0.026461	0.200129	0.895869	-0.365793	0.418715	1.02681	0.693647	1.52001
GCST90199733	Non-small cell lung cancer	1-palmitoyl-GPC (16:0) levels	Weighted median	27	0.0592784	0.13217	0.653792	-0.199776	0.318332	1.06107	0.818915	1.37483
GCST90199733	Non-small cell lung cancer	1-palmitoyl-GPC (16:0) levels	Inverse variance weighted	27	0.223978	0.0902001	0.0130234	0.0471863	0.400771	1.25104	1.04832	1.49297
GCST90199733	Non-small cell lung cancer	1-palmitoyl-GPC (16:0) levels	Simple mode	27	-0.0366791	0.241303	0.880357	-0.509632	0.436274	0.963985	0.600717	1.54693
GCST90199733	Non-small cell lung cancer	1-palmitoyl-GPC (16:0) levels	Weighted mode	27	0.000320223	0.150118	0.998314	-0.293912	0.294552	1.00032	0.745342	1.34253
GCST90199734	Non-small cell lung cancer	Hyocholate levels	MR Egger	20	0.0411424	0.0749968	0.590028	-0.105851	0.188136	1.042	0.899558	1.207
GCST90199734	Non-small cell lung cancer	Hyocholate levels	Weighted median	20	0.051394	0.0772932	0.5061	-0.100101	0.202889	1.05274	0.904746	1.22494
GCST90199734	Non-small cell lung cancer	Hyocholate levels	Inverse variance weighted	20	0.0440299	0.0570911	0.440576	-0.0678687	0.155928	1.04501	0.934383	1.16874
GCST90199734	Non-small cell lung cancer	Hyocholate levels	Simple mode	20	-0.0389988	0.156886	0.806352	-0.346496	0.268498	0.961752	0.707162	1.308
GCST90199734	Non-small cell lung cancer	Hyocholate levels	Weighted mode	20	0.0597823	0.0811081	0.470085	-0.0991896	0.218754	1.06161	0.905571	1.24453
GCST90199735	Non-small cell lung cancer	N-acetylhistidine levels	MR Egger	25	0.0564777	0.0804943	0.489946	-0.101291	0.214246	1.0581	0.90367	1.23893
GCST90199735	Non-small cell lung cancer	N-acetylhistidine levels	Weighted median	25	0.0605049	0.0684694	0.37687	-0.0736951	0.194705	1.06237	0.928955	1.21495
GCST90199735	Non-small cell lung cancer	N-acetylhistidine levels	Inverse variance weighted	25	0.00239169	0.0560656	0.965973	-0.107497	0.11228	1.00239	0.898079	1.11883
GCST90199735	Non-small cell lung cancer	N-acetylhistidine levels	Simple mode	25	0.0228139	0.166649	0.892253	-0.303818	0.349446	1.02308	0.737995	1.41828
GCST90199735	Non-small cell lung cancer	N-acetylhistidine levels	Weighted mode	25	0.0549035	0.0659251	0.413159	-0.0743097	0.184117	1.05644	0.928384	1.20216
GCST90199736	Non-small cell lung cancer	Alpha-hydroxyisovalerate levels	MR Egger	23	-0.0285817	0.151263	0.851943	-0.325057	0.267893	0.971823	0.722486	1.30721
GCST90199736	Non-small cell lung cancer	Alpha-hydroxyisovalerate levels	Weighted median	23	-0.142672	0.111478	0.200606	-0.361168	0.0758239	0.867038	0.696862	1.07877
GCST90199736	Non-small cell lung cancer	Alpha-hydroxyisovalerate levels	Inverse variance weighted	23	-0.0695384	0.0752658	0.355536	-0.217059	0.0779826	0.932824	0.804882	1.0811
GCST90199736	Non-small cell lung cancer	Alpha-hydroxyisovalerate levels	Simple mode	23	-0.16424	0.215442	0.453954	-0.586506	0.258026	0.848538	0.556267	1.29437
GCST90199736	Non-small cell lung cancer	Alpha-hydroxyisovalerate levels	Weighted mode	23	-0.241997	0.136744	0.0906364	-0.510015	0.0260213	0.785059	0.600487	1.02636
GCST90199737	Non-small cell lung cancer	N-acetylproline levels	MR Egger	19	0.100729	0.274052	0.717742	-0.436413	0.637871	1.10598	0.646351	1.89245
GCST90199737	Non-small cell lung cancer	N-acetylproline levels	Weighted median	19	0.0511583	0.145655	0.725416	-0.234325	0.336642	1.05249	0.791104	1.40024
GCST90199737	Non-small cell lung cancer	N-acetylproline levels	Inverse variance weighted	19	0.0447566	0.117801	0.703995	-0.186134	0.275647	1.04577	0.830163	1.31738
GCST90199737	Non-small cell lung cancer	N-acetylproline levels	Simple mode	19	-0.387565	0.304246	0.218918	-0.983888	0.208757	0.678707	0.373855	1.23215
GCST90199737	Non-small cell lung cancer	N-acetylproline levels	Weighted mode	19	-0.334895	0.30452	0.285933	-0.931754	0.261964	0.715413	0.393862	1.29948
GCST90199738	Non-small cell lung cancer	Stachydrine levels	MR Egger	24	-0.236904	0.258734	0.36979	-0.744023	0.270215	0.789067	0.475198	1.31025
GCST90199738	Non-small cell lung cancer	Stachydrine levels	Weighted median	24	-0.183772	0.163579	0.261249	-0.504388	0.136843	0.832125	0.603875	1.14665
GCST90199738	Non-small cell lung cancer	Stachydrine levels	Inverse variance weighted	24	-0.246305	0.128711	0.0556682	-0.498578	0.00596913	0.781684	0.607394	1.00599
GCST90199738	Non-small cell lung cancer	Stachydrine levels	Simple mode	24	-0.505231	0.308744	0.115367	-1.11037	0.0999077	0.603366	0.329437	1.10507
GCST90199738	Non-small cell lung cancer	Stachydrine levels	Weighted mode	24	-0.118146	0.259177	0.652772	-0.626133	0.389841	0.888566	0.534655	1.47675
GCST90199739	Non-small cell lung cancer	Salicyluric glucuronide levels	MR Egger	17	0.126686	0.294015	0.672682	-0.449584	0.702956	1.13506	0.637893	2.01971
GCST90199739	Non-small cell lung cancer	Salicyluric glucuronide levels	Weighted median	17	0.0148207	0.163131	0.927611	-0.304917	0.334558	1.01493	0.737185	1.39732
GCST90199739	Non-small cell lung cancer	Salicyluric glucuronide levels	Inverse variance weighted	17	0.0278601	0.137249	0.839143	-0.241148	0.296868	1.02825	0.785725	1.34564
GCST90199739	Non-small cell lung cancer	Salicyluric glucuronide levels	Simple mode	17	0.0429594	0.277798	0.879037	-0.501525	0.587444	1.0439	0.605606	1.79938
GCST90199739	Non-small cell lung cancer	Salicyluric glucuronide levels	Weighted mode	17	0.0628398	0.257483	0.810291	-0.441826	0.567506	1.06486	0.642861	1.76386
GCST90199740	Non-small cell lung cancer	P-cresol sulfate levels	MR Egger	22	-0.244817	0.277087	0.387443	-0.787908	0.298274	0.782848	0.454795	1.34753
GCST90199740	Non-small cell lung cancer	P-cresol sulfate levels	Weighted median	22	-0.124672	0.150339	0.40695	-0.419338	0.169993	0.882786	0.657482	1.1853
GCST90199740	Non-small cell lung cancer	P-cresol sulfate levels	Inverse variance weighted	22	-0.0522869	0.113648	0.645461	-0.275038	0.170464	0.949057	0.759544	1.18585
GCST90199740	Non-small cell lung cancer	P-cresol sulfate levels	Simple mode	22	-0.192354	0.269166	0.482708	-0.719919	0.335211	0.825015	0.486792	1.39824
GCST90199740	Non-small cell lung cancer	P-cresol sulfate levels	Weighted mode	22	-0.178827	0.276281	0.524474	-0.720339	0.362684	0.83625	0.486587	1.43718
GCST90199741	Non-small cell lung cancer	Gamma-glutamylglycine levels	MR Egger	26	0.0153169	0.1102	0.890616	-0.200674	0.231308	1.01543	0.818179	1.26025
GCST90199741	Non-small cell lung cancer	Gamma-glutamylglycine levels	Weighted median	26	-0.0157492	0.0777513	0.83948	-0.168142	0.136643	0.984374	0.845234	1.14642
GCST90199741	Non-small cell lung cancer	Gamma-glutamylglycine levels	Inverse variance weighted	26	-0.0500344	0.0707916	0.4797	-0.188786	0.0887171	0.951197	0.827964	1.09277
GCST90199741	Non-small cell lung cancer	Gamma-glutamylglycine levels	Simple mode	26	-0.417377	0.261993	0.123708	-0.930882	0.0961291	0.658773	0.394206	1.1009
GCST90199741	Non-small cell lung cancer	Gamma-glutamylglycine levels	Weighted mode	26	-0.0134943	0.0734156	0.855647	-0.157389	0.1304	0.986596	0.854372	1.13928
GCST90199742	Non-small cell lung cancer	1-linoleoyl-gpc (18:2) levels	MR Egger	28	-0.0424525	0.148084	0.776631	-0.332698	0.247793	0.958436	0.716987	1.28119
GCST90199742	Non-small cell lung cancer	1-linoleoyl-gpc (18:2) levels	Weighted median	28	0.103033	0.114061	0.366358	-0.120527	0.326594	1.10853	0.886453	1.38624
GCST90199742	Non-small cell lung cancer	1-linoleoyl-gpc (18:2) levels	Inverse variance weighted	28	0.0717197	0.0787296	0.362315	-0.0825904	0.22603	1.07435	0.920728	1.25361
GCST90199742	Non-small cell lung cancer	1-linoleoyl-gpc (18:2) levels	Simple mode	28	0.163977	0.226658	0.47562	-0.280272	0.608226	1.17819	0.755578	1.83717
GCST90199742	Non-small cell lung cancer	1-linoleoyl-gpc (18:2) levels	Weighted mode	28	-0.0781556	0.186749	0.678888	-0.444185	0.287873	0.92482	0.641347	1.33359
GCST90199743	Non-small cell lung cancer	Stearoylcarnitine levels	MR Egger	20	-0.0390705	0.356605	0.913969	-0.738016	0.659875	0.961683	0.478061	1.93455
GCST90199743	Non-small cell lung cancer	Stearoylcarnitine levels	Weighted median	20	0.104881	0.1363	0.441605	-0.162267	0.372029	1.11058	0.850214	1.45068
GCST90199743	Non-small cell lung cancer	Stearoylcarnitine levels	Inverse variance weighted	20	0.124626	0.116786	0.285914	-0.104275	0.353526	1.13272	0.900977	1.42408
GCST90199743	Non-small cell lung cancer	Stearoylcarnitine levels	Simple mode	20	0.161881	0.235987	0.501015	-0.300654	0.624417	1.17572	0.740334	1.86716
GCST90199743	Non-small cell lung cancer	Stearoylcarnitine levels	Weighted mode	20	0.210989	0.170666	0.231423	-0.123516	0.545494	1.2349	0.883808	1.72546
GCST90199744	Non-small cell lung cancer	Eicosenoate (20:1) levels	MR Egger	23	0.181211	0.304832	0.558554	-0.416259	0.77868	1.19867	0.659509	2.1786
GCST90199744	Non-small cell lung cancer	Eicosenoate (20:1) levels	Weighted median	23	0.199792	0.142263	0.160204	-0.079043	0.478627	1.22115	0.924	1.61386
GCST90199744	Non-small cell lung cancer	Eicosenoate (20:1) levels	Inverse variance weighted	23	0.183829	0.102086	0.071745	-0.0162589	0.383917	1.20181	0.983873	1.46802
GCST90199744	Non-small cell lung cancer	Eicosenoate (20:1) levels	Simple mode	23	0.158713	0.254061	0.538591	-0.339247	0.656672	1.172	0.712307	1.92836
GCST90199744	Non-small cell lung cancer	Eicosenoate (20:1) levels	Weighted mode	23	0.247342	0.257843	0.347846	-0.258031	0.752714	1.28062	0.772571	2.12275
GCST90199745	Non-small cell lung cancer	Aconitate [cis or trans] levels	MR Egger	23	0.30942	0.186017	0.111087	-0.0551739	0.674015	1.36264	0.946321	1.9621
GCST90199745	Non-small cell lung cancer	Aconitate [cis or trans] levels	Weighted median	23	0.143043	0.135467	0.291003	-0.122472	0.408557	1.15378	0.884731	1.50465
GCST90199745	Non-small cell lung cancer	Aconitate [cis or trans] levels	Inverse variance weighted	23	0.0763783	0.0970514	0.431289	-0.113842	0.266599	1.07937	0.892398	1.30552
GCST90199745	Non-small cell lung cancer	Aconitate [cis or trans] levels	Simple mode	23	0.198737	0.239486	0.41554	-0.270656	0.668129	1.21986	0.762879	1.95058
GCST90199745	Non-small cell lung cancer	Aconitate [cis or trans] levels	Weighted mode	23	0.185697	0.197047	0.356223	-0.200516	0.57191	1.20406	0.818309	1.77165
GCST90199746	Non-small cell lung cancer	Erythronate levels	MR Egger	19	0.298378	0.261284	0.269297	-0.213738	0.810495	1.34767	0.80756	2.24902
GCST90199746	Non-small cell lung cancer	Erythronate levels	Weighted median	19	-0.00486573	0.161905	0.976025	-0.3222	0.312469	0.995146	0.724553	1.3668
GCST90199746	Non-small cell lung cancer	Erythronate levels	Inverse variance weighted	19	-0.0341803	0.111341	0.758853	-0.252408	0.184048	0.966397	0.776927	1.20207
GCST90199746	Non-small cell lung cancer	Erythronate levels	Simple mode	19	-0.0505456	0.25261	0.843651	-0.545661	0.444569	0.950711	0.579459	1.55982
GCST90199746	Non-small cell lung cancer	Erythronate levels	Weighted mode	19	-0.0108274	0.188705	0.954877	-0.380688	0.359034	0.989231	0.683391	1.43194
GCST90199747	Non-small cell lung cancer	Isovalerylcarnitine (C5) levels	MR Egger	24	-0.437612	0.237269	0.0786379	-0.902658	0.0274353	0.645576	0.40549	1.02782
GCST90199747	Non-small cell lung cancer	Isovalerylcarnitine (C5) levels	Weighted median	24	-0.082295	0.128162	0.520797	-0.333493	0.168903	0.921	0.716417	1.184
GCST90199747	Non-small cell lung cancer	Isovalerylcarnitine (C5) levels	Inverse variance weighted	24	-0.0534218	0.0918762	0.560934	-0.233499	0.126655	0.94798	0.791758	1.13503
GCST90199747	Non-small cell lung cancer	Isovalerylcarnitine (C5) levels	Simple mode	24	0.0839975	0.208302	0.69049	-0.324275	0.49227	1.08763	0.723051	1.63603
GCST90199747	Non-small cell lung cancer	Isovalerylcarnitine (C5) levels	Weighted mode	24	-0.0675255	0.134721	0.620978	-0.33158	0.196529	0.934704	0.717789	1.21717
GCST90199748	Non-small cell lung cancer	Linolenate [alpha or gamma; (18:3n3 or 6)] levels	MR Egger	24	0.123029	0.300378	0.686075	-0.465713	0.71177	1.13092	0.627688	2.0376
GCST90199748	Non-small cell lung cancer	Linolenate [alpha or gamma; (18:3n3 or 6)] levels	Weighted median	24	0.248418	0.170239	0.144501	-0.0852501	0.582086	1.282	0.918283	1.78977
GCST90199748	Non-small cell lung cancer	Linolenate [alpha or gamma; (18:3n3 or 6)] levels	Inverse variance weighted	24	0.130725	0.13135	0.319621	-0.126722	0.388171	1.13965	0.880979	1.47428
GCST90199748	Non-small cell lung cancer	Linolenate [alpha or gamma; (18:3n3 or 6)] levels	Simple mode	24	0.360597	0.284228	0.217242	-0.19649	0.917685	1.43419	0.82161	2.50349
GCST90199748	Non-small cell lung cancer	Linolenate [alpha or gamma; (18:3n3 or 6)] levels	Weighted mode	24	0.324244	0.246984	0.202195	-0.159845	0.808334	1.38298	0.852276	2.24417
GCST90199749	Non-small cell lung cancer	Gamma-glutamylthreonine levels	MR Egger	38	0.0912248	0.15196	0.552052	-0.206616	0.389066	1.09552	0.813332	1.4756
GCST90199749	Non-small cell lung cancer	Gamma-glutamylthreonine levels	Weighted median	38	-0.0170359	0.124749	0.891377	-0.261543	0.227471	0.983108	0.769862	1.25542
GCST90199749	Non-small cell lung cancer	Gamma-glutamylthreonine levels	Inverse variance weighted	38	-0.0267729	0.0823065	0.744967	-0.188094	0.134548	0.973582	0.828537	1.14402
GCST90199749	Non-small cell lung cancer	Gamma-glutamylthreonine levels	Simple mode	38	0.169248	0.195774	0.392878	-0.214468	0.552965	1.18441	0.80697	1.7384
GCST90199749	Non-small cell lung cancer	Gamma-glutamylthreonine levels	Weighted mode	38	0.00345806	0.121841	0.97751	-0.23535	0.242266	1.00346	0.790294	1.27413
GCST90199750	Non-small cell lung cancer	Laurylcarnitine levels	MR Egger	26	-0.28978	0.180293	0.121074	-0.643155	0.0635953	0.748428	0.525631	1.06566
GCST90199750	Non-small cell lung cancer	Laurylcarnitine levels	Weighted median	26	-0.126499	0.134792	0.347999	-0.390692	0.137693	0.881175	0.676589	1.14762
GCST90199750	Non-small cell lung cancer	Laurylcarnitine levels	Inverse variance weighted	26	-0.0705375	0.0985911	0.474328	-0.263776	0.122701	0.931893	0.768146	1.13055
GCST90199750	Non-small cell lung cancer	Laurylcarnitine levels	Simple mode	26	0.0504276	0.226033	0.825271	-0.392596	0.493452	1.05172	0.675301	1.63796
GCST90199750	Non-small cell lung cancer	Laurylcarnitine levels	Weighted mode	26	-0.102176	0.173439	0.561071	-0.442117	0.237765	0.902871	0.642675	1.26841
GCST90199751	Non-small cell lung cancer	Gamma-glutamylmethionine levels	MR Egger	26	0.0519542	0.227988	0.821669	-0.394902	0.498811	1.05333	0.673746	1.64676
GCST90199751	Non-small cell lung cancer	Gamma-glutamylmethionine levels	Weighted median	26	-0.00949884	0.134983	0.943898	-0.274065	0.255067	0.990546	0.760283	1.29055
GCST90199751	Non-small cell lung cancer	Gamma-glutamylmethionine levels	Inverse variance weighted	26	-0.038081	0.100629	0.705112	-0.235314	0.159152	0.962635	0.790323	1.17252
GCST90199751	Non-small cell lung cancer	Gamma-glutamylmethionine levels	Simple mode	26	-0.0170591	0.244261	0.944877	-0.495811	0.461692	0.983086	0.609077	1.58676
GCST90199751	Non-small cell lung cancer	Gamma-glutamylmethionine levels	Weighted mode	26	0.0261292	0.216544	0.904921	-0.398297	0.450555	1.02647	0.671463	1.56918
GCST90199752	Non-small cell lung cancer	Epiandrosterone sulfate levels	MR Egger	24	0.00808233	0.0503858	0.874023	-0.0906738	0.106838	1.00812	0.913316	1.11275
GCST90199752	Non-small cell lung cancer	Epiandrosterone sulfate levels	Weighted median	24	0.00976864	0.0480318	0.838839	-0.0843738	0.103911	1.00982	0.919088	1.1095
GCST90199752	Non-small cell lung cancer	Epiandrosterone sulfate levels	Inverse variance weighted	24	0.0155904	0.0427365	0.715259	-0.0681731	0.0993539	1.01571	0.934099	1.10446
GCST90199752	Non-small cell lung cancer	Epiandrosterone sulfate levels	Simple mode	24	0.0712635	0.161606	0.663351	-0.245484	0.388011	1.07386	0.782326	1.47405
GCST90199752	Non-small cell lung cancer	Epiandrosterone sulfate levels	Weighted mode	24	0.013761	0.0474747	0.774521	-0.0792895	0.106811	1.01386	0.923772	1.11272
GCST90199753	Non-small cell lung cancer	Gamma-glutamyltryptophan levels	MR Egger	24	0.168696	0.247459	0.502535	-0.316324	0.653716	1.18376	0.728824	1.92267
GCST90199753	Non-small cell lung cancer	Gamma-glutamyltryptophan levels	Weighted median	24	-0.261174	0.12974	0.044109	-0.515465	-0.0068832	0.770147	0.597223	0.99314
GCST90199753	Non-small cell lung cancer	Gamma-glutamyltryptophan levels	Inverse variance weighted	24	-0.136457	0.105045	0.19393	-0.342344	0.0694303	0.872444	0.710104	1.0719
GCST90199753	Non-small cell lung cancer	Gamma-glutamyltryptophan levels	Simple mode	24	-0.172843	0.24974	0.495808	-0.662333	0.316647	0.84127	0.515647	1.37252
GCST90199753	Non-small cell lung cancer	Gamma-glutamyltryptophan levels	Weighted mode	24	-0.257872	0.189379	0.186493	-0.629055	0.113311	0.772694	0.533095	1.11998
GCST90199754	Non-small cell lung cancer	7-methylxanthine levels	MR Egger	24	-0.0660996	0.326488	0.84142	-0.706016	0.573817	0.936038	0.493607	1.77503
GCST90199754	Non-small cell lung cancer	7-methylxanthine levels	Weighted median	24	-0.141433	0.163303	0.386448	-0.461506	0.17864	0.868114	0.630334	1.19559
GCST90199754	Non-small cell lung cancer	7-methylxanthine levels	Inverse variance weighted	24	-0.0319586	0.127212	0.801641	-0.281293	0.217376	0.968547	0.754807	1.24281
GCST90199754	Non-small cell lung cancer	7-methylxanthine levels	Simple mode	24	-0.24527	0.307978	0.43395	-0.848907	0.358367	0.782493	0.427882	1.43099
GCST90199754	Non-small cell lung cancer	7-methylxanthine levels	Weighted mode	24	-0.271636	0.271656	0.32775	-0.804081	0.260809	0.762132	0.447499	1.29798
GCST90199755	Non-small cell lung cancer	3,7-dimethylurate levels	MR Egger	33	0.0674019	0.142267	0.638983	-0.211441	0.346245	1.06973	0.809417	1.41375
GCST90199755	Non-small cell lung cancer	3,7-dimethylurate levels	Weighted median	33	0.0342099	0.108652	0.75287	-0.178748	0.247168	1.0348	0.836317	1.28039
GCST90199755	Non-small cell lung cancer	3,7-dimethylurate levels	Inverse variance weighted	33	-0.0280712	0.074351	0.705766	-0.173799	0.117657	0.972319	0.840466	1.12486
GCST90199755	Non-small cell lung cancer	3,7-dimethylurate levels	Simple mode	33	-0.0157808	0.198464	0.937118	-0.404771	0.373209	0.984343	0.66713	1.45239
GCST90199755	Non-small cell lung cancer	3,7-dimethylurate levels	Weighted mode	33	0.135389	0.171131	0.434688	-0.200029	0.470806	1.14498	0.818707	1.60128
GCST90199756	Non-small cell lung cancer	1,7-dimethyluric acid levels	MR Egger	35	-0.250212	0.177477	0.167946	-0.598066	0.0976428	0.778636	0.549874	1.10257
GCST90199756	Non-small cell lung cancer	1,7-dimethyluric acid levels	Weighted median	35	-0.0817566	0.112931	0.469096	-0.303102	0.139589	0.921496	0.738524	1.1498
GCST90199756	Non-small cell lung cancer	1,7-dimethyluric acid levels	Inverse variance weighted	35	-0.0912382	0.0836393	0.275337	-0.255171	0.0726948	0.9128	0.774784	1.0754
GCST90199756	Non-small cell lung cancer	1,7-dimethyluric acid levels	Simple mode	35	0.02181	0.208952	0.917482	-0.387735	0.431355	1.02205	0.678592	1.53934
GCST90199756	Non-small cell lung cancer	1,7-dimethyluric acid levels	Weighted mode	35	0.02181	0.18081	0.904699	-0.332578	0.376198	1.02205	0.717073	1.45674
GCST90199757	Non-small cell lung cancer	1,3,7-trimethylurate levels	MR Egger	25	-0.00293614	0.180062	0.987131	-0.355858	0.349986	0.997068	0.700572	1.41905
GCST90199757	Non-small cell lung cancer	1,3,7-trimethylurate levels	Weighted median	25	0.0901848	0.126849	0.477109	-0.15844	0.338809	1.09438	0.853474	1.40328
GCST90199757	Non-small cell lung cancer	1,3,7-trimethylurate levels	Inverse variance weighted	25	0.0169574	0.0893583	0.849491	-0.158185	0.1921	1.0171	0.853692	1.21179
GCST90199757	Non-small cell lung cancer	1,3,7-trimethylurate levels	Simple mode	25	0.151742	0.214274	0.485661	-0.268234	0.571719	1.16386	0.764729	1.77131
GCST90199757	Non-small cell lung cancer	1,3,7-trimethylurate levels	Weighted mode	25	0.102627	0.196493	0.606255	-0.282499	0.487753	1.10808	0.753897	1.62865
GCST90199758	Non-small cell lung cancer	N4-acetylcytidine levels	MR Egger	35	0.0894648	0.128214	0.490204	-0.161835	0.340764	1.09359	0.850582	1.40602
GCST90199758	Non-small cell lung cancer	N4-acetylcytidine levels	Weighted median	35	-0.0326945	0.0940682	0.728169	-0.217068	0.151679	0.967834	0.804875	1.16379
GCST90199758	Non-small cell lung cancer	N4-acetylcytidine levels	Inverse variance weighted	35	0.0191917	0.0758346	0.800212	-0.129444	0.167828	1.01938	0.878584	1.18273
GCST90199758	Non-small cell lung cancer	N4-acetylcytidine levels	Simple mode	35	0.118461	0.168738	0.487434	-0.212267	0.449188	1.12576	0.808749	1.56704
GCST90199758	Non-small cell lung cancer	N4-acetylcytidine levels	Weighted mode	35	-0.0149382	0.0927179	0.872957	-0.196665	0.166789	0.985173	0.821466	1.1815
GCST90199759	Non-small cell lung cancer	Indolebutyrate levels	MR Egger	25	0.0591995	0.156016	0.707838	-0.246592	0.364991	1.06099	0.78146	1.4405
GCST90199759	Non-small cell lung cancer	Indolebutyrate levels	Weighted median	25	0.187217	0.101019	0.0638414	-0.0107802	0.385215	1.20589	0.989278	1.46993
GCST90199759	Non-small cell lung cancer	Indolebutyrate levels	Inverse variance weighted	25	0.125306	0.0691868	0.0701222	-0.0103005	0.260912	1.13349	0.989752	1.29811
GCST90199759	Non-small cell lung cancer	Indolebutyrate levels	Simple mode	25	0.172491	0.16828	0.315573	-0.157337	0.502319	1.18826	0.854416	1.65255
GCST90199759	Non-small cell lung cancer	Indolebutyrate levels	Weighted mode	25	0.201102	0.136486	0.153631	-0.06641	0.468613	1.22275	0.935747	1.59778
GCST90199760	Non-small cell lung cancer	5-acetylamino-6-amino-3-methyluracil levels	MR Egger	34	0.0394324	0.135039	0.772166	-0.225244	0.304109	1.04022	0.798322	1.35542
GCST90199760	Non-small cell lung cancer	5-acetylamino-6-amino-3-methyluracil levels	Weighted median	34	-0.0482835	0.0980968	0.622576	-0.240553	0.143986	0.952864	0.786193	1.15487
GCST90199760	Non-small cell lung cancer	5-acetylamino-6-amino-3-methyluracil levels	Inverse variance weighted	34	-0.00601336	0.0754357	0.936464	-0.153867	0.141841	0.994005	0.857386	1.15239
GCST90199760	Non-small cell lung cancer	5-acetylamino-6-amino-3-methyluracil levels	Simple mode	34	0.101966	0.238227	0.671416	-0.364958	0.56889	1.10735	0.694226	1.76631
GCST90199760	Non-small cell lung cancer	5-acetylamino-6-amino-3-methyluracil levels	Weighted mode	34	-0.0485552	0.0967578	0.619125	-0.2382	0.14109	0.952605	0.788045	1.15153
GCST90199761	Non-small cell lung cancer	N1-methylinosine levels	MR Egger	28	0.311191	0.223178	0.17501	-0.126238	0.74862	1.36505	0.881405	2.11408
GCST90199761	Non-small cell lung cancer	N1-methylinosine levels	Weighted median	28	0.240787	0.136691	0.0781479	-0.0271284	0.508702	1.27225	0.973236	1.66313
GCST90199761	Non-small cell lung cancer	N1-methylinosine levels	Inverse variance weighted	28	0.111729	0.0983512	0.25595	-0.0810399	0.304497	1.11821	0.922157	1.35594
GCST90199761	Non-small cell lung cancer	N1-methylinosine levels	Simple mode	28	0.226353	0.255886	0.384191	-0.275183	0.727889	1.25402	0.759433	2.0707
GCST90199761	Non-small cell lung cancer	N1-methylinosine levels	Weighted mode	28	0.226353	0.204614	0.27838	-0.17469	0.627395	1.25402	0.839717	1.87273
GCST90199762	Non-small cell lung cancer	N6-carbamoylthreonyladenosine levels	MR Egger	32	-0.333889	0.137864	0.0216942	-0.604102	-0.0636763	0.716133	0.546565	0.938309
GCST90199762	Non-small cell lung cancer	N6-carbamoylthreonyladenosine levels	Weighted median	32	-0.316387	0.115138	0.005998	-0.542057	-0.0907162	0.728777	0.581551	0.913277
GCST90199762	Non-small cell lung cancer	N6-carbamoylthreonyladenosine levels	Inverse variance weighted	32	-0.182665	0.0794547	0.0215062	-0.338396	-0.0269334	0.833048	0.712913	0.973426
GCST90199762	Non-small cell lung cancer	N6-carbamoylthreonyladenosine levels	Simple mode	32	-0.315501	0.203159	0.130579	-0.713693	0.0826898	0.729423	0.489832	1.0862
GCST90199762	Non-small cell lung cancer	N6-carbamoylthreonyladenosine levels	Weighted mode	32	-0.323171	0.132256	0.020435	-0.582392	-0.0639494	0.72385	0.558561	0.938052
GCST90199763	Non-small cell lung cancer	1-methylxanthine levels	MR Egger	30	0.154012	0.130398	0.247503	-0.101569	0.409593	1.1665	0.903419	1.5062
GCST90199763	Non-small cell lung cancer	1-methylxanthine levels	Weighted median	30	0.0603022	0.0982253	0.53927	-0.132219	0.252824	1.06216	0.876149	1.28766
GCST90199763	Non-small cell lung cancer	1-methylxanthine levels	Inverse variance weighted	30	0.104252	0.0733587	0.155279	-0.0395308	0.248035	1.10988	0.96124	1.2815
GCST90199763	Non-small cell lung cancer	1-methylxanthine levels	Simple mode	30	0.175835	0.203518	0.39469	-0.22306	0.57473	1.19224	0.800067	1.77665
GCST90199763	Non-small cell lung cancer	1-methylxanthine levels	Weighted mode	30	0.112516	0.0978736	0.2597	-0.0793163	0.304348	1.11909	0.923748	1.35574
GCST90199764	Non-small cell lung cancer	N2,n2-dimethylguanosine levels	MR Egger	18	-0.211748	0.284197	0.46703	-0.768774	0.345278	0.809168	0.463581	1.41238
GCST90199764	Non-small cell lung cancer	N2,n2-dimethylguanosine levels	Weighted median	18	-0.201123	0.167335	0.229394	-0.5291	0.126853	0.817812	0.589135	1.13525
GCST90199764	Non-small cell lung cancer	N2,n2-dimethylguanosine levels	Inverse variance weighted	18	-0.20747	0.126556	0.101139	-0.455519	0.0405791	0.812638	0.634119	1.04141
GCST90199764	Non-small cell lung cancer	N2,n2-dimethylguanosine levels	Simple mode	18	-0.199025	0.273394	0.476535	-0.734878	0.336828	0.819529	0.479564	1.4005
GCST90199764	Non-small cell lung cancer	N2,n2-dimethylguanosine levels	Weighted mode	18	-0.212152	0.258205	0.422656	-0.718233	0.29393	0.808842	0.487613	1.34169
GCST90199765	Non-small cell lung cancer	4-hydroxyhippurate levels	MR Egger	20	-0.0305275	0.268275	0.910663	-0.556347	0.495292	0.969934	0.573299	1.64098
GCST90199765	Non-small cell lung cancer	4-hydroxyhippurate levels	Weighted median	20	-0.0626857	0.148698	0.673343	-0.354134	0.228762	0.939239	0.701781	1.25704
GCST90199765	Non-small cell lung cancer	4-hydroxyhippurate levels	Inverse variance weighted	20	-0.0490961	0.109165	0.652896	-0.263059	0.164867	0.95209	0.768697	1.17924
GCST90199765	Non-small cell lung cancer	4-hydroxyhippurate levels	Simple mode	20	-0.032278	0.251662	0.899292	-0.525535	0.460979	0.968237	0.591239	1.58563
GCST90199765	Non-small cell lung cancer	4-hydroxyhippurate levels	Weighted mode	20	-0.0511954	0.189838	0.790314	-0.423277	0.320887	0.950093	0.654897	1.37835
GCST90199766	Non-small cell lung cancer	3-(3-amino-3-carboxypropyl)uridine levels	MR Egger	17	0.0834353	0.238313	0.731125	-0.383658	0.550529	1.08701	0.681364	1.73417
GCST90199766	Non-small cell lung cancer	3-(3-amino-3-carboxypropyl)uridine levels	Weighted median	17	-0.0445567	0.168333	0.791246	-0.37449	0.285376	0.956421	0.68764	1.33026
GCST90199766	Non-small cell lung cancer	3-(3-amino-3-carboxypropyl)uridine levels	Inverse variance weighted	17	-0.0723495	0.119074	0.543453	-0.305735	0.161036	0.930206	0.736582	1.17473
GCST90199766	Non-small cell lung cancer	3-(3-amino-3-carboxypropyl)uridine levels	Simple mode	17	-0.0269207	0.310254	0.931931	-0.635018	0.581177	0.973438	0.529926	1.78814
GCST90199766	Non-small cell lung cancer	3-(3-amino-3-carboxypropyl)uridine levels	Weighted mode	17	0.0185222	0.269043	0.945966	-0.508802	0.545846	1.01869	0.601215	1.72607
GCST90199767	Non-small cell lung cancer	5,6-dihydrouridine levels	MR Egger	32	-0.146368	0.180066	0.422703	-0.499298	0.206561	0.86384	0.606957	1.22944
GCST90199767	Non-small cell lung cancer	5,6-dihydrouridine levels	Weighted median	32	0.0902205	0.12258	0.461721	-0.150036	0.330477	1.09442	0.860677	1.39163
GCST90199767	Non-small cell lung cancer	5,6-dihydrouridine levels	Inverse variance weighted	32	-0.0333489	0.0857515	0.697349	-0.201422	0.134724	0.967201	0.817567	1.14422
GCST90199767	Non-small cell lung cancer	5,6-dihydrouridine levels	Simple mode	32	0.117066	0.21918	0.597077	-0.312527	0.546658	1.12419	0.731596	1.72747
GCST90199767	Non-small cell lung cancer	5,6-dihydrouridine levels	Weighted mode	32	0.109032	0.182446	0.554438	-0.248562	0.466627	1.1152	0.779921	1.59461
GCST90199768	Non-small cell lung cancer	Phenylacetylglutamine levels	MR Egger	20	-0.343449	0.25781	0.199423	-0.848757	0.161858	0.709319	0.427947	1.17569
GCST90199768	Non-small cell lung cancer	Phenylacetylglutamine levels	Weighted median	20	-0.142282	0.179097	0.426939	-0.493311	0.208748	0.867377	0.610601	1.23213
GCST90199768	Non-small cell lung cancer	Phenylacetylglutamine levels	Inverse variance weighted	20	-0.0865374	0.12604	0.492344	-0.333576	0.160501	0.917101	0.716357	1.1741
GCST90199768	Non-small cell lung cancer	Phenylacetylglutamine levels	Simple mode	20	-0.223406	0.329273	0.505645	-0.868781	0.421968	0.79979	0.419463	1.52496
GCST90199768	Non-small cell lung cancer	Phenylacetylglutamine levels	Weighted mode	20	-0.365781	0.268395	0.188866	-0.891835	0.160273	0.693654	0.409903	1.17383
GCST90199769	Non-small cell lung cancer	3-hydroxydodecanedioate levels	MR Egger	21	-0.0831245	0.200695	0.683379	-0.476488	0.310239	0.920237	0.620961	1.36375
GCST90199769	Non-small cell lung cancer	3-hydroxydodecanedioate levels	Weighted median	21	-0.0985596	0.120572	0.41368	-0.33488	0.137761	0.906142	0.715424	1.1477
GCST90199769	Non-small cell lung cancer	3-hydroxydodecanedioate levels	Inverse variance weighted	21	-0.0640373	0.0920757	0.486751	-0.244506	0.116431	0.93797	0.783092	1.12348
GCST90199769	Non-small cell lung cancer	3-hydroxydodecanedioate levels	Simple mode	21	-0.20071	0.205093	0.339454	-0.602693	0.201273	0.818149	0.547335	1.22296
GCST90199769	Non-small cell lung cancer	3-hydroxydodecanedioate levels	Weighted mode	21	-0.104146	0.168944	0.54455	-0.435276	0.226984	0.901094	0.647086	1.25481
GCST90199770	Non-small cell lung cancer	1-arachidonylglycerol (20:4) levels	MR Egger	23	0.142146	0.150845	0.356737	-0.15351	0.437803	1.15275	0.857692	1.5493
GCST90199770	Non-small cell lung cancer	1-arachidonylglycerol (20:4) levels	Weighted median	23	0.196705	0.110166	0.0741743	-0.0192199	0.41263	1.21738	0.980964	1.51079
GCST90199770	Non-small cell lung cancer	1-arachidonylglycerol (20:4) levels	Inverse variance weighted	23	0.159851	0.0778907	0.0401451	0.00718564	0.312517	1.17334	1.00721	1.36686
GCST90199770	Non-small cell lung cancer	1-arachidonylglycerol (20:4) levels	Simple mode	23	0.158276	0.183302	0.397194	-0.200996	0.517548	1.17149	0.817916	1.67791
GCST90199770	Non-small cell lung cancer	1-arachidonylglycerol (20:4) levels	Weighted mode	23	0.186308	0.114977	0.119395	-0.0390473	0.411663	1.20479	0.961705	1.50933
GCST90199771	Non-small cell lung cancer	7-methylguanine levels	MR Egger	22	0.0607087	0.187907	0.74999	-0.30759	0.429007	1.06259	0.735217	1.53573
GCST90199771	Non-small cell lung cancer	7-methylguanine levels	Weighted median	22	-0.0667879	0.13665	0.625018	-0.334622	0.201046	0.935394	0.715609	1.22268
GCST90199771	Non-small cell lung cancer	7-methylguanine levels	Inverse variance weighted	22	-0.040478	0.0993069	0.683564	-0.23512	0.154163	0.96033	0.790476	1.16668
GCST90199771	Non-small cell lung cancer	7-methylguanine levels	Simple mode	22	-0.0627585	0.217166	0.775424	-0.488404	0.362887	0.93917	0.613605	1.43747
GCST90199771	Non-small cell lung cancer	7-methylguanine levels	Weighted mode	22	-0.0570511	0.19959	0.7778	-0.448248	0.334146	0.944546	0.638746	1.39675
GCST90199772	Non-small cell lung cancer	1-stearoyl-GPE (18:0) levels	MR Egger	39	0.123394	0.168473	0.468522	-0.206812	0.453601	1.13133	0.813172	1.57397
GCST90199772	Non-small cell lung cancer	1-stearoyl-GPE (18:0) levels	Weighted median	39	-0.0274814	0.103767	0.791136	-0.230866	0.175903	0.972893	0.793846	1.19232
GCST90199772	Non-small cell lung cancer	1-stearoyl-GPE (18:0) levels	Inverse variance weighted	39	0.00826262	0.0675358	0.902626	-0.124107	0.140633	1.0083	0.883285	1.151
GCST90199772	Non-small cell lung cancer	1-stearoyl-GPE (18:0) levels	Simple mode	39	-0.0392466	0.207258	0.850817	-0.445472	0.366979	0.961514	0.640522	1.44337
GCST90199772	Non-small cell lung cancer	1-stearoyl-GPE (18:0) levels	Weighted mode	39	-0.00628996	0.139321	0.964226	-0.27936	0.26678	0.99373	0.756268	1.30575
GCST90199773	Non-small cell lung cancer	Phenol sulfate levels	MR Egger	19	-0.343453	0.36116	0.354944	-1.05133	0.36442	0.709317	0.349474	1.43968
GCST90199773	Non-small cell lung cancer	Phenol sulfate levels	Weighted median	19	-0.207712	0.155129	0.180582	-0.511765	0.0963407	0.812441	0.599437	1.10113
GCST90199773	Non-small cell lung cancer	Phenol sulfate levels	Inverse variance weighted	19	-0.194539	0.116796	0.0957872	-0.42346	0.0343814	0.823214	0.654777	1.03498
GCST90199773	Non-small cell lung cancer	Phenol sulfate levels	Simple mode	19	-0.191042	0.254461	0.462493	-0.689786	0.307702	0.826098	0.501683	1.3603
GCST90199773	Non-small cell lung cancer	Phenol sulfate levels	Weighted mode	19	-0.196592	0.246	0.43462	-0.678751	0.285568	0.821526	0.50725	1.33052
GCST90199774	Non-small cell lung cancer	Oleoylcarnitine levels	MR Egger	26	0.0256694	0.160921	0.874597	-0.289735	0.341074	1.026	0.748462	1.40646
GCST90199774	Non-small cell lung cancer	Oleoylcarnitine levels	Weighted median	26	-0.0778278	0.130266	0.550205	-0.33315	0.177494	0.925124	0.716663	1.19422
GCST90199774	Non-small cell lung cancer	Oleoylcarnitine levels	Inverse variance weighted	26	-0.0109957	0.0867379	0.899123	-0.181002	0.159011	0.989065	0.834434	1.17235
GCST90199774	Non-small cell lung cancer	Oleoylcarnitine levels	Simple mode	26	-0.319872	0.232164	0.180478	-0.774913	0.135168	0.726242	0.460744	1.14473
GCST90199774	Non-small cell lung cancer	Oleoylcarnitine levels	Weighted mode	26	-0.13277	0.168552	0.438272	-0.463131	0.197592	0.875667	0.62931	1.21846
GCST90199775	Non-small cell lung cancer	Gamma-glutamylisoleucine levels	MR Egger	16	-0.0666466	0.16063	0.684498	-0.381482	0.248189	0.935526	0.682849	1.2817
GCST90199775	Non-small cell lung cancer	Gamma-glutamylisoleucine levels	Weighted median	16	-0.0665827	0.12053	0.580662	-0.302821	0.169655	0.935586	0.738732	1.1849
GCST90199775	Non-small cell lung cancer	Gamma-glutamylisoleucine levels	Inverse variance weighted	16	-0.123943	0.105217	0.238808	-0.330168	0.0822827	0.88343	0.718803	1.08576
GCST90199775	Non-small cell lung cancer	Gamma-glutamylisoleucine levels	Simple mode	16	-0.110502	0.288847	0.707411	-0.676642	0.455639	0.895385	0.508321	1.57718
GCST90199775	Non-small cell lung cancer	Gamma-glutamylisoleucine levels	Weighted mode	16	-0.0669142	0.104812	0.532826	-0.272346	0.138517	0.935275	0.761591	1.14857
GCST90199776	Non-small cell lung cancer	Malonylcarnitine levels	MR Egger	21	0.304717	0.218165	0.178599	-0.122887	0.732321	1.35624	0.884364	2.0799
GCST90199776	Non-small cell lung cancer	Malonylcarnitine levels	Weighted median	21	0.00401887	0.1294	0.975224	-0.249606	0.257644	1.00403	0.779108	1.29388
GCST90199776	Non-small cell lung cancer	Malonylcarnitine levels	Inverse variance weighted	21	-0.00743012	0.0932459	0.936489	-0.190192	0.175332	0.992597	0.8268	1.19164
GCST90199776	Non-small cell lung cancer	Malonylcarnitine levels	Simple mode	21	-0.0524672	0.245365	0.832842	-0.533382	0.428448	0.948885	0.586618	1.53487
GCST90199776	Non-small cell lung cancer	Malonylcarnitine levels	Weighted mode	21	0.00152814	0.209034	0.99424	-0.408178	0.411235	1.00153	0.66486	1.50868
GCST90199777	Non-small cell lung cancer	1-palmitoleoyl-GPC (16:1) levels	MR Egger	32	-0.61092	0.21405	0.00775186	-1.03046	-0.191382	0.542851	0.356844	0.825817
GCST90199777	Non-small cell lung cancer	1-palmitoleoyl-GPC (16:1) levels	Weighted median	32	-0.177044	0.118905	0.136501	-0.410099	0.0560105	0.837743	0.663585	1.05761
GCST90199777	Non-small cell lung cancer	1-palmitoleoyl-GPC (16:1) levels	Inverse variance weighted	32	-0.250664	0.0827902	0.00246422	-0.412933	-0.0883952	0.778284	0.661707	0.915399
GCST90199777	Non-small cell lung cancer	1-palmitoleoyl-GPC (16:1) levels	Simple mode	32	-0.18149	0.215376	0.405869	-0.603626	0.240646	0.834026	0.546825	1.27207
GCST90199777	Non-small cell lung cancer	1-palmitoleoyl-GPC (16:1) levels	Weighted mode	32	-0.196535	0.188745	0.305802	-0.566477	0.173406	0.821572	0.567522	1.18935
GCST90199778	Non-small cell lung cancer	N-methyl-2-pyridone-5-carboxamide levels	MR Egger	15	0.025963	0.0863938	0.768533	-0.143369	0.195295	1.0263	0.866434	1.21567
GCST90199778	Non-small cell lung cancer	N-methyl-2-pyridone-5-carboxamide levels	Weighted median	15	0.0177558	0.0778976	0.819695	-0.134924	0.170435	1.01791	0.873783	1.18582
GCST90199778	Non-small cell lung cancer	N-methyl-2-pyridone-5-carboxamide levels	Inverse variance weighted	15	0.0439385	0.063963	0.492123	-0.081429	0.169306	1.04492	0.921798	1.18448
GCST90199778	Non-small cell lung cancer	N-methyl-2-pyridone-5-carboxamide levels	Simple mode	15	0.0512808	0.212832	0.813091	-0.365871	0.468432	1.05262	0.693593	1.59749
GCST90199778	Non-small cell lung cancer	N-methyl-2-pyridone-5-carboxamide levels	Weighted mode	15	0.0190436	0.0713444	0.793418	-0.120791	0.158879	1.01923	0.886219	1.1722
GCST90199779	Non-small cell lung cancer	Gamma-glutamyl-2-aminobutyrate levels	MR Egger	23	-0.0364712	0.186343	0.84671	-0.401704	0.328761	0.964186	0.669179	1.38925
GCST90199779	Non-small cell lung cancer	Gamma-glutamyl-2-aminobutyrate levels	Weighted median	23	-0.021704	0.13658	0.873739	-0.289401	0.245992	0.97853	0.748712	1.27889
GCST90199779	Non-small cell lung cancer	Gamma-glutamyl-2-aminobutyrate levels	Inverse variance weighted	23	-0.0255084	0.0937838	0.785628	-0.209325	0.158308	0.974814	0.811132	1.17153
GCST90199779	Non-small cell lung cancer	Gamma-glutamyl-2-aminobutyrate levels	Simple mode	23	-0.00235249	0.206437	0.99101	-0.406969	0.402264	0.99765	0.665665	1.49521
GCST90199779	Non-small cell lung cancer	Gamma-glutamyl-2-aminobutyrate levels	Weighted mode	23	-0.0250954	0.166147	0.881318	-0.350744	0.300553	0.975217	0.704164	1.35061
GCST90199780	Non-small cell lung cancer	1-stearoyl-GPG (18:0) levels	MR Egger	28	-0.045746	0.20032	0.82115	-0.438374	0.346882	0.955285	0.645085	1.41465
GCST90199780	Non-small cell lung cancer	1-stearoyl-GPG (18:0) levels	Weighted median	28	-0.0390833	0.118403	0.741335	-0.271154	0.192987	0.961671	0.762499	1.21287
GCST90199780	Non-small cell lung cancer	1-stearoyl-GPG (18:0) levels	Inverse variance weighted	28	-0.160352	0.0817323	0.0497721	-0.320547	-0.000156722	0.851844	0.725752	0.999843
GCST90199780	Non-small cell lung cancer	1-stearoyl-GPG (18:0) levels	Simple mode	28	-0.0992836	0.195853	0.616321	-0.483156	0.284589	0.905486	0.616834	1.32922
GCST90199780	Non-small cell lung cancer	1-stearoyl-GPG (18:0) levels	Weighted mode	28	-0.0432468	0.148508	0.773117	-0.334322	0.247829	0.957675	0.715823	1.28124
GCST90199781	Non-small cell lung cancer	Hexanoylglycine levels	MR Egger	24	-0.0590051	0.0815336	0.476881	-0.218811	0.100801	0.942702	0.803474	1.10606
GCST90199781	Non-small cell lung cancer	Hexanoylglycine levels	Weighted median	24	0.0213607	0.0643449	0.739911	-0.104755	0.147477	1.02159	0.900545	1.15891
GCST90199781	Non-small cell lung cancer	Hexanoylglycine levels	Inverse variance weighted	24	0.00274338	0.0492592	0.955587	-0.0938046	0.0992914	1.00275	0.910461	1.10439
GCST90199781	Non-small cell lung cancer	Hexanoylglycine levels	Simple mode	24	-0.0587943	0.101858	0.569401	-0.258437	0.140848	0.942901	0.772258	1.15125
GCST90199781	Non-small cell lung cancer	Hexanoylglycine levels	Weighted mode	24	0.00852288	0.0550813	0.878382	-0.0994365	0.116482	1.00856	0.905347	1.12354
GCST90199782	Non-small cell lung cancer	Glutamine degradant levels	MR Egger	26	0.00838427	0.185708	0.964363	-0.355603	0.372371	1.00842	0.700751	1.45117
GCST90199782	Non-small cell lung cancer	Glutamine degradant levels	Weighted median	26	0.0903949	0.129392	0.484793	-0.163213	0.344003	1.09461	0.84941	1.41058
GCST90199782	Non-small cell lung cancer	Glutamine degradant levels	Inverse variance weighted	26	-0.00437025	0.091877	0.962062	-0.184449	0.175709	0.995639	0.831562	1.19209
GCST90199782	Non-small cell lung cancer	Glutamine degradant levels	Simple mode	26	0.184023	0.200087	0.366513	-0.208148	0.576194	1.20204	0.812087	1.77925
GCST90199782	Non-small cell lung cancer	Glutamine degradant levels	Weighted mode	26	0.114724	0.147608	0.444323	-0.174588	0.404035	1.12156	0.839803	1.49786
GCST90199783	Non-small cell lung cancer	5-methyluridine (ribothymidine) levels	MR Egger	27	0.151215	0.0856225	0.0895963	-0.0166054	0.319035	1.16325	0.983532	1.3758
GCST90199783	Non-small cell lung cancer	5-methyluridine (ribothymidine) levels	Weighted median	27	0.12567	0.0787713	0.110628	-0.0287219	0.280061	1.13391	0.971687	1.32321
GCST90199783	Non-small cell lung cancer	5-methyluridine (ribothymidine) levels	Inverse variance weighted	27	0.120299	0.0580549	0.0382507	0.00651136	0.234087	1.12783	1.00653	1.26375
GCST90199783	Non-small cell lung cancer	5-methyluridine (ribothymidine) levels	Simple mode	27	-0.0375609	0.176364	0.833009	-0.383234	0.308113	0.963136	0.681653	1.36085
GCST90199783	Non-small cell lung cancer	5-methyluridine (ribothymidine) levels	Weighted mode	27	0.116211	0.0755291	0.135977	-0.0318256	0.264248	1.12323	0.968675	1.30245
GCST90199784	Non-small cell lung cancer	Cysteine-glutathione disulfide levels	MR Egger	27	-0.219396	0.178936	0.231581	-0.570111	0.131319	0.803004	0.565463	1.14033
GCST90199784	Non-small cell lung cancer	Cysteine-glutathione disulfide levels	Weighted median	27	-0.207409	0.112577	0.0654209	-0.428061	0.0132424	0.812687	0.651772	1.01333
GCST90199784	Non-small cell lung cancer	Cysteine-glutathione disulfide levels	Inverse variance weighted	27	-0.121223	0.084192	0.149912	-0.28624	0.0437932	0.885836	0.751083	1.04477
GCST90199784	Non-small cell lung cancer	Cysteine-glutathione disulfide levels	Simple mode	27	0.0913703	0.229007	0.693163	-0.357484	0.540225	1.09567	0.699434	1.71639
GCST90199784	Non-small cell lung cancer	Cysteine-glutathione disulfide levels	Weighted mode	27	-0.189291	0.117503	0.119267	-0.419596	0.0410149	0.827546	0.657312	1.04187
GCST90199785	Non-small cell lung cancer	Isovalerylglycine levels	MR Egger	24	-0.188527	0.123166	0.140103	-0.429933	0.0528778	0.828178	0.650553	1.0543
GCST90199785	Non-small cell lung cancer	Isovalerylglycine levels	Weighted median	24	-0.022857	0.100926	0.820833	-0.220671	0.174957	0.977402	0.80198	1.1912
GCST90199785	Non-small cell lung cancer	Isovalerylglycine levels	Inverse variance weighted	24	-0.00617692	0.0689052	0.92857	-0.141231	0.128877	0.993842	0.868289	1.13755
GCST90199785	Non-small cell lung cancer	Isovalerylglycine levels	Simple mode	24	0.0509434	0.174615	0.773095	-0.291302	0.393189	1.05226	0.74729	1.4817
GCST90199785	Non-small cell lung cancer	Isovalerylglycine levels	Weighted mode	24	-0.0794291	0.105848	0.460617	-0.286891	0.128033	0.923643	0.750594	1.13659
GCST90199786	Non-small cell lung cancer	2-hydroxy-3-methylvalerate levels	MR Egger	30	0.351735	0.187821	0.0715841	-0.0163937	0.719863	1.42153	0.98374	2.05415
GCST90199786	Non-small cell lung cancer	2-hydroxy-3-methylvalerate levels	Weighted median	30	0.31654	0.140618	0.0243812	0.0409294	0.59215	1.37237	1.04178	1.80787
GCST90199786	Non-small cell lung cancer	2-hydroxy-3-methylvalerate levels	Inverse variance weighted	30	0.238915	0.0911012	0.00872799	0.0603572	0.417474	1.26987	1.06222	1.51812
GCST90199786	Non-small cell lung cancer	2-hydroxy-3-methylvalerate levels	Simple mode	30	0.646357	0.305973	0.0433766	0.0466489	1.24606	1.90857	1.04775	3.47664
GCST90199786	Non-small cell lung cancer	2-hydroxy-3-methylvalerate levels	Weighted mode	30	0.531737	0.245887	0.0389626	0.0497998	1.01367	1.70189	1.05106	2.75571
GCST90199787	Non-small cell lung cancer	Homostachydrine levels	MR Egger	23	0.0154894	0.242891	0.949755	-0.460576	0.491555	1.01561	0.63092	1.63486
GCST90199787	Non-small cell lung cancer	Homostachydrine levels	Weighted median	23	-0.00394026	0.15684	0.979957	-0.311347	0.303466	0.996067	0.73246	1.35455
GCST90199787	Non-small cell lung cancer	Homostachydrine levels	Inverse variance weighted	23	0.025962	0.11169	0.816191	-0.19295	0.244874	1.0263	0.824523	1.27746
GCST90199787	Non-small cell lung cancer	Homostachydrine levels	Simple mode	23	0.0521747	0.323493	0.873341	-0.581872	0.686221	1.05356	0.558851	1.9862
GCST90199787	Non-small cell lung cancer	Homostachydrine levels	Weighted mode	23	0.296726	0.293323	0.322726	-0.278187	0.871639	1.34545	0.757155	2.39083
GCST90199788	Non-small cell lung cancer	1-arachidonoyl-gpc (20:4n6) levels	MR Egger	28	0.111526	0.0762559	0.155581	-0.0379353	0.260988	1.11798	0.962775	1.29821
GCST90199788	Non-small cell lung cancer	1-arachidonoyl-gpc (20:4n6) levels	Weighted median	28	0.0589244	0.0645398	0.361246	-0.0675735	0.185422	1.0607	0.934659	1.20373
GCST90199788	Non-small cell lung cancer	1-arachidonoyl-gpc (20:4n6) levels	Inverse variance weighted	28	0.0265695	0.0516353	0.606859	-0.0746357	0.127775	1.02693	0.928082	1.1363
GCST90199788	Non-small cell lung cancer	1-arachidonoyl-gpc (20:4n6) levels	Simple mode	28	-0.233671	0.213162	0.282667	-0.651469	0.184126	0.791622	0.521279	1.20217
GCST90199788	Non-small cell lung cancer	1-arachidonoyl-gpc (20:4n6) levels	Weighted mode	28	0.0874959	0.0687656	0.214087	-0.0472846	0.222276	1.09144	0.953816	1.24892
GCST90199789	Non-small cell lung cancer	2-palmitoyl-GPC (16:0) levels	MR Egger	16	0.373141	0.342612	0.2945	-0.298378	1.04466	1.45229	0.742021	2.84243
GCST90199789	Non-small cell lung cancer	2-palmitoyl-GPC (16:0) levels	Weighted median	16	0.0333707	0.154162	0.828626	-0.268787	0.335528	1.03393	0.764306	1.39868
GCST90199789	Non-small cell lung cancer	2-palmitoyl-GPC (16:0) levels	Inverse variance weighted	16	0.0318751	0.119037	0.788873	-0.201438	0.265188	1.03239	0.817554	1.30368
GCST90199789	Non-small cell lung cancer	2-palmitoyl-GPC (16:0) levels	Simple mode	16	-0.0804069	0.262454	0.763537	-0.594816	0.434002	0.922741	0.551664	1.54342
GCST90199789	Non-small cell lung cancer	2-palmitoyl-GPC (16:0) levels	Weighted mode	16	0.00387019	0.224815	0.986492	-0.436768	0.444508	1.00388	0.646122	1.55972
GCST90199790	Non-small cell lung cancer	2-palmitoleoyl-GPC (16:1) levels	MR Egger	25	0.204476	0.227854	0.378804	-0.242118	0.65107	1.22688	0.784963	1.91759
GCST90199790	Non-small cell lung cancer	2-palmitoleoyl-GPC (16:1) levels	Weighted median	25	-0.175829	0.127222	0.166953	-0.425185	0.0735268	0.838761	0.653649	1.0763
GCST90199790	Non-small cell lung cancer	2-palmitoleoyl-GPC (16:1) levels	Inverse variance weighted	25	-0.189752	0.0907576	0.0365501	-0.367637	-0.011867	0.827164	0.692369	0.988203
GCST90199790	Non-small cell lung cancer	2-palmitoleoyl-GPC (16:1) levels	Simple mode	25	-0.166873	0.213988	0.443118	-0.586289	0.252543	0.846307	0.556388	1.2873
GCST90199790	Non-small cell lung cancer	2-palmitoleoyl-GPC (16:1) levels	Weighted mode	25	-0.189832	0.188182	0.32315	-0.558669	0.179005	0.827098	0.57197	1.19603
GCST90199791	Non-small cell lung cancer	1-arachidonoyl-GPE (20:4n6) levels	MR Egger	33	0.0353186	0.118885	0.768386	-0.197697	0.268334	1.03595	0.820619	1.30778
GCST90199791	Non-small cell lung cancer	1-arachidonoyl-GPE (20:4n6) levels	Weighted median	33	0.183776	0.0868502	0.0343443	0.0135492	0.354002	1.20175	1.01364	1.42476
GCST90199791	Non-small cell lung cancer	1-arachidonoyl-GPE (20:4n6) levels	Inverse variance weighted	33	0.0967215	0.0658507	0.141887	-0.0323459	0.225789	1.10155	0.968172	1.25331
GCST90199791	Non-small cell lung cancer	1-arachidonoyl-GPE (20:4n6) levels	Simple mode	33	0.197102	0.176736	0.273054	-0.149299	0.543504	1.21787	0.861311	1.72203
GCST90199791	Non-small cell lung cancer	1-arachidonoyl-GPE (20:4n6) levels	Weighted mode	33	0.138471	0.0789711	0.0891019	-0.0163122	0.293255	1.14852	0.98382	1.34078
GCST90199792	Non-small cell lung cancer	1-palmitoyl-GPE (16:0) levels	MR Egger	18	0.0931622	0.298039	0.758634	-0.490993	0.677318	1.09764	0.612018	1.96859
GCST90199792	Non-small cell lung cancer	1-palmitoyl-GPE (16:0) levels	Weighted median	18	-0.0807644	0.127815	0.527463	-0.331282	0.169754	0.922411	0.718002	1.18501
GCST90199792	Non-small cell lung cancer	1-palmitoyl-GPE (16:0) levels	Inverse variance weighted	18	-0.0667865	0.0945434	0.479932	-0.252092	0.118519	0.935395	0.777174	1.12583
GCST90199792	Non-small cell lung cancer	1-palmitoyl-GPE (16:0) levels	Simple mode	18	-0.166169	0.212251	0.444463	-0.582181	0.249843	0.846903	0.558679	1.28382
GCST90199792	Non-small cell lung cancer	1-palmitoyl-GPE (16:0) levels	Weighted mode	18	-0.104667	0.157256	0.514605	-0.412889	0.203554	0.900624	0.661736	1.22575
GCST90199793	Non-small cell lung cancer	1-linoleoyl-GPE (18:2) levels	MR Egger	32	-0.141519	0.123995	0.262761	-0.384549	0.101511	0.868039	0.680757	1.10684
GCST90199793	Non-small cell lung cancer	1-linoleoyl-GPE (18:2) levels	Weighted median	32	-0.175595	0.101766	0.0844394	-0.375056	0.0238652	0.838957	0.687251	1.02415
GCST90199793	Non-small cell lung cancer	1-linoleoyl-GPE (18:2) levels	Inverse variance weighted	32	-0.0369375	0.0666416	0.579393	-0.167555	0.09368	0.963736	0.84573	1.09821
GCST90199793	Non-small cell lung cancer	1-linoleoyl-GPE (18:2) levels	Simple mode	32	-0.27956	0.19769	0.167287	-0.667032	0.107912	0.756116	0.51323	1.11395
GCST90199793	Non-small cell lung cancer	1-linoleoyl-GPE (18:2) levels	Weighted mode	32	-0.186888	0.111464	0.103666	-0.405358	0.0315822	0.829537	0.666738	1.03209
GCST90199794	Non-small cell lung cancer	1-oleoyl-GPE (18:1) levels	MR Egger	28	-0.601712	0.254714	0.0259278	-1.10095	-0.102473	0.547873	0.332555	0.902602
GCST90199794	Non-small cell lung cancer	1-oleoyl-GPE (18:1) levels	Weighted median	28	-0.0119546	0.131183	0.92739	-0.269073	0.245164	0.988117	0.764087	1.27783
GCST90199794	Non-small cell lung cancer	1-oleoyl-GPE (18:1) levels	Inverse variance weighted	28	0.0018279	0.103049	0.985848	-0.200148	0.203804	1.00183	0.81861	1.22606
GCST90199794	Non-small cell lung cancer	1-oleoyl-GPE (18:1) levels	Simple mode	28	-0.103575	0.235612	0.663725	-0.565375	0.358224	0.901608	0.568147	1.43079
GCST90199794	Non-small cell lung cancer	1-oleoyl-GPE (18:1) levels	Weighted mode	28	-0.044062	0.20005	0.82733	-0.43616	0.348036	0.956895	0.646514	1.41628
GCST90199795	Non-small cell lung cancer	2-hydroxypalmitate levels	MR Egger	21	-0.0222554	0.252307	0.930635	-0.516777	0.472266	0.97799	0.59644	1.60362
GCST90199795	Non-small cell lung cancer	2-hydroxypalmitate levels	Weighted median	21	-0.231442	0.149392	0.121326	-0.52425	0.0613655	0.793388	0.591999	1.06329
GCST90199795	Non-small cell lung cancer	2-hydroxypalmitate levels	Inverse variance weighted	21	-0.0928801	0.125462	0.459116	-0.338786	0.153026	0.911303	0.712635	1.16535
GCST90199795	Non-small cell lung cancer	2-hydroxypalmitate levels	Simple mode	21	-0.355774	0.265913	0.195933	-0.876962	0.165415	0.700631	0.416045	1.17988
GCST90199795	Non-small cell lung cancer	2-hydroxypalmitate levels	Weighted mode	21	-0.158733	0.227825	0.49399	-0.60527	0.287804	0.853224	0.545927	1.3335
GCST90199796	Non-small cell lung cancer	Docosapentaenoate (n6 DPA; 22:5n6) levels	MR Egger	16	0.121306	0.332832	0.720956	-0.531044	0.773657	1.12897	0.587991	2.16768
GCST90199796	Non-small cell lung cancer	Docosapentaenoate (n6 DPA; 22:5n6) levels	Weighted median	16	0.204932	0.151808	0.177034	-0.0926112	0.502476	1.22744	0.911548	1.65281
GCST90199796	Non-small cell lung cancer	Docosapentaenoate (n6 DPA; 22:5n6) levels	Inverse variance weighted	16	0.130221	0.124266	0.294677	-0.113341	0.373782	1.13908	0.892846	1.45322
GCST90199796	Non-small cell lung cancer	Docosapentaenoate (n6 DPA; 22:5n6) levels	Simple mode	16	0.10118	0.251579	0.693225	-0.391915	0.594274	1.10648	0.675762	1.81172
GCST90199796	Non-small cell lung cancer	Docosapentaenoate (n6 DPA; 22:5n6) levels	Weighted mode	16	0.207521	0.1956	0.305499	-0.175855	0.590898	1.23062	0.838739	1.80561
GCST90199797	Non-small cell lung cancer	Gulonate levels	MR Egger	21	-0.00702549	0.278147	0.980112	-0.552193	0.538142	0.992999	0.575686	1.71282
GCST90199797	Non-small cell lung cancer	Gulonate levels	Weighted median	21	-0.15252	0.164777	0.354645	-0.475482	0.170442	0.858542	0.621585	1.18583
GCST90199797	Non-small cell lung cancer	Gulonate levels	Inverse variance weighted	21	-0.182386	0.115289	0.113652	-0.408352	0.0435803	0.83328	0.664745	1.04454
GCST90199797	Non-small cell lung cancer	Gulonate levels	Simple mode	21	-0.153266	0.288731	0.601384	-0.719179	0.412646	0.857901	0.487152	1.51081
GCST90199797	Non-small cell lung cancer	Gulonate levels	Weighted mode	21	-0.153266	0.28523	0.596959	-0.712317	0.405784	0.857901	0.490506	1.50048
GCST90199798	Non-small cell lung cancer	Isobutyrylglycine levels	MR Egger	29	-0.0360402	0.14478	0.805298	-0.319809	0.247728	0.964601	0.726288	1.28111
GCST90199798	Non-small cell lung cancer	Isobutyrylglycine levels	Weighted median	29	-0.000133156	0.103739	0.998976	-0.203461	0.203195	0.999867	0.815902	1.22531
GCST90199798	Non-small cell lung cancer	Isobutyrylglycine levels	Inverse variance weighted	29	-0.030366	0.0689689	0.659731	-0.165545	0.104813	0.97009	0.847432	1.1105
GCST90199798	Non-small cell lung cancer	Isobutyrylglycine levels	Simple mode	29	0.110424	0.177181	0.538178	-0.23685	0.457699	1.11675	0.789109	1.58043
GCST90199798	Non-small cell lung cancer	Isobutyrylglycine levels	Weighted mode	29	0.00346946	0.135428	0.979743	-0.261969	0.268908	1.00348	0.769535	1.30853
GCST90199799	Non-small cell lung cancer	Glutarylcarnitine (c5-dc) levels	MR Egger	31	-0.156272	0.133326	0.250695	-0.41759	0.105047	0.855327	0.658632	1.11076
GCST90199799	Non-small cell lung cancer	Glutarylcarnitine (c5-dc) levels	Weighted median	31	-0.0357609	0.0842994	0.67141	-0.200988	0.129466	0.964871	0.817922	1.13822
GCST90199799	Non-small cell lung cancer	Glutarylcarnitine (c5-dc) levels	Inverse variance weighted	31	0.000661387	0.060899	0.991335	-0.118701	0.120023	1.00066	0.888074	1.12752
GCST90199799	Non-small cell lung cancer	Glutarylcarnitine (c5-dc) levels	Simple mode	31	-0.00543565	0.149711	0.971277	-0.298868	0.287997	0.994579	0.741657	1.33375
GCST90199799	Non-small cell lung cancer	Glutarylcarnitine (c5-dc) levels	Weighted mode	31	-0.0417487	0.0914846	0.651428	-0.221059	0.137561	0.959111	0.80167	1.14747
GCST90199800	Non-small cell lung cancer	Carnitine C5:1 levels	MR Egger	26	0.0699142	0.242348	0.775451	-0.405088	0.544916	1.07242	0.666918	1.72446
GCST90199800	Non-small cell lung cancer	Carnitine C5:1 levels	Weighted median	26	0.00911363	0.130744	0.944428	-0.247145	0.265373	1.00916	0.781027	1.30392
GCST90199800	Non-small cell lung cancer	Carnitine C5:1 levels	Inverse variance weighted	26	-0.0488979	0.0934314	0.600726	-0.232023	0.134228	0.952278	0.792928	1.14365
GCST90199800	Non-small cell lung cancer	Carnitine C5:1 levels	Simple mode	26	0.207034	0.262692	0.438032	-0.307842	0.72191	1.23002	0.735032	2.05836
GCST90199800	Non-small cell lung cancer	Carnitine C5:1 levels	Weighted mode	26	0.190111	0.227723	0.411717	-0.256225	0.636447	1.20938	0.773967	1.88976
GCST90199801	Non-small cell lung cancer	Hydroquinone sulfate levels	MR Egger	19	0.0784048	0.308586	0.802483	-0.526423	0.683233	1.08156	0.590714	1.98027
GCST90199801	Non-small cell lung cancer	Hydroquinone sulfate levels	Weighted median	19	0.0331169	0.159331	0.835347	-0.279173	0.345406	1.03367	0.756409	1.41256
GCST90199801	Non-small cell lung cancer	Hydroquinone sulfate levels	Inverse variance weighted	19	-0.0279515	0.119575	0.815174	-0.262318	0.206415	0.972436	0.769266	1.22926
GCST90199801	Non-small cell lung cancer	Hydroquinone sulfate levels	Simple mode	19	0.0956106	0.308997	0.760553	-0.510023	0.701244	1.10033	0.600482	2.01626
GCST90199801	Non-small cell lung cancer	Hydroquinone sulfate levels	Weighted mode	19	0.0956106	0.284625	0.740817	-0.462255	0.653476	1.10033	0.629862	1.92221
GCST90199802	Non-small cell lung cancer	Beta-hydroxyisovaleroylcarnitine levels	MR Egger	36	0.07983	0.154365	0.608398	-0.222725	0.382385	1.0831	0.800335	1.46578
GCST90199802	Non-small cell lung cancer	Beta-hydroxyisovaleroylcarnitine levels	Weighted median	36	0.205265	0.113708	0.0710438	-0.0176023	0.428133	1.22785	0.982552	1.53439
GCST90199802	Non-small cell lung cancer	Beta-hydroxyisovaleroylcarnitine levels	Inverse variance weighted	36	0.124599	0.075825	0.100331	-0.0240176	0.273217	1.13269	0.976269	1.31418
GCST90199802	Non-small cell lung cancer	Beta-hydroxyisovaleroylcarnitine levels	Simple mode	36	-0.0690074	0.196327	0.727327	-0.453809	0.315794	0.93332	0.635204	1.37135
GCST90199802	Non-small cell lung cancer	Beta-hydroxyisovaleroylcarnitine levels	Weighted mode	36	0.144602	0.116221	0.221695	-0.0831911	0.372395	1.15558	0.920175	1.45121
GCST90199803	Non-small cell lung cancer	Catechol sulfate levels	MR Egger	27	0.0953397	0.185741	0.612252	-0.268712	0.459392	1.10003	0.764363	1.58311
GCST90199803	Non-small cell lung cancer	Catechol sulfate levels	Weighted median	27	0.189919	0.128898	0.140641	-0.0627205	0.442559	1.20915	0.939206	1.55669
GCST90199803	Non-small cell lung cancer	Catechol sulfate levels	Inverse variance weighted	27	0.0796861	0.101055	0.430378	-0.118381	0.277753	1.08295	0.888358	1.32016
GCST90199803	Non-small cell lung cancer	Catechol sulfate levels	Simple mode	27	0.383575	0.292575	0.201309	-0.189872	0.957022	1.46752	0.827065	2.60393
GCST90199803	Non-small cell lung cancer	Catechol sulfate levels	Weighted mode	27	0.309008	0.177662	0.09381	-0.0392097	0.657226	1.36207	0.961549	1.92943
GCST90199804	Non-small cell lung cancer	7-alpha-hydroxy-3-oxo-4-cholestenoate (7-hoca) levels	MR Egger	26	0.428985	0.230464	0.0749807	-0.0227248	0.880695	1.5357	0.977531	2.41258
GCST90199804	Non-small cell lung cancer	7-alpha-hydroxy-3-oxo-4-cholestenoate (7-hoca) levels	Weighted median	26	0.252867	0.13134	0.0541944	-0.00456025	0.510294	1.28771	0.99545	1.66578
GCST90199804	Non-small cell lung cancer	7-alpha-hydroxy-3-oxo-4-cholestenoate (7-hoca) levels	Inverse variance weighted	26	0.100313	0.0957263	0.29468	-0.087311	0.287936	1.10552	0.916392	1.33367
GCST90199804	Non-small cell lung cancer	7-alpha-hydroxy-3-oxo-4-cholestenoate (7-hoca) levels	Simple mode	26	0.240071	0.218474	0.282301	-0.188137	0.66828	1.27134	0.828501	1.95088
GCST90199804	Non-small cell lung cancer	7-alpha-hydroxy-3-oxo-4-cholestenoate (7-hoca) levels	Weighted mode	26	0.257301	0.16855	0.139425	-0.073057	0.587659	1.29343	0.929548	1.79977
GCST90199805	Non-small cell lung cancer	Octadecanedioate levels	MR Egger	26	-0.119581	0.227042	0.603243	-0.564583	0.325422	0.887292	0.568597	1.38461
GCST90199805	Non-small cell lung cancer	Octadecanedioate levels	Weighted median	26	-0.0166367	0.124915	0.894048	-0.26147	0.228197	0.983501	0.769919	1.25633
GCST90199805	Non-small cell lung cancer	Octadecanedioate levels	Inverse variance weighted	26	-0.0724591	0.0897666	0.419554	-0.248402	0.103483	0.930104	0.780047	1.10903
GCST90199805	Non-small cell lung cancer	Octadecanedioate levels	Simple mode	26	-0.0598979	0.191478	0.757013	-0.435195	0.315399	0.941861	0.647138	1.37081
GCST90199805	Non-small cell lung cancer	Octadecanedioate levels	Weighted mode	26	-0.0231892	0.137852	0.867765	-0.293379	0.247	0.977078	0.74574	1.28018
GCST90199806	Non-small cell lung cancer	Tetradecanedioate (C14-DC) levels	MR Egger	19	-0.0171519	0.0831153	0.838959	-0.180058	0.145754	0.982994	0.835222	1.15691
GCST90199806	Non-small cell lung cancer	Tetradecanedioate (C14-DC) levels	Weighted median	19	-0.0244829	0.0771568	0.751005	-0.17571	0.126744	0.975814	0.838861	1.13513
GCST90199806	Non-small cell lung cancer	Tetradecanedioate (C14-DC) levels	Inverse variance weighted	19	-0.0273388	0.0567744	0.630137	-0.138617	0.083939	0.973032	0.870562	1.08756
GCST90199806	Non-small cell lung cancer	Tetradecanedioate (C14-DC) levels	Simple mode	19	-0.0380593	0.136463	0.783502	-0.305527	0.229409	0.962656	0.736735	1.25786
GCST90199806	Non-small cell lung cancer	Tetradecanedioate (C14-DC) levels	Weighted mode	19	-0.042139	0.0705999	0.558027	-0.180515	0.0962368	0.958737	0.83484	1.10102
GCST90199807	Non-small cell lung cancer	Hexadecanedioate (C16-DC) levels	MR Egger	23	-0.0830088	0.115441	0.480029	-0.309272	0.143255	0.920343	0.733981	1.15402
GCST90199807	Non-small cell lung cancer	Hexadecanedioate (C16-DC) levels	Weighted median	23	-0.00242437	0.0820918	0.97644	-0.163324	0.158475	0.997579	0.849316	1.17172
GCST90199807	Non-small cell lung cancer	Hexadecanedioate (C16-DC) levels	Inverse variance weighted	23	0.0458699	0.079106	0.562013	-0.109178	0.200918	1.04694	0.896571	1.22252
GCST90199807	Non-small cell lung cancer	Hexadecanedioate (C16-DC) levels	Simple mode	23	0.0157495	0.161184	0.923046	-0.30017	0.331669	1.01587	0.740692	1.39329
GCST90199807	Non-small cell lung cancer	Hexadecanedioate (C16-DC) levels	Weighted mode	23	0.00624023	0.080243	0.938717	-0.151036	0.163517	1.00626	0.859817	1.17764
GCST90199808	Non-small cell lung cancer	Glycerophosphoethanolamine levels	MR Egger	22	-0.0786607	0.162361	0.633308	-0.396888	0.239566	0.924354	0.67241	1.2707
GCST90199808	Non-small cell lung cancer	Glycerophosphoethanolamine levels	Weighted median	22	-0.0882364	0.122493	0.471318	-0.328323	0.151851	0.915544	0.72013	1.16399
GCST90199808	Non-small cell lung cancer	Glycerophosphoethanolamine levels	Inverse variance weighted	22	-0.00789303	0.0899078	0.930043	-0.184112	0.168326	0.992138	0.831842	1.18332
GCST90199808	Non-small cell lung cancer	Glycerophosphoethanolamine levels	Simple mode	22	-0.196386	0.198104	0.332812	-0.584669	0.191898	0.821695	0.55729	1.21155
GCST90199808	Non-small cell lung cancer	Glycerophosphoethanolamine levels	Weighted mode	22	-0.123102	0.152538	0.428698	-0.422077	0.175873	0.884173	0.655684	1.19229
GCST90199809	Non-small cell lung cancer	Taurolithocholate 3-sulfate levels	MR Egger	21	0.0606275	0.191235	0.754678	-0.314194	0.435449	1.0625	0.730377	1.54566
GCST90199809	Non-small cell lung cancer	Taurolithocholate 3-sulfate levels	Weighted median	21	-0.0754215	0.142284	0.596058	-0.354298	0.203455	0.927352	0.701666	1.22563
GCST90199809	Non-small cell lung cancer	Taurolithocholate 3-sulfate levels	Inverse variance weighted	21	0.0930533	0.100155	0.35284	-0.10325	0.289357	1.09752	0.901901	1.33557
GCST90199809	Non-small cell lung cancer	Taurolithocholate 3-sulfate levels	Simple mode	21	-0.0225677	0.224831	0.921045	-0.463236	0.418101	0.977685	0.629244	1.51907
GCST90199809	Non-small cell lung cancer	Taurolithocholate 3-sulfate levels	Weighted mode	21	-0.0761042	0.169432	0.658136	-0.40819	0.255982	0.92672	0.664852	1.29173
GCST90199810	Non-small cell lung cancer	1-palmitoyl-GPI (16:0) levels	MR Egger	22	-0.3292	0.202487	0.11965	-0.726074	0.0676747	0.719499	0.483805	1.07002
GCST90199810	Non-small cell lung cancer	1-palmitoyl-GPI (16:0) levels	Weighted median	22	-0.199241	0.140605	0.156474	-0.474827	0.0763443	0.819352	0.621993	1.07933
GCST90199810	Non-small cell lung cancer	1-palmitoyl-GPI (16:0) levels	Inverse variance weighted	22	-0.163117	0.100738	0.105399	-0.360563	0.0343289	0.849492	0.697284	1.03492
GCST90199810	Non-small cell lung cancer	1-palmitoyl-GPI (16:0) levels	Simple mode	22	-0.284031	0.230072	0.230642	-0.734972	0.16691	0.752744	0.479519	1.18165
GCST90199810	Non-small cell lung cancer	1-palmitoyl-GPI (16:0) levels	Weighted mode	22	-0.293106	0.182265	0.122738	-0.650344	0.0641326	0.745943	0.521866	1.06623
GCST90199811	Non-small cell lung cancer	Glycolithocholate sulfate levels	MR Egger	22	-0.0718497	0.0674634	0.299557	-0.204078	0.0603785	0.930671	0.815399	1.06224
GCST90199811	Non-small cell lung cancer	Glycolithocholate sulfate levels	Weighted median	22	-0.0605413	0.0609249	0.320367	-0.179954	0.0588714	0.941255	0.835309	1.06064
GCST90199811	Non-small cell lung cancer	Glycolithocholate sulfate levels	Inverse variance weighted	22	-0.0682877	0.0516922	0.186486	-0.169604	0.033029	0.933992	0.843999	1.03358
GCST90199811	Non-small cell lung cancer	Glycolithocholate sulfate levels	Simple mode	22	-0.13402	0.141697	0.354995	-0.411747	0.143706	0.874572	0.662492	1.15454
GCST90199811	Non-small cell lung cancer	Glycolithocholate sulfate levels	Weighted mode	22	-0.0538727	0.0551211	0.339521	-0.16191	0.0541648	0.947553	0.850518	1.05566
GCST90199812	Non-small cell lung cancer	3-(3-hydroxyphenyl)propionate levels	MR Egger	20	0.271853	0.160345	0.107223	-0.0424237	0.586131	1.31239	0.958464	1.79702
GCST90199812	Non-small cell lung cancer	3-(3-hydroxyphenyl)propionate levels	Weighted median	20	-0.00365014	0.14138	0.979403	-0.280755	0.273455	0.996357	0.755213	1.3145
GCST90199812	Non-small cell lung cancer	3-(3-hydroxyphenyl)propionate levels	Inverse variance weighted	20	0.0581726	0.0960893	0.544912	-0.130162	0.246508	1.0599	0.877953	1.27955
GCST90199812	Non-small cell lung cancer	3-(3-hydroxyphenyl)propionate levels	Simple mode	20	-0.0615799	0.211643	0.774234	-0.476401	0.353241	0.940278	0.621014	1.42367
GCST90199812	Non-small cell lung cancer	3-(3-hydroxyphenyl)propionate levels	Weighted mode	20	-0.0164463	0.145967	0.911473	-0.302542	0.269649	0.983688	0.738937	1.30951
GCST90199813	Non-small cell lung cancer	Deoxycarnitine levels	MR Egger	36	0.0201295	0.119776	0.867533	-0.214632	0.254891	1.02033	0.806838	1.29032
GCST90199813	Non-small cell lung cancer	Deoxycarnitine levels	Weighted median	36	0.036664	0.10141	0.717694	-0.162099	0.235427	1.03734	0.850357	1.26545
GCST90199813	Non-small cell lung cancer	Deoxycarnitine levels	Inverse variance weighted	36	0.00588939	0.0701532	0.933096	-0.131611	0.14339	1.00591	0.876682	1.15418
GCST90199813	Non-small cell lung cancer	Deoxycarnitine levels	Simple mode	36	0.0472122	0.198069	0.81299	-0.341004	0.435428	1.04834	0.711056	1.54562
GCST90199813	Non-small cell lung cancer	Deoxycarnitine levels	Weighted mode	36	0.0387097	0.100681	0.702949	-0.158625	0.236044	1.03947	0.853317	1.26623
GCST90199814	Non-small cell lung cancer	Alpha-hydroxycaproate levels	MR Egger	20	-0.0451926	0.143129	0.755826	-0.325725	0.23534	0.955813	0.722004	1.26534
GCST90199814	Non-small cell lung cancer	Alpha-hydroxycaproate levels	Weighted median	20	-0.0246088	0.101744	0.808881	-0.224027	0.174809	0.975692	0.799293	1.19102
GCST90199814	Non-small cell lung cancer	Alpha-hydroxycaproate levels	Inverse variance weighted	20	-0.0143751	0.0735517	0.845046	-0.158536	0.129786	0.985728	0.853392	1.13858
GCST90199814	Non-small cell lung cancer	Alpha-hydroxycaproate levels	Simple mode	20	-0.0746848	0.171586	0.668277	-0.410994	0.261624	0.928036	0.662991	1.29904
GCST90199814	Non-small cell lung cancer	Alpha-hydroxycaproate levels	Weighted mode	20	-0.0344086	0.125773	0.787361	-0.280923	0.212106	0.966177	0.755086	1.23628
GCST90199815	Non-small cell lung cancer	1-ribosyl-imidazoleacetate levels	MR Egger	37	0.0375125	0.202686	0.854237	-0.359752	0.434777	1.03822	0.697849	1.54462
GCST90199815	Non-small cell lung cancer	1-ribosyl-imidazoleacetate levels	Weighted median	37	0.0889931	0.10922	0.415183	-0.125078	0.303064	1.09307	0.882428	1.354
GCST90199815	Non-small cell lung cancer	1-ribosyl-imidazoleacetate levels	Inverse variance weighted	37	0.0880533	0.0772897	0.254594	-0.0634346	0.239541	1.09205	0.938535	1.27067
GCST90199815	Non-small cell lung cancer	1-ribosyl-imidazoleacetate levels	Simple mode	37	0.108862	0.248228	0.663605	-0.377666	0.595389	1.11501	0.68546	1.81374
GCST90199815	Non-small cell lung cancer	1-ribosyl-imidazoleacetate levels	Weighted mode	37	0.265598	0.205033	0.203429	-0.136265	0.667462	1.30421	0.872611	1.94928
GCST90199816	Non-small cell lung cancer	3,4-dihydroxybutyrate levels	MR Egger	23	-0.0196941	0.31687	0.95103	-0.640759	0.601371	0.980499	0.526892	1.82462
GCST90199816	Non-small cell lung cancer	3,4-dihydroxybutyrate levels	Weighted median	23	0.149951	0.140668	0.286425	-0.125757	0.42566	1.16178	0.881829	1.5306
GCST90199816	Non-small cell lung cancer	3,4-dihydroxybutyrate levels	Inverse variance weighted	23	0.171207	0.132223	0.195378	-0.0879508	0.430365	1.18674	0.915806	1.53782
GCST90199816	Non-small cell lung cancer	3,4-dihydroxybutyrate levels	Simple mode	23	0.133155	0.205585	0.523887	-0.269791	0.536102	1.14243	0.763539	1.70933
GCST90199816	Non-small cell lung cancer	3,4-dihydroxybutyrate levels	Weighted mode	23	0.142654	0.159292	0.380189	-0.169559	0.454866	1.15333	0.844037	1.57596
GCST90199817	Non-small cell lung cancer	Indoleacetylglutamine levels	MR Egger	24	-0.19111	0.171182	0.27629	-0.526627	0.144406	0.826042	0.590594	1.15535
GCST90199817	Non-small cell lung cancer	Indoleacetylglutamine levels	Weighted median	24	-0.122	0.104213	0.241728	-0.326256	0.0822572	0.885149	0.72162	1.08574
GCST90199817	Non-small cell lung cancer	Indoleacetylglutamine levels	Inverse variance weighted	24	-0.071481	0.0761498	0.347891	-0.220735	0.0777727	0.931014	0.801929	1.08088
GCST90199817	Non-small cell lung cancer	Indoleacetylglutamine levels	Simple mode	24	-0.0748003	0.174123	0.671497	-0.416082	0.266481	0.927929	0.659626	1.30536
GCST90199817	Non-small cell lung cancer	Indoleacetylglutamine levels	Weighted mode	24	-0.147321	0.13737	0.294646	-0.416565	0.121924	0.863017	0.659308	1.12967
GCST90199818	Non-small cell lung cancer	Mannitol/sorbitol levels	MR Egger	26	-0.384865	0.21536	0.0865633	-0.806971	0.037241	0.680543	0.446208	1.03794
GCST90199818	Non-small cell lung cancer	Mannitol/sorbitol levels	Weighted median	26	-0.0627734	0.141825	0.658046	-0.34075	0.215203	0.939156	0.711237	1.24011
GCST90199818	Non-small cell lung cancer	Mannitol/sorbitol levels	Inverse variance weighted	26	-0.0943531	0.100852	0.349501	-0.292024	0.103317	0.909961	0.746751	1.10884
GCST90199818	Non-small cell lung cancer	Mannitol/sorbitol levels	Simple mode	26	-0.0644351	0.25126	0.799704	-0.556904	0.428034	0.937597	0.57298	1.53424
GCST90199818	Non-small cell lung cancer	Mannitol/sorbitol levels	Weighted mode	26	-0.0950706	0.212124	0.657881	-0.510834	0.320693	0.909309	0.599995	1.37808
GCST90199819	Non-small cell lung cancer	Tryptophan betaine levels	MR Egger	36	0.0497921	0.121172	0.68371	-0.187706	0.28729	1.05105	0.828859	1.33281
GCST90199819	Non-small cell lung cancer	Tryptophan betaine levels	Weighted median	36	-0.0102109	0.0953452	0.914714	-0.197088	0.176666	0.989841	0.821119	1.19323
GCST90199819	Non-small cell lung cancer	Tryptophan betaine levels	Inverse variance weighted	36	-0.0123248	0.0678059	0.855767	-0.145224	0.120575	0.987751	0.864828	1.12815
GCST90199819	Non-small cell lung cancer	Tryptophan betaine levels	Simple mode	36	0.00578411	0.148415	0.969134	-0.28511	0.296678	1.0058	0.751932	1.34538
GCST90199819	Non-small cell lung cancer	Tryptophan betaine levels	Weighted mode	36	0.0130731	0.11479	0.909978	-0.211915	0.238061	1.01316	0.809033	1.26879
GCST90199820	Non-small cell lung cancer	Dihomo-linolenate (20:3n3 or n6) levels	MR Egger	26	-0.00717598	0.206434	0.972557	-0.411787	0.397436	0.99285	0.662465	1.488
GCST90199820	Non-small cell lung cancer	Dihomo-linolenate (20:3n3 or n6) levels	Weighted median	26	-0.18289	0.121356	0.131795	-0.420747	0.0549665	0.832859	0.656556	1.05651
GCST90199820	Non-small cell lung cancer	Dihomo-linolenate (20:3n3 or n6) levels	Inverse variance weighted	26	-0.116336	0.0925899	0.208949	-0.297812	0.0651406	0.890176	0.742441	1.06731
GCST90199820	Non-small cell lung cancer	Dihomo-linolenate (20:3n3 or n6) levels	Simple mode	26	-0.228572	0.210944	0.288896	-0.642022	0.184877	0.795669	0.526227	1.20307
GCST90199820	Non-small cell lung cancer	Dihomo-linolenate (20:3n3 or n6) levels	Weighted mode	26	-0.267038	0.198173	0.189905	-0.655456	0.121381	0.765644	0.519205	1.12905
GCST90199821	Non-small cell lung cancer	1-linoleoyl-GPI (18:2) levels	MR Egger	21	-0.374911	0.183907	0.0556526	-0.735368	-0.0144537	0.687351	0.479329	0.98565
GCST90199821	Non-small cell lung cancer	1-linoleoyl-GPI (18:2) levels	Weighted median	21	-0.128869	0.114965	0.262313	-0.3542	0.096462	0.879089	0.701735	1.10127
GCST90199821	Non-small cell lung cancer	1-linoleoyl-GPI (18:2) levels	Inverse variance weighted	21	-0.0117903	0.0919113	0.897928	-0.191936	0.168356	0.988279	0.825359	1.18336
GCST90199821	Non-small cell lung cancer	1-linoleoyl-GPI (18:2) levels	Simple mode	21	-0.091393	0.196467	0.646827	-0.476469	0.293683	0.912659	0.620972	1.34136
GCST90199821	Non-small cell lung cancer	1-linoleoyl-GPI (18:2) levels	Weighted mode	21	-0.218409	0.146215	0.150848	-0.50499	0.0681712	0.803796	0.603512	1.07055
GCST90199822	Non-small cell lung cancer	1-oleoyl-GPI (18:1) levels	MR Egger	32	0.205799	0.188675	0.284061	-0.164003	0.575602	1.22851	0.848739	1.7782
GCST90199822	Non-small cell lung cancer	1-oleoyl-GPI (18:1) levels	Weighted median	32	0.139709	0.12381	0.259146	-0.102959	0.382377	1.14994	0.902164	1.46576
GCST90199822	Non-small cell lung cancer	1-oleoyl-GPI (18:1) levels	Inverse variance weighted	32	0.0428489	0.0856995	0.617082	-0.125122	0.21082	1.04378	0.882389	1.23469
GCST90199822	Non-small cell lung cancer	1-oleoyl-GPI (18:1) levels	Simple mode	32	0.254713	0.249254	0.314738	-0.233826	0.743251	1.29009	0.7915	2.10276
GCST90199822	Non-small cell lung cancer	1-oleoyl-GPI (18:1) levels	Weighted mode	32	0.254713	0.225748	0.267849	-0.187754	0.69718	1.29009	0.828818	2.00808
GCST90199823	Non-small cell lung cancer	O-cresol sulfate levels	MR Egger	20	-0.0252552	0.15904	0.875597	-0.336974	0.286464	0.975061	0.713927	1.33171
GCST90199823	Non-small cell lung cancer	O-cresol sulfate levels	Weighted median	20	-0.0865483	0.125613	0.490818	-0.33275	0.159653	0.917091	0.71695	1.1731
GCST90199823	Non-small cell lung cancer	O-cresol sulfate levels	Inverse variance weighted	20	0.0141897	0.0919115	0.877307	-0.165957	0.194336	1.01429	0.847083	1.2145
GCST90199823	Non-small cell lung cancer	O-cresol sulfate levels	Simple mode	20	-0.0323923	0.205481	0.876403	-0.435135	0.37035	0.968127	0.647177	1.44824
GCST90199823	Non-small cell lung cancer	O-cresol sulfate levels	Weighted mode	20	-0.0624823	0.114864	0.592792	-0.287617	0.162652	0.93943	0.750049	1.17663
GCST90199824	Non-small cell lung cancer	4-vinylphenol sulfate levels	MR Egger	24	-0.088964	0.144073	0.54325	-0.371348	0.19342	0.914879	0.689804	1.21339
GCST90199824	Non-small cell lung cancer	4-vinylphenol sulfate levels	Weighted median	24	-0.0899249	0.131392	0.493722	-0.347454	0.167604	0.914	0.706485	1.18247
GCST90199824	Non-small cell lung cancer	4-vinylphenol sulfate levels	Inverse variance weighted	24	0.0275737	0.086986	0.751252	-0.142919	0.198066	1.02796	0.866824	1.21904
GCST90199824	Non-small cell lung cancer	4-vinylphenol sulfate levels	Simple mode	24	0.24315	0.209876	0.258532	-0.168207	0.654507	1.27526	0.845179	1.92419
GCST90199824	Non-small cell lung cancer	4-vinylphenol sulfate levels	Weighted mode	24	-0.0445674	0.132942	0.740482	-0.305133	0.215998	0.956411	0.737025	1.2411
GCST90199825	Non-small cell lung cancer	Pyrraline levels	MR Egger	23	-0.266243	0.172507	0.137677	-0.604356	0.0718711	0.766253	0.546426	1.07452
GCST90199825	Non-small cell lung cancer	Pyrraline levels	Weighted median	23	-0.0776546	0.12812	0.544442	-0.328769	0.17346	0.925284	0.719809	1.18941
GCST90199825	Non-small cell lung cancer	Pyrraline levels	Inverse variance weighted	23	-0.10649	0.0920511	0.247331	-0.28691	0.0739303	0.898984	0.750579	1.07673
GCST90199825	Non-small cell lung cancer	Pyrraline levels	Simple mode	23	-0.0653012	0.223338	0.77273	-0.503044	0.372442	0.936785	0.604687	1.45127
GCST90199825	Non-small cell lung cancer	Pyrraline levels	Weighted mode	23	-0.0555479	0.180353	0.760983	-0.409039	0.297944	0.945967	0.664288	1.34709
GCST90199826	Non-small cell lung cancer	N6-acetyllysine levels	MR Egger	19	-0.171644	0.131994	0.21082	-0.430352	0.0870639	0.842279	0.65028	1.09097
GCST90199826	Non-small cell lung cancer	N6-acetyllysine levels	Weighted median	19	-0.108056	0.115444	0.349273	-0.334327	0.118215	0.897577	0.71582	1.12549
GCST90199826	Non-small cell lung cancer	N6-acetyllysine levels	Inverse variance weighted	19	-0.0752379	0.0826622	0.362725	-0.237256	0.08678	0.927523	0.788789	1.09066
GCST90199826	Non-small cell lung cancer	N6-acetyllysine levels	Simple mode	19	-0.165111	0.158727	0.312007	-0.476216	0.145993	0.847799	0.621129	1.15719
GCST90199826	Non-small cell lung cancer	N6-acetyllysine levels	Weighted mode	19	-0.111879	0.112665	0.33386	-0.332703	0.108944	0.894152	0.716983	1.1151
GCST90199827	Non-small cell lung cancer	Thymol sulfate levels	MR Egger	19	0.112585	0.257097	0.666966	-0.391326	0.616496	1.11917	0.67616	1.85243
GCST90199827	Non-small cell lung cancer	Thymol sulfate levels	Weighted median	19	0.0200982	0.150773	0.893955	-0.275416	0.315613	1.0203	0.759256	1.3711
GCST90199827	Non-small cell lung cancer	Thymol sulfate levels	Inverse variance weighted	19	0.121734	0.102533	0.235125	-0.0792317	0.3227	1.12945	0.923826	1.38085
GCST90199827	Non-small cell lung cancer	Thymol sulfate levels	Simple mode	19	-0.115108	0.253629	0.655364	-0.612221	0.382004	0.891269	0.542146	1.46522
GCST90199827	Non-small cell lung cancer	Thymol sulfate levels	Weighted mode	19	-0.129032	0.220196	0.565159	-0.560616	0.302552	0.878945	0.570857	1.35331
GCST90199828	Non-small cell lung cancer	N-acetylserine levels	MR Egger	23	-0.211288	0.224029	0.356339	-0.650384	0.227808	0.809541	0.521845	1.25584
GCST90199828	Non-small cell lung cancer	N-acetylserine levels	Weighted median	23	0.137472	0.154947	0.374962	-0.166225	0.441168	1.14737	0.846856	1.55452
GCST90199828	Non-small cell lung cancer	N-acetylserine levels	Inverse variance weighted	23	0.0380864	0.109501	0.727976	-0.176535	0.252707	1.03882	0.83817	1.28751
GCST90199828	Non-small cell lung cancer	N-acetylserine levels	Simple mode	23	0.347329	0.300263	0.259783	-0.241188	0.935845	1.41528	0.785694	2.54937
GCST90199828	Non-small cell lung cancer	N-acetylserine levels	Weighted mode	23	0.258145	0.242803	0.299229	-0.217749	0.73404	1.29453	0.804327	2.08348
GCST90199829	Non-small cell lung cancer	3-methyladipate levels	MR Egger	18	-0.113241	0.285156	0.696526	-0.672148	0.445665	0.892935	0.510611	1.56153
GCST90199829	Non-small cell lung cancer	3-methyladipate levels	Weighted median	18	0.0746276	0.166024	0.653072	-0.25078	0.400035	1.07748	0.778194	1.49188
GCST90199829	Non-small cell lung cancer	3-methyladipate levels	Inverse variance weighted	18	0.0331317	0.125192	0.791282	-0.212246	0.278509	1.03369	0.808766	1.32116
GCST90199829	Non-small cell lung cancer	3-methyladipate levels	Simple mode	18	0.141194	0.261015	0.595566	-0.370396	0.652784	1.15165	0.690461	1.92088
GCST90199829	Non-small cell lung cancer	3-methyladipate levels	Weighted mode	18	0.0958607	0.259516	0.716403	-0.41279	0.604511	1.10061	0.661801	1.83036
GCST90199830	Non-small cell lung cancer	4-ethylphenylsulfate levels	MR Egger	23	-0.273966	0.16641	0.114581	-0.60013	0.0521983	0.760358	0.54874	1.05358
GCST90199830	Non-small cell lung cancer	4-ethylphenylsulfate levels	Weighted median	23	-0.153743	0.131952	0.24396	-0.41237	0.104883	0.857492	0.662079	1.11058
GCST90199830	Non-small cell lung cancer	4-ethylphenylsulfate levels	Inverse variance weighted	23	-0.124589	0.0939199	0.184658	-0.308672	0.0594936	0.882859	0.734421	1.0613
GCST90199830	Non-small cell lung cancer	4-ethylphenylsulfate levels	Simple mode	23	-0.137451	0.237974	0.569406	-0.603879	0.328977	0.871577	0.546687	1.38955
GCST90199830	Non-small cell lung cancer	4-ethylphenylsulfate levels	Weighted mode	23	-0.300418	0.192872	0.133598	-0.678448	0.0776113	0.740509	0.507404	1.0807
GCST90199831	Non-small cell lung cancer	1-stearoyl-2-oleoyl-GPE (18:0/18:1) levels	MR Egger	26	0.26291	0.153717	0.1001	-0.0383758	0.564195	1.30071	0.962351	1.75803
GCST90199831	Non-small cell lung cancer	1-stearoyl-2-oleoyl-GPE (18:0/18:1) levels	Weighted median	26	0.0399988	0.108601	0.712643	-0.17286	0.252857	1.04081	0.841256	1.2877
GCST90199831	Non-small cell lung cancer	1-stearoyl-2-oleoyl-GPE (18:0/18:1) levels	Inverse variance weighted	26	0.0687205	0.0733143	0.348583	-0.0749755	0.212417	1.07114	0.927766	1.23666
GCST90199831	Non-small cell lung cancer	1-stearoyl-2-oleoyl-GPE (18:0/18:1) levels	Simple mode	26	0.00830694	0.185443	0.964627	-0.355161	0.371775	1.00834	0.70106	1.45031
GCST90199831	Non-small cell lung cancer	1-stearoyl-2-oleoyl-GPE (18:0/18:1) levels	Weighted mode	26	0.0621261	0.111519	0.582421	-0.156452	0.280704	1.0641	0.855173	1.32406
GCST90199832	Non-small cell lung cancer	Dimethylarginine (sdma + adma) levels	MR Egger	21	-0.242882	0.241119	0.326443	-0.715475	0.229712	0.784364	0.48896	1.25824
GCST90199832	Non-small cell lung cancer	Dimethylarginine (sdma + adma) levels	Weighted median	21	0.0540908	0.153914	0.725262	-0.247581	0.355763	1.05558	0.780687	1.42727
GCST90199832	Non-small cell lung cancer	Dimethylarginine (sdma + adma) levels	Inverse variance weighted	21	0.0790976	0.107017	0.459837	-0.130655	0.28885	1.08231	0.877521	1.33489
GCST90199832	Non-small cell lung cancer	Dimethylarginine (sdma + adma) levels	Simple mode	21	0.0733336	0.237794	0.760974	-0.392743	0.53941	1.07609	0.675202	1.71499
GCST90199832	Non-small cell lung cancer	Dimethylarginine (sdma + adma) levels	Weighted mode	21	0.0671918	0.17981	0.712572	-0.285235	0.419619	1.0695	0.751837	1.52138
GCST90199833	Non-small cell lung cancer	Hexanoylglutamine levels	MR Egger	25	0.050972	0.136008	0.711265	-0.215605	0.317548	1.05229	0.806054	1.37376
GCST90199833	Non-small cell lung cancer	Hexanoylglutamine levels	Weighted median	25	-0.0347476	0.0928276	0.708163	-0.21669	0.147194	0.965849	0.80518	1.15858
GCST90199833	Non-small cell lung cancer	Hexanoylglutamine levels	Inverse variance weighted	25	-0.0628246	0.0694576	0.365729	-0.198961	0.0733123	0.939108	0.819581	1.07607
GCST90199833	Non-small cell lung cancer	Hexanoylglutamine levels	Simple mode	25	-0.198045	0.185388	0.296027	-0.561406	0.165316	0.820333	0.570407	1.17977
GCST90199833	Non-small cell lung cancer	Hexanoylglutamine levels	Weighted mode	25	-0.0330547	0.0845816	0.699391	-0.198835	0.132725	0.967486	0.819685	1.14194
GCST90199834	Non-small cell lung cancer	Gamma-glutamylalanine levels	MR Egger	15	0.378444	0.256806	0.164372	-0.124895	0.881784	1.46001	0.882589	2.41521
GCST90199834	Non-small cell lung cancer	Gamma-glutamylalanine levels	Weighted median	15	-0.0277722	0.164046	0.865565	-0.349303	0.293759	0.97261	0.70518	1.34146
GCST90199834	Non-small cell lung cancer	Gamma-glutamylalanine levels	Inverse variance weighted	15	0.0059208	0.124287	0.962005	-0.237681	0.249523	1.00594	0.788454	1.28341
GCST90199834	Non-small cell lung cancer	Gamma-glutamylalanine levels	Simple mode	15	-0.097301	0.286514	0.739196	-0.658868	0.464266	0.907283	0.517437	1.59085
GCST90199834	Non-small cell lung cancer	Gamma-glutamylalanine levels	Weighted mode	15	-0.0419798	0.223501	0.853706	-0.480041	0.396081	0.958889	0.618758	1.48599
GCST90199835	Non-small cell lung cancer	5alpha-androstan-3beta,17beta-diol disulfate levels	MR Egger	29	-0.0410468	0.0995828	0.683457	-0.236229	0.154136	0.959784	0.7896	1.16665
GCST90199835	Non-small cell lung cancer	5alpha-androstan-3beta,17beta-diol disulfate levels	Weighted median	29	0.0165056	0.0900991	0.854646	-0.160089	0.1931	1.01664	0.852068	1.213
GCST90199835	Non-small cell lung cancer	5alpha-androstan-3beta,17beta-diol disulfate levels	Inverse variance weighted	29	0.00750101	0.0667868	0.910576	-0.123401	0.138403	1.00753	0.883909	1.14844
GCST90199835	Non-small cell lung cancer	5alpha-androstan-3beta,17beta-diol disulfate levels	Simple mode	29	0.132025	0.22754	0.566402	-0.313953	0.578003	1.14114	0.730553	1.78248
GCST90199835	Non-small cell lung cancer	5alpha-androstan-3beta,17beta-diol disulfate levels	Weighted mode	29	0.0108804	0.0849414	0.898991	-0.155605	0.177365	1.01094	0.855897	1.19407
GCST90199836	Non-small cell lung cancer	N-methylproline levels	MR Egger	22	-0.0603743	0.240768	0.80456	-0.532279	0.411531	0.941412	0.587265	1.50913
GCST90199836	Non-small cell lung cancer	N-methylproline levels	Weighted median	22	0.0120615	0.155173	0.938044	-0.292078	0.316201	1.01213	0.74671	1.37191
GCST90199836	Non-small cell lung cancer	N-methylproline levels	Inverse variance weighted	22	-0.0291157	0.10953	0.790374	-0.243794	0.185563	0.971304	0.783649	1.2039
GCST90199836	Non-small cell lung cancer	N-methylproline levels	Simple mode	22	0.0701333	0.283226	0.806831	-0.484989	0.625256	1.07265	0.615704	1.86872
GCST90199836	Non-small cell lung cancer	N-methylproline levels	Weighted mode	22	-0.00235092	0.229645	0.991929	-0.452456	0.447754	0.997652	0.636064	1.56479
GCST90199837	Non-small cell lung cancer	Carotenoid levels (cryptoxanthin)	MR Egger	28	-0.188334	0.222227	0.40446	-0.623899	0.247231	0.828338	0.535851	1.28048
GCST90199837	Non-small cell lung cancer	Carotenoid levels (cryptoxanthin)	Weighted median	28	0.0679578	0.139491	0.626128	-0.205445	0.34136	1.07032	0.814285	1.40686
GCST90199837	Non-small cell lung cancer	Carotenoid levels (cryptoxanthin)	Inverse variance weighted	28	0.0487502	0.102894	0.635649	-0.152922	0.250422	1.04996	0.858197	1.28457
GCST90199837	Non-small cell lung cancer	Carotenoid levels (cryptoxanthin)	Simple mode	28	0.425594	0.340349	0.221859	-0.241489	1.09268	1.5305	0.785457	2.98225
GCST90199837	Non-small cell lung cancer	Carotenoid levels (cryptoxanthin)	Weighted mode	28	-0.290683	0.26914	0.289675	-0.818197	0.23683	0.747753	0.441227	1.26723
GCST90199838	Non-small cell lung cancer	5alpha-pregnan-3beta,20alpha-diol disulfate levels	MR Egger	31	0.266222	0.156439	0.0994979	-0.0403975	0.572842	1.30503	0.960408	1.7733
GCST90199838	Non-small cell lung cancer	5alpha-pregnan-3beta,20alpha-diol disulfate levels	Weighted median	31	0.0668075	0.105425	0.52628	-0.139826	0.273441	1.06909	0.869509	1.31448
GCST90199838	Non-small cell lung cancer	5alpha-pregnan-3beta,20alpha-diol disulfate levels	Inverse variance weighted	31	0.128179	0.0729223	0.0787898	-0.0147484	0.271107	1.13676	0.98536	1.31142
GCST90199838	Non-small cell lung cancer	5alpha-pregnan-3beta,20alpha-diol disulfate levels	Simple mode	31	0.280828	0.187981	0.145642	-0.0876148	0.64927	1.32423	0.916114	1.91414
GCST90199838	Non-small cell lung cancer	5alpha-pregnan-3beta,20alpha-diol disulfate levels	Weighted mode	31	0.102616	0.119542	0.397476	-0.131687	0.336918	1.10807	0.876615	1.40062
GCST90199839	Non-small cell lung cancer	Taurocholenate sulfate levels	MR Egger	40	0.00960087	0.103221	0.926382	-0.192711	0.211913	1.00965	0.82472	1.23604
GCST90199839	Non-small cell lung cancer	Taurocholenate sulfate levels	Weighted median	40	-0.0288329	0.0882473	0.743873	-0.201798	0.144132	0.971579	0.81726	1.15504
GCST90199839	Non-small cell lung cancer	Taurocholenate sulfate levels	Inverse variance weighted	40	0.00813662	0.057446	0.887365	-0.104458	0.120731	1.00817	0.900813	1.12832
GCST90199839	Non-small cell lung cancer	Taurocholenate sulfate levels	Simple mode	40	-0.0813928	0.171497	0.637718	-0.417527	0.254742	0.921832	0.658673	1.29013
GCST90199839	Non-small cell lung cancer	Taurocholenate sulfate levels	Weighted mode	40	-0.044686	0.0831436	0.594006	-0.207647	0.118275	0.956298	0.812493	1.12555
GCST90199840	Non-small cell lung cancer	Pregnenediol disulfate (C21H34O8S2) levels	MR Egger	34	-0.00631153	0.11197	0.955399	-0.225773	0.21315	0.993708	0.797899	1.23757
GCST90199840	Non-small cell lung cancer	Pregnenediol disulfate (C21H34O8S2) levels	Weighted median	34	0.0934294	0.0873648	0.284882	-0.0778056	0.264664	1.09793	0.925144	1.30299
GCST90199840	Non-small cell lung cancer	Pregnenediol disulfate (C21H34O8S2) levels	Inverse variance weighted	34	0.0383566	0.0686762	0.576494	-0.0962488	0.172962	1.0391	0.908238	1.18882
GCST90199840	Non-small cell lung cancer	Pregnenediol disulfate (C21H34O8S2) levels	Simple mode	34	0.0566608	0.152592	0.712771	-0.24242	0.355742	1.0583	0.784727	1.42724
GCST90199840	Non-small cell lung cancer	Pregnenediol disulfate (C21H34O8S2) levels	Weighted mode	34	0.0665296	0.090155	0.465762	-0.110174	0.243233	1.06879	0.895678	1.27537
GCST90199841	Non-small cell lung cancer	Glycocholenate sulfate levels	MR Egger	35	-0.00951842	0.0582981	0.8713	-0.123783	0.104746	0.990527	0.883572	1.11043
GCST90199841	Non-small cell lung cancer	Glycocholenate sulfate levels	Weighted median	35	-0.0155434	0.0584037	0.790133	-0.130015	0.0989278	0.984577	0.878083	1.10399
GCST90199841	Non-small cell lung cancer	Glycocholenate sulfate levels	Inverse variance weighted	35	0.036894	0.0410987	0.36935	-0.0436594	0.117447	1.03758	0.95728	1.12462
GCST90199841	Non-small cell lung cancer	Glycocholenate sulfate levels	Simple mode	35	0.0451457	0.111645	0.688474	-0.173678	0.26397	1.04618	0.840567	1.30209
GCST90199841	Non-small cell lung cancer	Glycocholenate sulfate levels	Weighted mode	35	-0.00498799	0.0496712	0.920601	-0.102344	0.0923675	0.995024	0.902719	1.09677
GCST90199842	Non-small cell lung cancer	Androstenediol (3beta,17beta) disulfate (1) levels	MR Egger	30	0.0970981	0.117586	0.415918	-0.13337	0.327566	1.10197	0.875142	1.38759
GCST90199842	Non-small cell lung cancer	Androstenediol (3beta,17beta) disulfate (1) levels	Weighted median	30	0.0898575	0.0973812	0.356143	-0.10101	0.280725	1.09402	0.903924	1.32409
GCST90199842	Non-small cell lung cancer	Androstenediol (3beta,17beta) disulfate (1) levels	Inverse variance weighted	30	0.0270984	0.0682488	0.691328	-0.106669	0.160866	1.02747	0.898823	1.17453
GCST90199842	Non-small cell lung cancer	Androstenediol (3beta,17beta) disulfate (1) levels	Simple mode	30	0.0643162	0.161503	0.693373	-0.252229	0.380862	1.06643	0.777067	1.46354
GCST90199842	Non-small cell lung cancer	Androstenediol (3beta,17beta) disulfate (1) levels	Weighted mode	30	0.0832726	0.101496	0.418654	-0.11566	0.282206	1.08684	0.890778	1.32605
GCST90199843	Non-small cell lung cancer	Chiro-inositol levels	MR Egger	13	-0.540224	0.353316	0.154495	-1.23272	0.152275	0.582618	0.291498	1.16448
GCST90199843	Non-small cell lung cancer	Chiro-inositol levels	Weighted median	13	0.0449628	0.150835	0.765633	-0.250674	0.3406	1.04599	0.778276	1.40579
GCST90199843	Non-small cell lung cancer	Chiro-inositol levels	Inverse variance weighted	13	0.0388891	0.129168	0.763358	-0.21428	0.292058	1.03966	0.807122	1.33918
GCST90199843	Non-small cell lung cancer	Chiro-inositol levels	Simple mode	13	0.0315504	0.241464	0.898207	-0.441718	0.504819	1.03205	0.642931	1.65669
GCST90199843	Non-small cell lung cancer	Chiro-inositol levels	Weighted mode	13	0.0731519	0.220224	0.745491	-0.358487	0.504791	1.07589	0.698732	1.65664
GCST90199844	Non-small cell lung cancer	1-palmitoyl-2-linoleoyl-GPE (16:0/18:2) levels	MR Egger	25	-0.151748	0.103226	0.155093	-0.35407	0.0505743	0.859205	0.701826	1.05187
GCST90199844	Non-small cell lung cancer	1-palmitoyl-2-linoleoyl-GPE (16:0/18:2) levels	Weighted median	25	-0.0981199	0.0698559	0.160139	-0.235037	0.0387977	0.90654	0.790541	1.03956
GCST90199844	Non-small cell lung cancer	1-palmitoyl-2-linoleoyl-GPE (16:0/18:2) levels	Inverse variance weighted	25	-0.072026	0.059159	0.223415	-0.187978	0.0439257	0.930507	0.828633	1.0449
GCST90199844	Non-small cell lung cancer	1-palmitoyl-2-linoleoyl-GPE (16:0/18:2) levels	Simple mode	25	-0.177996	0.140604	0.217688	-0.453581	0.0975888	0.836946	0.635349	1.10251
GCST90199844	Non-small cell lung cancer	1-palmitoyl-2-linoleoyl-GPE (16:0/18:2) levels	Weighted mode	25	-0.0992276	0.065129	0.140689	-0.226881	0.0284253	0.905537	0.797016	1.02883
GCST90199845	Non-small cell lung cancer	Sphinganine-1-phosphate levels	MR Egger	18	0.441789	0.319292	0.185465	-0.184022	1.0676	1.55549	0.831917	2.90839
GCST90199845	Non-small cell lung cancer	Sphinganine-1-phosphate levels	Weighted median	18	0.13673	0.156772	0.383123	-0.170543	0.444002	1.14652	0.843207	1.55893
GCST90199845	Non-small cell lung cancer	Sphinganine-1-phosphate levels	Inverse variance weighted	18	0.0217077	0.115907	0.851436	-0.205469	0.248885	1.02195	0.814265	1.28259
GCST90199845	Non-small cell lung cancer	Sphinganine-1-phosphate levels	Simple mode	18	0.291291	0.266662	0.289913	-0.231366	0.813948	1.33815	0.793449	2.2568
GCST90199845	Non-small cell lung cancer	Sphinganine-1-phosphate levels	Weighted mode	18	0.274795	0.238426	0.26505	-0.19252	0.742111	1.31626	0.824878	2.10036
GCST90199846	Non-small cell lung cancer	Glycosyl-N-stearoyl-sphingosine (d18:1/18:0) levels	MR Egger	31	0.0470492	0.161383	0.772715	-0.269261	0.363359	1.04817	0.763944	1.43815
GCST90199846	Non-small cell lung cancer	Glycosyl-N-stearoyl-sphingosine (d18:1/18:0) levels	Weighted median	31	0.0124483	0.108502	0.90866	-0.200215	0.225111	1.01253	0.818555	1.25246
GCST90199846	Non-small cell lung cancer	Glycosyl-N-stearoyl-sphingosine (d18:1/18:0) levels	Inverse variance weighted	31	0.0821215	0.0739626	0.266865	-0.0628453	0.227088	1.08559	0.939089	1.25494
GCST90199846	Non-small cell lung cancer	Glycosyl-N-stearoyl-sphingosine (d18:1/18:0) levels	Simple mode	31	0.0907596	0.160033	0.574846	-0.222906	0.404425	1.09501	0.80019	1.49844
GCST90199846	Non-small cell lung cancer	Glycosyl-N-stearoyl-sphingosine (d18:1/18:0) levels	Weighted mode	31	0.0354338	0.121583	0.772724	-0.20287	0.273737	1.03607	0.816385	1.31487
GCST90199847	Non-small cell lung cancer	4-allylphenol sulfate levels	MR Egger	24	0.0591057	0.201297	0.771797	-0.335437	0.453648	1.06089	0.715026	1.57404
GCST90199847	Non-small cell lung cancer	4-allylphenol sulfate levels	Weighted median	24	-0.079095	0.124577	0.525487	-0.323265	0.165075	0.923952	0.723782	1.17948
GCST90199847	Non-small cell lung cancer	4-allylphenol sulfate levels	Inverse variance weighted	24	-0.0358128	0.0920177	0.697132	-0.216168	0.144542	0.964821	0.8056	1.15551
GCST90199847	Non-small cell lung cancer	4-allylphenol sulfate levels	Simple mode	24	-0.0884786	0.246369	0.722773	-0.571361	0.394404	0.915323	0.564756	1.4835
GCST90199847	Non-small cell lung cancer	4-allylphenol sulfate levels	Weighted mode	24	-0.0692937	0.224127	0.759974	-0.508582	0.369995	0.933053	0.601348	1.44773
GCST90199848	Non-small cell lung cancer	Succinylcarnitine levels	MR Egger	29	0.0317585	0.140071	0.82234	-0.242781	0.306298	1.03227	0.784444	1.35839
GCST90199848	Non-small cell lung cancer	Succinylcarnitine levels	Weighted median	29	-0.0523848	0.0921197	0.569587	-0.232939	0.12817	0.948964	0.792202	1.13675
GCST90199848	Non-small cell lung cancer	Succinylcarnitine levels	Inverse variance weighted	29	-0.0540989	0.0708971	0.445426	-0.193057	0.0848594	0.947338	0.824435	1.08856
GCST90199848	Non-small cell lung cancer	Succinylcarnitine levels	Simple mode	29	-0.184774	0.178609	0.309747	-0.534848	0.1653	0.831292	0.585758	1.17975
GCST90199848	Non-small cell lung cancer	Succinylcarnitine levels	Weighted mode	29	-0.053295	0.0908965	0.562354	-0.231452	0.124862	0.9481	0.793381	1.13299
GCST90199849	Non-small cell lung cancer	21-hydroxypregnenolone disulfate levels	MR Egger	38	-0.147679	0.168338	0.386155	-0.477622	0.182264	0.862708	0.620257	1.19993
GCST90199849	Non-small cell lung cancer	21-hydroxypregnenolone disulfate levels	Weighted median	38	0.0440433	0.100664	0.661729	-0.153258	0.241345	1.04503	0.857908	1.27296
GCST90199849	Non-small cell lung cancer	21-hydroxypregnenolone disulfate levels	Inverse variance weighted	38	0.109284	0.0767006	0.154211	-0.0410492	0.259617	1.11548	0.959782	1.29643
GCST90199849	Non-small cell lung cancer	21-hydroxypregnenolone disulfate levels	Simple mode	38	0.141088	0.173557	0.421464	-0.199084	0.48126	1.15153	0.819481	1.61811
GCST90199849	Non-small cell lung cancer	21-hydroxypregnenolone disulfate levels	Weighted mode	38	0.0658234	0.127381	0.60841	-0.183843	0.31549	1.06804	0.832066	1.37093
GCST90199850	Non-small cell lung cancer	5alpha-androstan-3alpha,17alpha-diol monosulfate levels	MR Egger	28	0.0456636	0.0922689	0.624829	-0.135183	0.226511	1.04672	0.873556	1.25422
GCST90199850	Non-small cell lung cancer	5alpha-androstan-3alpha,17alpha-diol monosulfate levels	Weighted median	28	0.0152249	0.0698294	0.827406	-0.121641	0.152091	1.01534	0.885466	1.16427
GCST90199850	Non-small cell lung cancer	5alpha-androstan-3alpha,17alpha-diol monosulfate levels	Inverse variance weighted	28	-0.0274778	0.0590526	0.641709	-0.143221	0.0882652	0.972896	0.866563	1.09228
GCST90199850	Non-small cell lung cancer	5alpha-androstan-3alpha,17alpha-diol monosulfate levels	Simple mode	28	-0.0306935	0.115529	0.792506	-0.25713	0.195743	0.969773	0.773267	1.21621
GCST90199850	Non-small cell lung cancer	5alpha-androstan-3alpha,17alpha-diol monosulfate levels	Weighted mode	28	0.0263962	0.0637873	0.682278	-0.098627	0.151419	1.02675	0.906081	1.16348
GCST90199851	Non-small cell lung cancer	Androstenediol (3beta,17beta) disulfate (2) levels	MR Egger	39	0.0144399	0.0825634	0.862116	-0.147384	0.176264	1.01454	0.862962	1.19275
GCST90199851	Non-small cell lung cancer	Androstenediol (3beta,17beta) disulfate (2) levels	Weighted median	39	0.0204181	0.0792693	0.796732	-0.13495	0.175786	1.02063	0.87376	1.19218
GCST90199851	Non-small cell lung cancer	Androstenediol (3beta,17beta) disulfate (2) levels	Inverse variance weighted	39	0.0376511	0.0589554	0.523059	-0.0779015	0.153204	1.03837	0.925056	1.16556
GCST90199851	Non-small cell lung cancer	Androstenediol (3beta,17beta) disulfate (2) levels	Simple mode	39	-0.0657881	0.16432	0.691129	-0.387855	0.256279	0.936329	0.678511	1.29211
GCST90199851	Non-small cell lung cancer	Androstenediol (3beta,17beta) disulfate (2) levels	Weighted mode	39	0.0230311	0.0678899	0.736295	-0.110033	0.156095	1.0233	0.895805	1.16894
GCST90199852	Non-small cell lung cancer	5alpha-androstan-3beta,17alpha-diol disulfate levels	MR Egger	23	0.358969	0.172217	0.0495204	0.0214248	0.696514	1.43185	1.02166	2.00675
GCST90199852	Non-small cell lung cancer	5alpha-androstan-3beta,17alpha-diol disulfate levels	Weighted median	23	0.0984839	0.120932	0.41543	-0.138543	0.335511	1.1035	0.870626	1.39865
GCST90199852	Non-small cell lung cancer	5alpha-androstan-3beta,17alpha-diol disulfate levels	Inverse variance weighted	23	-0.0247347	0.0807013	0.759226	-0.182909	0.13344	0.975569	0.832844	1.14275
GCST90199852	Non-small cell lung cancer	5alpha-androstan-3beta,17alpha-diol disulfate levels	Simple mode	23	0.19816	0.201751	0.336679	-0.197271	0.593591	1.21916	0.820968	1.81048
GCST90199852	Non-small cell lung cancer	5alpha-androstan-3beta,17alpha-diol disulfate levels	Weighted mode	23	0.141679	0.142144	0.329734	-0.136923	0.420281	1.15221	0.872037	1.52239
GCST90199853	Non-small cell lung cancer	5alpha-pregnan-3beta,20beta-diol monosulfate (1) levels	MR Egger	27	0.0606399	0.108553	0.58139	-0.152124	0.273403	1.06252	0.858882	1.31443
GCST90199853	Non-small cell lung cancer	5alpha-pregnan-3beta,20beta-diol monosulfate (1) levels	Weighted median	27	0.025129	0.0947507	0.790846	-0.160582	0.21084	1.02545	0.851648	1.23472
GCST90199853	Non-small cell lung cancer	5alpha-pregnan-3beta,20beta-diol monosulfate (1) levels	Inverse variance weighted	27	-0.0278816	0.0641861	0.664007	-0.153686	0.0979232	0.972503	0.857541	1.10288
GCST90199853	Non-small cell lung cancer	5alpha-pregnan-3beta,20beta-diol monosulfate (1) levels	Simple mode	27	0.11035	0.165635	0.511137	-0.214295	0.434994	1.11667	0.80711	1.54495
GCST90199853	Non-small cell lung cancer	5alpha-pregnan-3beta,20beta-diol monosulfate (1) levels	Weighted mode	27	0.0396197	0.0872975	0.653705	-0.131483	0.210723	1.04042	0.876794	1.23457
GCST90199854	Non-small cell lung cancer	5alpha-pregnan-3beta,20alpha-diol monosulfate (2) levels	MR Egger	28	0.0848094	0.172528	0.627148	-0.253345	0.422964	1.08851	0.7762	1.52648
GCST90199854	Non-small cell lung cancer	5alpha-pregnan-3beta,20alpha-diol monosulfate (2) levels	Weighted median	28	0.060219	0.118197	0.610417	-0.171448	0.291886	1.06207	0.842444	1.33895
GCST90199854	Non-small cell lung cancer	5alpha-pregnan-3beta,20alpha-diol monosulfate (2) levels	Inverse variance weighted	28	0.0825921	0.0792187	0.297141	-0.0726766	0.237861	1.0861	0.929902	1.26853
GCST90199854	Non-small cell lung cancer	5alpha-pregnan-3beta,20alpha-diol monosulfate (2) levels	Simple mode	28	0.13487	0.198297	0.502205	-0.253792	0.523533	1.14439	0.775853	1.68798
GCST90199854	Non-small cell lung cancer	5alpha-pregnan-3beta,20alpha-diol monosulfate (2) levels	Weighted mode	28	0.0683804	0.146597	0.644635	-0.21895	0.355711	1.07077	0.803362	1.4272
GCST90199855	Non-small cell lung cancer	5alpha-androstan-3beta,17beta-diol monosulfate (2) levels	MR Egger	31	0.0290977	0.0623318	0.644117	-0.0930727	0.151268	1.02953	0.911127	1.16331
GCST90199855	Non-small cell lung cancer	5alpha-androstan-3beta,17beta-diol monosulfate (2) levels	Weighted median	31	0.00749398	0.056321	0.894147	-0.102895	0.117883	1.00752	0.902222	1.12511
GCST90199855	Non-small cell lung cancer	5alpha-androstan-3beta,17beta-diol monosulfate (2) levels	Inverse variance weighted	31	-0.0260137	0.0490498	0.595867	-0.122151	0.0701238	0.974322	0.885015	1.07264
GCST90199855	Non-small cell lung cancer	5alpha-androstan-3beta,17beta-diol monosulfate (2) levels	Simple mode	31	3.89061e-05	0.189906	0.999838	-0.372176	0.372254	1.00004	0.689233	1.451
GCST90199855	Non-small cell lung cancer	5alpha-androstan-3beta,17beta-diol monosulfate (2) levels	Weighted mode	31	0.00948835	0.0552943	0.864907	-0.0988885	0.117865	1.00953	0.905844	1.12509
GCST90199856	Non-small cell lung cancer	Androstenediol (3alpha, 17alpha) monosulfate (3) levels	MR Egger	31	0.0551495	0.0475467	0.25555	-0.0380421	0.148341	1.0567	0.962672	1.15991
GCST90199856	Non-small cell lung cancer	Androstenediol (3alpha, 17alpha) monosulfate (3) levels	Weighted median	31	0.0639438	0.0407656	0.116748	-0.0159569	0.143844	1.06603	0.98417	1.1547
GCST90199856	Non-small cell lung cancer	Androstenediol (3alpha, 17alpha) monosulfate (3) levels	Inverse variance weighted	31	0.0421976	0.0389673	0.278855	-0.0341784	0.118574	1.0431	0.966399	1.12589
GCST90199856	Non-small cell lung cancer	Androstenediol (3alpha, 17alpha) monosulfate (3) levels	Simple mode	31	0.0542192	0.0750605	0.475679	-0.0928994	0.201338	1.05572	0.911285	1.22304
GCST90199856	Non-small cell lung cancer	Androstenediol (3alpha, 17alpha) monosulfate (3) levels	Weighted mode	31	0.0542192	0.0331316	0.112189	-0.0107187	0.119157	1.05572	0.989339	1.12655
GCST90199857	Non-small cell lung cancer	5alpha-pregnan-diol disulfate levels	MR Egger	22	0.116744	0.152621	0.453247	-0.182393	0.415882	1.12383	0.833273	1.51571
GCST90199857	Non-small cell lung cancer	5alpha-pregnan-diol disulfate levels	Weighted median	22	0.0509773	0.101689	0.616155	-0.148333	0.250287	1.0523	0.862144	1.28439
GCST90199857	Non-small cell lung cancer	5alpha-pregnan-diol disulfate levels	Inverse variance weighted	22	0.0366459	0.0704103	0.602741	-0.101358	0.17465	1.03733	0.903609	1.19083
GCST90199857	Non-small cell lung cancer	5alpha-pregnan-diol disulfate levels	Simple mode	22	0.177797	0.182291	0.340489	-0.179493	0.535088	1.19458	0.835694	1.7076
GCST90199857	Non-small cell lung cancer	5alpha-pregnan-diol disulfate levels	Weighted mode	22	0.12829	0.135706	0.355232	-0.137695	0.394274	1.13688	0.871365	1.48331
GCST90199858	Non-small cell lung cancer	5alpha-androstan-3alpha,17beta-diol monosulfate (1) levels	MR Egger	21	0.0167097	0.0509998	0.746765	-0.08325	0.116669	1.01685	0.920121	1.12375
GCST90199858	Non-small cell lung cancer	5alpha-androstan-3alpha,17beta-diol monosulfate (1) levels	Weighted median	21	0.00792487	0.045476	0.861657	-0.0812081	0.0970579	1.00796	0.922002	1.10192
GCST90199858	Non-small cell lung cancer	5alpha-androstan-3alpha,17beta-diol monosulfate (1) levels	Inverse variance weighted	21	0.00380269	0.0411306	0.926337	-0.0768133	0.0844187	1.00381	0.926063	1.08808
GCST90199858	Non-small cell lung cancer	5alpha-androstan-3alpha,17beta-diol monosulfate (1) levels	Simple mode	21	0.137377	0.144702	0.353762	-0.14624	0.420994	1.14726	0.86395	1.52347
GCST90199858	Non-small cell lung cancer	5alpha-androstan-3alpha,17beta-diol monosulfate (1) levels	Weighted mode	21	0.0110895	0.0455829	0.810265	-0.078253	0.100432	1.01115	0.92473	1.10565
GCST90199859	Non-small cell lung cancer	5alpha-androstan-3alpha,17beta-diol disulfate levels	MR Egger	28	0.138523	0.186365	0.463971	-0.226753	0.503799	1.14858	0.797118	1.655
GCST90199859	Non-small cell lung cancer	5alpha-androstan-3alpha,17beta-diol disulfate levels	Weighted median	28	-0.0444438	0.1197	0.710418	-0.279055	0.190167	0.956529	0.756498	1.20945
GCST90199859	Non-small cell lung cancer	5alpha-androstan-3alpha,17beta-diol disulfate levels	Inverse variance weighted	28	0.0193205	0.082645	0.815158	-0.142664	0.181305	1.01951	0.867046	1.19878
GCST90199859	Non-small cell lung cancer	5alpha-androstan-3alpha,17beta-diol disulfate levels	Simple mode	28	0.0860586	0.23332	0.715121	-0.371249	0.543367	1.08987	0.689872	1.72179
GCST90199859	Non-small cell lung cancer	5alpha-androstan-3alpha,17beta-diol disulfate levels	Weighted mode	28	-0.0385892	0.168956	0.821058	-0.369742	0.292564	0.962146	0.690912	1.33986
GCST90199860	Non-small cell lung cancer	Andro steroid monosulfate C19H28O6S (1) levels	MR Egger	39	-0.0287989	0.092773	0.757981	-0.210634	0.153036	0.971612	0.81007	1.16537
GCST90199860	Non-small cell lung cancer	Andro steroid monosulfate C19H28O6S (1) levels	Weighted median	39	-0.0147532	0.0720373	0.837729	-0.155946	0.12644	0.985355	0.855605	1.13478
GCST90199860	Non-small cell lung cancer	Andro steroid monosulfate C19H28O6S (1) levels	Inverse variance weighted	39	-0.0433549	0.0629444	0.490962	-0.166726	0.0800162	0.957572	0.846432	1.0833
GCST90199860	Non-small cell lung cancer	Andro steroid monosulfate C19H28O6S (1) levels	Simple mode	39	-0.0997651	0.16676	0.553218	-0.426614	0.227084	0.90505	0.652715	1.25494
GCST90199860	Non-small cell lung cancer	Andro steroid monosulfate C19H28O6S (1) levels	Weighted mode	39	-0.0304118	0.0676327	0.655509	-0.162972	0.102148	0.970046	0.849615	1.10755
GCST90199861	Non-small cell lung cancer	Pregnenediol sulfate (C21H34O5S) levels	MR Egger	31	-0.0294449	0.206062	0.887363	-0.433327	0.374437	0.970984	0.648348	1.45417
GCST90199861	Non-small cell lung cancer	Pregnenediol sulfate (C21H34O5S) levels	Weighted median	31	0.0485444	0.136433	0.721983	-0.218865	0.315954	1.04974	0.80343	1.37157
GCST90199861	Non-small cell lung cancer	Pregnenediol sulfate (C21H34O5S) levels	Inverse variance weighted	31	0.126149	0.0903145	0.162482	-0.0508676	0.303165	1.13445	0.950404	1.35414
GCST90199861	Non-small cell lung cancer	Pregnenediol sulfate (C21H34O5S) levels	Simple mode	31	-0.0243251	0.224497	0.914437	-0.464339	0.415689	0.975968	0.62855	1.51541
GCST90199861	Non-small cell lung cancer	Pregnenediol sulfate (C21H34O5S) levels	Weighted mode	31	0.0171887	0.168344	0.919353	-0.312766	0.347144	1.01734	0.731421	1.41502
GCST90199862	Non-small cell lung cancer	4-hydroxycoumarin levels	MR Egger	22	0.331379	0.148176	0.0368805	0.0409544	0.621805	1.39289	1.0418	1.86229
GCST90199862	Non-small cell lung cancer	4-hydroxycoumarin levels	Weighted median	22	0.0454571	0.123346	0.712476	-0.196302	0.287216	1.04651	0.821764	1.33271
GCST90199862	Non-small cell lung cancer	4-hydroxycoumarin levels	Inverse variance weighted	22	0.132279	0.0855856	0.122206	-0.0354685	0.300027	1.14143	0.965153	1.3499
GCST90199862	Non-small cell lung cancer	4-hydroxycoumarin levels	Simple mode	22	0.0501657	0.232225	0.831055	-0.404994	0.505326	1.05145	0.666981	1.65753
GCST90199862	Non-small cell lung cancer	4-hydroxycoumarin levels	Weighted mode	22	-0.00695505	0.202692	0.972951	-0.404231	0.390321	0.993069	0.66749	1.47746
GCST90199863	Non-small cell lung cancer	16a-hydroxy DHEA 3-sulfate levels	MR Egger	23	-0.0196432	0.0699717	0.781664	-0.156788	0.117501	0.980548	0.854885	1.12468
GCST90199863	Non-small cell lung cancer	16a-hydroxy DHEA 3-sulfate levels	Weighted median	23	-0.0119919	0.0587437	0.838245	-0.12713	0.103146	0.98808	0.88062	1.10865
GCST90199863	Non-small cell lung cancer	16a-hydroxy DHEA 3-sulfate levels	Inverse variance weighted	23	-0.0333391	0.0551839	0.545747	-0.1415	0.0748214	0.967211	0.868056	1.07769
GCST90199863	Non-small cell lung cancer	16a-hydroxy DHEA 3-sulfate levels	Simple mode	23	-0.0509133	0.189161	0.79032	-0.421669	0.319842	0.950361	0.655951	1.37691
GCST90199863	Non-small cell lung cancer	16a-hydroxy DHEA 3-sulfate levels	Weighted mode	23	-0.0236502	0.0595318	0.694997	-0.140333	0.0930322	0.976627	0.869069	1.0975
GCST90199864	Non-small cell lung cancer	Gamma-CEHC levels	MR Egger	36	-0.0301738	0.179678	0.867631	-0.382343	0.321995	0.970277	0.682261	1.37988
GCST90199864	Non-small cell lung cancer	Gamma-CEHC levels	Weighted median	36	-0.00806921	0.113175	0.94316	-0.229893	0.213754	0.991963	0.794619	1.23832
GCST90199864	Non-small cell lung cancer	Gamma-CEHC levels	Inverse variance weighted	36	-0.0564806	0.0887705	0.524611	-0.230471	0.11751	0.945085	0.79416	1.12469
GCST90199864	Non-small cell lung cancer	Gamma-CEHC levels	Simple mode	36	-0.399405	0.205792	0.0603685	-0.802758	0.00394803	0.670719	0.448091	1.00396
GCST90199864	Non-small cell lung cancer	Gamma-CEHC levels	Weighted mode	36	-0.0160982	0.132233	0.9038	-0.275274	0.243078	0.984031	0.759364	1.27517
GCST90199865	Non-small cell lung cancer	2-hydroxyglutarate levels	MR Egger	28	0.155272	0.20151	0.447924	-0.239687	0.55023	1.16798	0.786874	1.73365
GCST90199865	Non-small cell lung cancer	2-hydroxyglutarate levels	Weighted median	28	0.0107734	0.125771	0.931738	-0.235738	0.257285	1.01083	0.789987	1.29341
GCST90199865	Non-small cell lung cancer	2-hydroxyglutarate levels	Inverse variance weighted	28	-0.132032	0.0883178	0.134922	-0.305135	0.0410703	0.876313	0.737024	1.04193
GCST90199865	Non-small cell lung cancer	2-hydroxyglutarate levels	Simple mode	28	-0.0474865	0.224861	0.834332	-0.488215	0.393242	0.953623	0.613721	1.48178
GCST90199865	Non-small cell lung cancer	2-hydroxyglutarate levels	Weighted mode	28	0.0288134	0.171894	0.868129	-0.308099	0.365726	1.02923	0.734842	1.44156
GCST90199866	Non-small cell lung cancer	N-acetyl-beta-alanine levels	MR Egger	25	-0.135232	0.0644762	0.0471493	-0.261605	-0.00885828	0.873514	0.769815	0.991181
GCST90199866	Non-small cell lung cancer	N-acetyl-beta-alanine levels	Weighted median	25	-0.157005	0.0742871	0.0345586	-0.302608	-0.0114026	0.8547	0.738889	0.988662
GCST90199866	Non-small cell lung cancer	N-acetyl-beta-alanine levels	Inverse variance weighted	25	-0.0802406	0.0531704	0.131268	-0.184454	0.0239734	0.922894	0.831558	1.02426
GCST90199866	Non-small cell lung cancer	N-acetyl-beta-alanine levels	Simple mode	25	0.501123	0.223096	0.0341622	0.063855	0.93839	1.65057	1.06594	2.55586
GCST90199866	Non-small cell lung cancer	N-acetyl-beta-alanine levels	Weighted mode	25	-0.148853	0.0621219	0.0247176	-0.270612	-0.0270941	0.861696	0.762913	0.97327
GCST90199867	Non-small cell lung cancer	Tridecenedioate (C13:1-DC) levels	MR Egger	24	-0.116053	0.17967	0.525011	-0.468206	0.2361	0.890428	0.626125	1.2663
GCST90199867	Non-small cell lung cancer	Tridecenedioate (C13:1-DC) levels	Weighted median	24	-0.0379156	0.124306	0.760353	-0.281556	0.205725	0.962794	0.754609	1.22841
GCST90199867	Non-small cell lung cancer	Tridecenedioate (C13:1-DC) levels	Inverse variance weighted	24	0.0260506	0.0882146	0.767758	-0.14685	0.198951	1.02639	0.863424	1.22012
GCST90199867	Non-small cell lung cancer	Tridecenedioate (C13:1-DC) levels	Simple mode	24	-0.16574	0.225457	0.469691	-0.607635	0.276155	0.847267	0.544637	1.31805
GCST90199867	Non-small cell lung cancer	Tridecenedioate (C13:1-DC) levels	Weighted mode	24	-0.128013	0.165166	0.446201	-0.451739	0.195712	0.879842	0.636521	1.21618
GCST90199868	Non-small cell lung cancer	N-acetyl-3-methylhistidine levels	MR Egger	24	0.164835	0.139585	0.250254	-0.108751	0.438421	1.1792	0.896954	1.55026
GCST90199868	Non-small cell lung cancer	N-acetyl-3-methylhistidine levels	Weighted median	24	0.0781085	0.10348	0.450358	-0.124712	0.280929	1.08124	0.882751	1.32436
GCST90199868	Non-small cell lung cancer	N-acetyl-3-methylhistidine levels	Inverse variance weighted	24	0.0246226	0.0742317	0.740116	-0.120872	0.170117	1.02493	0.886148	1.18544
GCST90199868	Non-small cell lung cancer	N-acetyl-3-methylhistidine levels	Simple mode	24	0.092548	0.207022	0.659025	-0.313216	0.498312	1.09697	0.731092	1.64594
GCST90199868	Non-small cell lung cancer	N-acetyl-3-methylhistidine levels	Weighted mode	24	0.0977882	0.104899	0.36091	-0.107814	0.303391	1.10273	0.897794	1.35444
GCST90199869	Non-small cell lung cancer	2-hydroxyhippurate levels	MR Egger	20	-0.257243	0.251211	0.319395	-0.749616	0.23513	0.77318	0.472548	1.26507
GCST90199869	Non-small cell lung cancer	2-hydroxyhippurate levels	Weighted median	20	-0.27938	0.159737	0.0802907	-0.592463	0.0337041	0.756253	0.552964	1.03428
GCST90199869	Non-small cell lung cancer	2-hydroxyhippurate levels	Inverse variance weighted	20	-0.242076	0.111558	0.0300095	-0.460729	-0.0234233	0.784996	0.630823	0.976849
GCST90199869	Non-small cell lung cancer	2-hydroxyhippurate levels	Simple mode	20	-0.388682	0.248153	0.133781	-0.875061	0.0976969	0.67795	0.416837	1.10263
GCST90199869	Non-small cell lung cancer	2-hydroxyhippurate levels	Weighted mode	20	-0.380885	0.246971	0.139511	-0.864949	0.103179	0.683257	0.421073	1.10869
GCST90199870	Non-small cell lung cancer	4-cholesten-3-one levels	MR Egger	25	0.0542617	0.224037	0.810772	-0.384851	0.493374	1.05576	0.680552	1.63783
GCST90199870	Non-small cell lung cancer	4-cholesten-3-one levels	Weighted median	25	0.136576	0.132747	0.303553	-0.123608	0.396761	1.14634	0.883726	1.487
GCST90199870	Non-small cell lung cancer	4-cholesten-3-one levels	Inverse variance weighted	25	0.0244537	0.108474	0.821642	-0.188156	0.237063	1.02476	0.828486	1.26752
GCST90199870	Non-small cell lung cancer	4-cholesten-3-one levels	Simple mode	25	-0.248986	0.282812	0.387378	-0.803296	0.305325	0.779591	0.44785	1.35707
GCST90199870	Non-small cell lung cancer	4-cholesten-3-one levels	Weighted mode	25	0.122264	0.24943	0.628462	-0.366619	0.611148	1.13005	0.693074	1.84255
GCST90199871	Non-small cell lung cancer	Androstenediol (3beta,17beta) monosulfate (2) levels	MR Egger	29	0.0579242	0.238188	0.809699	-0.408924	0.524772	1.05963	0.664365	1.69007
GCST90199871	Non-small cell lung cancer	Androstenediol (3beta,17beta) monosulfate (2) levels	Weighted median	29	0.00984055	0.13151	0.940352	-0.24792	0.267601	1.00989	0.780423	1.30683
GCST90199871	Non-small cell lung cancer	Androstenediol (3beta,17beta) monosulfate (2) levels	Inverse variance weighted	29	-0.0126436	0.110581	0.90897	-0.229382	0.204095	0.987436	0.795025	1.22641
GCST90199871	Non-small cell lung cancer	Androstenediol (3beta,17beta) monosulfate (2) levels	Simple mode	29	-0.0705991	0.200027	0.726771	-0.462653	0.321455	0.931835	0.629611	1.37913
GCST90199871	Non-small cell lung cancer	Androstenediol (3beta,17beta) monosulfate (2) levels	Weighted mode	29	-0.0295015	0.13913	0.83361	-0.302197	0.243194	0.970929	0.739193	1.27532
GCST90199872	Non-small cell lung cancer	Androstenediol (3beta,17beta) monosulfate (1) levels	MR Egger	32	0.0664852	0.150121	0.661031	-0.227752	0.360722	1.06875	0.796322	1.43436
GCST90199872	Non-small cell lung cancer	Androstenediol (3beta,17beta) monosulfate (1) levels	Weighted median	32	0.0162463	0.125115	0.896684	-0.228979	0.261472	1.01638	0.795345	1.29884
GCST90199872	Non-small cell lung cancer	Androstenediol (3beta,17beta) monosulfate (1) levels	Inverse variance weighted	32	-0.0461953	0.085339	0.58829	-0.21346	0.121069	0.954855	0.807785	1.1287
GCST90199872	Non-small cell lung cancer	Androstenediol (3beta,17beta) monosulfate (1) levels	Simple mode	32	-0.0804035	0.219147	0.716191	-0.509932	0.349125	0.922744	0.600537	1.41783
GCST90199872	Non-small cell lung cancer	Androstenediol (3beta,17beta) monosulfate (1) levels	Weighted mode	32	0.0143848	0.131981	0.913912	-0.244299	0.273068	1.01449	0.783254	1.31399
GCST90199873	Non-small cell lung cancer	Pregnenolone sulfate levels	MR Egger	35	-0.0774372	0.182548	0.674171	-0.435231	0.280356	0.925485	0.647115	1.3236
GCST90199873	Non-small cell lung cancer	Pregnenolone sulfate levels	Weighted median	35	-0.0248872	0.120242	0.836028	-0.260561	0.210787	0.97542	0.770619	1.23465
GCST90199873	Non-small cell lung cancer	Pregnenolone sulfate levels	Inverse variance weighted	35	0.0030701	0.0811726	0.96983	-0.156028	0.162168	1.00307	0.855535	1.17606
GCST90199873	Non-small cell lung cancer	Pregnenolone sulfate levels	Simple mode	35	-0.262447	0.20617	0.211666	-0.666541	0.141646	0.769167	0.513482	1.15217
GCST90199873	Non-small cell lung cancer	Pregnenolone sulfate levels	Weighted mode	35	-0.0728221	0.15446	0.640322	-0.375564	0.22992	0.929766	0.686902	1.2585
GCST90199874	Non-small cell lung cancer	S-methylmethionine levels	MR Egger	21	-0.364512	0.31856	0.266731	-0.988889	0.259865	0.694535	0.37199	1.29675
GCST90199874	Non-small cell lung cancer	S-methylmethionine levels	Weighted median	21	-0.0285983	0.143756	0.842313	-0.31036	0.253164	0.971807	0.733183	1.28809
GCST90199874	Non-small cell lung cancer	S-methylmethionine levels	Inverse variance weighted	21	-0.0145967	0.106234	0.890713	-0.222815	0.193622	0.985509	0.800263	1.21364
GCST90199874	Non-small cell lung cancer	S-methylmethionine levels	Simple mode	21	-0.124896	0.281265	0.661775	-0.676176	0.426385	0.882589	0.508558	1.53171
GCST90199874	Non-small cell lung cancer	S-methylmethionine levels	Weighted mode	21	-0.0771196	0.2755	0.782409	-0.6171	0.462861	0.925779	0.539507	1.58861
GCST90199875	Non-small cell lung cancer	13-HODE + 9-HODE levels	MR Egger	19	0.503466	0.280069	0.0900176	-0.0454697	1.0524	1.65444	0.955549	2.86452
GCST90199875	Non-small cell lung cancer	13-HODE + 9-HODE levels	Weighted median	19	0.169555	0.187337	0.365425	-0.197626	0.536736	1.18478	0.820676	1.71041
GCST90199875	Non-small cell lung cancer	13-HODE + 9-HODE levels	Inverse variance weighted	19	0.234212	0.133423	0.0791898	-0.0272975	0.495721	1.26391	0.973072	1.64168
GCST90199875	Non-small cell lung cancer	13-HODE + 9-HODE levels	Simple mode	19	-0.0832298	0.385458	0.831475	-0.838728	0.672269	0.92014	0.43226	1.95868
GCST90199875	Non-small cell lung cancer	13-HODE + 9-HODE levels	Weighted mode	19	0.023699	0.347504	0.94638	-0.657409	0.704807	1.02398	0.518192	2.02346
GCST90199876	Non-small cell lung cancer	Palmitoyl sphingomyelin (d18:1/16:0) levels	MR Egger	32	0.197771	0.220684	0.377295	-0.23477	0.630312	1.21868	0.790753	1.8782
GCST90199876	Non-small cell lung cancer	Palmitoyl sphingomyelin (d18:1/16:0) levels	Weighted median	32	0.125676	0.130325	0.334884	-0.129762	0.381114	1.13391	0.878304	1.46391
GCST90199876	Non-small cell lung cancer	Palmitoyl sphingomyelin (d18:1/16:0) levels	Inverse variance weighted	32	0.0598905	0.0904365	0.507818	-0.117365	0.237146	1.06172	0.889261	1.26763
GCST90199876	Non-small cell lung cancer	Palmitoyl sphingomyelin (d18:1/16:0) levels	Simple mode	32	0.202928	0.241032	0.406285	-0.269495	0.675351	1.22498	0.763765	1.96472
GCST90199876	Non-small cell lung cancer	Palmitoyl sphingomyelin (d18:1/16:0) levels	Weighted mode	32	0.139406	0.20573	0.50304	-0.263824	0.542637	1.14959	0.768108	1.72054
GCST90199877	Non-small cell lung cancer	Indole-3-carboxylate levels	MR Egger	14	-0.185996	0.14569	0.225874	-0.471548	0.0995552	0.830277	0.624036	1.10468
GCST90199877	Non-small cell lung cancer	Indole-3-carboxylate levels	Weighted median	14	-0.188607	0.118037	0.110073	-0.41996	0.0427451	0.828112	0.657073	1.04367
GCST90199877	Non-small cell lung cancer	Indole-3-carboxylate levels	Inverse variance weighted	14	-0.0834456	0.0865768	0.33513	-0.253136	0.0862449	0.919941	0.776362	1.09007
GCST90199877	Non-small cell lung cancer	Indole-3-carboxylate levels	Simple mode	14	-0.127187	0.178458	0.488628	-0.476964	0.222591	0.880569	0.620665	1.24931
GCST90199877	Non-small cell lung cancer	Indole-3-carboxylate levels	Weighted mode	14	-0.176757	0.125814	0.183491	-0.423353	0.0698384	0.837983	0.654848	1.07233
GCST90199878	Non-small cell lung cancer	Sphingomyelin (d18:1/18:1, d18:2/18:0) levels	MR Egger	33	-0.107391	0.17833	0.55142	-0.456918	0.242136	0.898175	0.633232	1.27397
GCST90199878	Non-small cell lung cancer	Sphingomyelin (d18:1/18:1, d18:2/18:0) levels	Weighted median	33	0.0599954	0.128876	0.641553	-0.192601	0.312592	1.06183	0.824811	1.36696
GCST90199878	Non-small cell lung cancer	Sphingomyelin (d18:1/18:1, d18:2/18:0) levels	Inverse variance weighted	33	0.0226725	0.0830207	0.78478	-0.140048	0.185393	1.02293	0.869316	1.20369
GCST90199878	Non-small cell lung cancer	Sphingomyelin (d18:1/18:1, d18:2/18:0) levels	Simple mode	33	-0.0302305	0.212131	0.887571	-0.446007	0.385546	0.970222	0.640179	1.47042
GCST90199878	Non-small cell lung cancer	Sphingomyelin (d18:1/18:1, d18:2/18:0) levels	Weighted mode	33	0.0384253	0.171189	0.823825	-0.297105	0.373956	1.03917	0.742966	1.45347
GCST90199879	Non-small cell lung cancer	Ergothioneine levels	MR Egger	23	0.0178364	0.0377015	0.641026	-0.0560585	0.0917312	1.018	0.945484	1.09607
GCST90199879	Non-small cell lung cancer	Ergothioneine levels	Weighted median	23	0.0261433	0.0380298	0.491804	-0.0483951	0.100682	1.02649	0.952757	1.10592
GCST90199879	Non-small cell lung cancer	Ergothioneine levels	Inverse variance weighted	23	0.0229016	0.0335722	0.495138	-0.0428999	0.0887031	1.02317	0.958007	1.09276
GCST90199879	Non-small cell lung cancer	Ergothioneine levels	Simple mode	23	0.219465	0.176216	0.226073	-0.125917	0.564848	1.24541	0.881688	1.75918
GCST90199879	Non-small cell lung cancer	Ergothioneine levels	Weighted mode	23	0.0251746	0.036801	0.501072	-0.0469553	0.0973045	1.02549	0.95413	1.1022
GCST90199880	Non-small cell lung cancer	Cis-4-decenoylcarnitine (C10:1) levels	MR Egger	27	-0.173836	0.142861	0.235037	-0.453843	0.106172	0.840435	0.635182	1.11201
GCST90199880	Non-small cell lung cancer	Cis-4-decenoylcarnitine (C10:1) levels	Weighted median	27	-0.0298737	0.0923927	0.746442	-0.210963	0.151216	0.970568	0.809804	1.16325
GCST90199880	Non-small cell lung cancer	Cis-4-decenoylcarnitine (C10:1) levels	Inverse variance weighted	27	-0.0329336	0.0828995	0.691167	-0.195417	0.129549	0.967603	0.822492	1.13832
GCST90199880	Non-small cell lung cancer	Cis-4-decenoylcarnitine (C10:1) levels	Simple mode	27	-0.108397	0.175279	0.541675	-0.451945	0.23515	0.897271	0.636389	1.2651
GCST90199880	Non-small cell lung cancer	Cis-4-decenoylcarnitine (C10:1) levels	Weighted mode	27	-0.0730183	0.0819755	0.381241	-0.23369	0.0876536	0.929584	0.791607	1.09161
GCST90199881	Non-small cell lung cancer	5-(galactosylhydroxy)-L-lysine levels	MR Egger	13	-0.386658	0.32762	0.262812	-1.02879	0.255476	0.679323	0.357438	1.29108
GCST90199881	Non-small cell lung cancer	5-(galactosylhydroxy)-L-lysine levels	Weighted median	13	0.108584	0.189368	0.566373	-0.262577	0.479745	1.1147	0.769067	1.61566
GCST90199881	Non-small cell lung cancer	5-(galactosylhydroxy)-L-lysine levels	Inverse variance weighted	13	0.019771	0.174796	0.909944	-0.322829	0.362371	1.01997	0.724098	1.43673
GCST90199881	Non-small cell lung cancer	5-(galactosylhydroxy)-L-lysine levels	Simple mode	13	0.470022	0.422334	0.287542	-0.357752	1.2978	1.60003	0.699246	3.66122
GCST90199881	Non-small cell lung cancer	5-(galactosylhydroxy)-L-lysine levels	Weighted mode	13	0.461505	0.490296	0.365126	-0.499475	1.42248	1.58646	0.606849	4.14741
GCST90199882	Non-small cell lung cancer	2s,3R-dihydroxybutyrate levels	MR Egger	24	0.0469512	0.161965	0.774619	-0.270499	0.364402	1.04807	0.762998	1.43965
GCST90199882	Non-small cell lung cancer	2s,3R-dihydroxybutyrate levels	Weighted median	24	-0.0142437	0.132608	0.914462	-0.274156	0.245668	0.985857	0.760214	1.27848
GCST90199882	Non-small cell lung cancer	2s,3R-dihydroxybutyrate levels	Inverse variance weighted	24	0.0268557	0.093236	0.773316	-0.155887	0.209598	1.02722	0.855656	1.23318
GCST90199882	Non-small cell lung cancer	2s,3R-dihydroxybutyrate levels	Simple mode	24	0.00858522	0.197355	0.965677	-0.378231	0.395401	1.00862	0.685072	1.48498
GCST90199882	Non-small cell lung cancer	2s,3R-dihydroxybutyrate levels	Weighted mode	24	0.0167774	0.148045	0.910756	-0.273392	0.306946	1.01692	0.760795	1.35927
GCST90199883	Non-small cell lung cancer	Cysteinylglycine disulfide levels	MR Egger	18	0.00896237	0.158936	0.95573	-0.302553	0.320478	1.009	0.738929	1.37779
GCST90199883	Non-small cell lung cancer	Cysteinylglycine disulfide levels	Weighted median	18	0.0829728	0.104285	0.426245	-0.121426	0.287372	1.08651	0.885657	1.33292
GCST90199883	Non-small cell lung cancer	Cysteinylglycine disulfide levels	Inverse variance weighted	18	0.0412947	0.0850228	0.627187	-0.12535	0.207939	1.04216	0.882188	1.23114
GCST90199883	Non-small cell lung cancer	Cysteinylglycine disulfide levels	Simple mode	18	0.0923769	0.198042	0.646815	-0.295786	0.48054	1.09678	0.743947	1.61695
GCST90199883	Non-small cell lung cancer	Cysteinylglycine disulfide levels	Weighted mode	18	0.0863739	0.104004	0.417775	-0.117474	0.290222	1.09021	0.889164	1.33672
GCST90199884	Non-small cell lung cancer	2,3-dihydroxyisovalerate levels	MR Egger	26	0.307272	0.14995	0.0515298	0.0133702	0.601174	1.35971	1.01346	1.82426
GCST90199884	Non-small cell lung cancer	2,3-dihydroxyisovalerate levels	Weighted median	26	-0.00356276	0.148683	0.980883	-0.294981	0.287855	0.996444	0.744546	1.33356
GCST90199884	Non-small cell lung cancer	2,3-dihydroxyisovalerate levels	Inverse variance weighted	26	0.0131377	0.0921163	0.886589	-0.16741	0.193686	1.01322	0.845853	1.21371
GCST90199884	Non-small cell lung cancer	2,3-dihydroxyisovalerate levels	Simple mode	26	-0.327623	0.292006	0.272535	-0.899955	0.244709	0.720635	0.406588	1.27725
GCST90199884	Non-small cell lung cancer	2,3-dihydroxyisovalerate levels	Weighted mode	26	-0.0184512	0.184194	0.921006	-0.379472	0.34257	0.981718	0.684222	1.40856
GCST90199885	Non-small cell lung cancer	Alpha-ketoglutaramate levels	MR Egger	19	0.0799659	0.155983	0.614787	-0.22576	0.385692	1.08325	0.797909	1.47063
GCST90199885	Non-small cell lung cancer	Alpha-ketoglutaramate levels	Weighted median	19	0.15138	0.117174	0.196383	-0.078281	0.38104	1.16344	0.924705	1.46381
GCST90199885	Non-small cell lung cancer	Alpha-ketoglutaramate levels	Inverse variance weighted	19	0.13151	0.0883393	0.136568	-0.0416349	0.304655	1.14055	0.95922	1.35616
GCST90199885	Non-small cell lung cancer	Alpha-ketoglutaramate levels	Simple mode	19	0.193952	0.183609	0.304787	-0.165921	0.553825	1.21404	0.847114	1.7399
GCST90199885	Non-small cell lung cancer	Alpha-ketoglutaramate levels	Weighted mode	19	0.154755	0.129424	0.247318	-0.098915	0.408426	1.16737	0.90582	1.50445
GCST90199886	Non-small cell lung cancer	3-methylglutaconate levels	MR Egger	21	-0.038783	0.120732	0.751542	-0.275418	0.197852	0.961959	0.759255	1.21878
GCST90199886	Non-small cell lung cancer	3-methylglutaconate levels	Weighted median	21	-0.0509417	0.086092	0.554043	-0.219682	0.117799	0.950334	0.802774	1.12502
GCST90199886	Non-small cell lung cancer	3-methylglutaconate levels	Inverse variance weighted	21	-0.0628806	0.0705481	0.37276	-0.201155	0.0753937	0.939056	0.817786	1.07831
GCST90199886	Non-small cell lung cancer	3-methylglutaconate levels	Simple mode	21	0.246605	0.192936	0.215826	-0.13155	0.62476	1.27967	0.876735	1.8678
GCST90199886	Non-small cell lung cancer	3-methylglutaconate levels	Weighted mode	21	-0.0536628	0.0795295	0.507558	-0.209541	0.102215	0.947752	0.810957	1.10762
GCST90199887	Non-small cell lung cancer	(16 or 17)-methylstearate (a19:0 or i19:0) levels	MR Egger	20	-0.0562901	0.0860959	0.521502	-0.225038	0.112458	0.945265	0.798486	1.11903
GCST90199887	Non-small cell lung cancer	(16 or 17)-methylstearate (a19:0 or i19:0) levels	Weighted median	20	-0.0568955	0.0849878	0.503206	-0.223472	0.109681	0.944693	0.799738	1.11592
GCST90199887	Non-small cell lung cancer	(16 or 17)-methylstearate (a19:0 or i19:0) levels	Inverse variance weighted	20	-0.0295176	0.0671901	0.660433	-0.16121	0.102175	0.970914	0.851113	1.10758
GCST90199887	Non-small cell lung cancer	(16 or 17)-methylstearate (a19:0 or i19:0) levels	Simple mode	20	-0.20552	0.220366	0.362711	-0.637438	0.226397	0.814224	0.528645	1.25407
GCST90199887	Non-small cell lung cancer	(16 or 17)-methylstearate (a19:0 or i19:0) levels	Weighted mode	20	-0.0619942	0.0783732	0.4387	-0.215606	0.0916172	0.939888	0.806053	1.09595
GCST90199888	Non-small cell lung cancer	Cinnamoylglycine levels	MR Egger	33	-0.107007	0.124161	0.395392	-0.350363	0.136349	0.898519	0.704432	1.14608
GCST90199888	Non-small cell lung cancer	Cinnamoylglycine levels	Weighted median	33	-0.0285592	0.10455	0.784727	-0.233476	0.176358	0.971845	0.791776	1.19287
GCST90199888	Non-small cell lung cancer	Cinnamoylglycine levels	Inverse variance weighted	33	-0.0634298	0.0712423	0.373284	-0.203065	0.0762051	0.93854	0.816225	1.07918
GCST90199888	Non-small cell lung cancer	Cinnamoylglycine levels	Simple mode	33	0.103297	0.194982	0.599925	-0.278869	0.485462	1.10882	0.756639	1.62493
GCST90199888	Non-small cell lung cancer	Cinnamoylglycine levels	Weighted mode	33	-0.0622637	0.112964	0.585336	-0.283673	0.159145	0.939635	0.753013	1.17251
GCST90199889	Non-small cell lung cancer	2R,3R-dihydroxybutyrate levels	MR Egger	30	0.0371233	0.207332	0.859186	-0.369247	0.443494	1.03782	0.691255	1.55814
GCST90199889	Non-small cell lung cancer	2R,3R-dihydroxybutyrate levels	Weighted median	30	0.107287	0.116978	0.359058	-0.121989	0.336564	1.11325	0.885158	1.40013
GCST90199889	Non-small cell lung cancer	2R,3R-dihydroxybutyrate levels	Inverse variance weighted	30	0.0473188	0.0934077	0.612447	-0.13576	0.230398	1.04846	0.873052	1.2591
GCST90199889	Non-small cell lung cancer	2R,3R-dihydroxybutyrate levels	Simple mode	30	0.0393008	0.239666	0.870883	-0.430444	0.509045	1.04008	0.65022	1.6637
GCST90199889	Non-small cell lung cancer	2R,3R-dihydroxybutyrate levels	Weighted mode	30	0.242626	0.129465	0.0710292	-0.0111259	0.496379	1.27459	0.988936	1.64276
GCST90199890	Non-small cell lung cancer	4-hydroxyglutamate levels	MR Egger	25	-0.00166365	0.189348	0.993066	-0.372787	0.369459	0.998338	0.688812	1.44695
GCST90199890	Non-small cell lung cancer	4-hydroxyglutamate levels	Weighted median	25	-0.0231776	0.121806	0.849087	-0.261917	0.215562	0.977089	0.769575	1.24056
GCST90199890	Non-small cell lung cancer	4-hydroxyglutamate levels	Inverse variance weighted	25	-0.11939	0.0906395	0.187774	-0.297043	0.0582636	0.887462	0.743012	1.05999
GCST90199890	Non-small cell lung cancer	4-hydroxyglutamate levels	Simple mode	25	0.0201331	0.228831	0.930621	-0.428377	0.468643	1.02034	0.651566	1.59782
GCST90199890	Non-small cell lung cancer	4-hydroxyglutamate levels	Weighted mode	25	-0.00293565	0.200842	0.988459	-0.396586	0.390715	0.997069	0.672612	1.47804
GCST90199891	Non-small cell lung cancer	S-methylcysteine levels	MR Egger	19	-0.0976823	0.161334	0.552868	-0.413898	0.218533	0.906937	0.661069	1.24425
GCST90199891	Non-small cell lung cancer	S-methylcysteine levels	Weighted median	19	0.055803	0.12229	0.648161	-0.183885	0.295491	1.05739	0.832032	1.34379
GCST90199891	Non-small cell lung cancer	S-methylcysteine levels	Inverse variance weighted	19	0.0679091	0.0851569	0.425185	-0.0989984	0.234817	1.07027	0.905744	1.26468
GCST90199891	Non-small cell lung cancer	S-methylcysteine levels	Simple mode	19	0.106046	0.20209	0.606163	-0.29005	0.502141	1.11187	0.748226	1.65226
GCST90199891	Non-small cell lung cancer	S-methylcysteine levels	Weighted mode	19	0.0541548	0.124868	0.669661	-0.190586	0.298895	1.05565	0.826475	1.34837
GCST90199892	Non-small cell lung cancer	Isoursodeoxycholate levels	MR Egger	20	-0.200383	0.189607	0.304567	-0.572012	0.171247	0.818418	0.564389	1.18678
GCST90199892	Non-small cell lung cancer	Isoursodeoxycholate levels	Weighted median	20	-0.261114	0.137604	0.0577515	-0.530817	0.0085893	0.770193	0.588124	1.00863
GCST90199892	Non-small cell lung cancer	Isoursodeoxycholate levels	Inverse variance weighted	20	-0.160835	0.100191	0.108432	-0.357209	0.0355394	0.851433	0.699627	1.03618
GCST90199892	Non-small cell lung cancer	Isoursodeoxycholate levels	Simple mode	20	-0.282869	0.246819	0.266001	-0.766635	0.200897	0.753618	0.464574	1.2225
GCST90199892	Non-small cell lung cancer	Isoursodeoxycholate levels	Weighted mode	20	-0.304569	0.2018	0.147682	-0.700096	0.0909584	0.737441	0.496538	1.09522
GCST90199893	Non-small cell lung cancer	Cis-4-decenoate (10:1n6) levels	MR Egger	21	0.131128	0.131506	0.331235	-0.126624	0.38888	1.14011	0.881064	1.47533
GCST90199893	Non-small cell lung cancer	Cis-4-decenoate (10:1n6) levels	Weighted median	21	0.0482701	0.0832629	0.562096	-0.114925	0.211465	1.04945	0.891433	1.23549
GCST90199893	Non-small cell lung cancer	Cis-4-decenoate (10:1n6) levels	Inverse variance weighted	21	0.0451906	0.0796197	0.57032	-0.110864	0.201245	1.04623	0.895061	1.22292
GCST90199893	Non-small cell lung cancer	Cis-4-decenoate (10:1n6) levels	Simple mode	21	0.164208	0.176943	0.364459	-0.182601	0.511017	1.17846	0.833101	1.66699
GCST90199893	Non-small cell lung cancer	Cis-4-decenoate (10:1n6) levels	Weighted mode	21	0.053189	0.0734333	0.477259	-0.0907402	0.197118	1.05463	0.913255	1.21789
GCST90199894	Non-small cell lung cancer	4-oxo-retinoic acid levels	MR Egger	16	-0.300412	0.261203	0.269368	-0.81237	0.211547	0.740513	0.443805	1.23559
GCST90199894	Non-small cell lung cancer	4-oxo-retinoic acid levels	Weighted median	16	-0.12336	0.167846	0.462365	-0.452337	0.205618	0.883946	0.63614	1.22828
GCST90199894	Non-small cell lung cancer	4-oxo-retinoic acid levels	Inverse variance weighted	16	-0.0224922	0.120484	0.85191	-0.258641	0.213657	0.977759	0.7721	1.2382
GCST90199894	Non-small cell lung cancer	4-oxo-retinoic acid levels	Simple mode	16	0.0528868	0.281584	0.853536	-0.499017	0.604791	1.05431	0.607127	1.83087
GCST90199894	Non-small cell lung cancer	4-oxo-retinoic acid levels	Weighted mode	16	-0.115617	0.218294	0.604115	-0.543473	0.31224	0.890817	0.580728	1.36648
GCST90199895	Non-small cell lung cancer	1-lignoceroyl-GPC (24:0) levels	MR Egger	16	-0.00435829	0.294424	0.988398	-0.581429	0.572712	0.995651	0.559099	1.77307
GCST90199895	Non-small cell lung cancer	1-lignoceroyl-GPC (24:0) levels	Weighted median	16	0.280848	0.161329	0.0817117	-0.035357	0.597053	1.32425	0.965261	1.81676
GCST90199895	Non-small cell lung cancer	1-lignoceroyl-GPC (24:0) levels	Inverse variance weighted	16	0.0541228	0.124259	0.663152	-0.189424	0.297669	1.05561	0.827436	1.34672
GCST90199895	Non-small cell lung cancer	1-lignoceroyl-GPC (24:0) levels	Simple mode	16	0.314889	0.269823	0.261421	-0.213965	0.843742	1.37011	0.807377	2.32505
GCST90199895	Non-small cell lung cancer	1-lignoceroyl-GPC (24:0) levels	Weighted mode	16	0.357603	0.197795	0.0907055	-0.0300749	0.74528	1.4299	0.970373	2.10703
GCST90199896	Non-small cell lung cancer	Sulfate levels	MR Egger	30	-0.0197171	0.212434	0.926711	-0.436087	0.396653	0.980476	0.646562	1.48684
GCST90199896	Non-small cell lung cancer	Sulfate levels	Weighted median	30	0.0660188	0.118279	0.576733	-0.165807	0.297845	1.06825	0.847209	1.34695
GCST90199896	Non-small cell lung cancer	Sulfate levels	Inverse variance weighted	30	-0.0378599	0.0840714	0.652472	-0.20264	0.12692	0.962848	0.816572	1.13533
GCST90199896	Non-small cell lung cancer	Sulfate levels	Simple mode	30	0.0878454	0.220043	0.692656	-0.343439	0.51913	1.09182	0.709327	1.68056
GCST90199896	Non-small cell lung cancer	Sulfate levels	Weighted mode	30	0.129105	0.195469	0.514153	-0.254015	0.512225	1.13781	0.77568	1.669
GCST90199897	Non-small cell lung cancer	4-hydroxy-2-oxoglutaric acid levels	MR Egger	28	0.0767606	0.191539	0.691874	-0.298656	0.452178	1.07978	0.741814	1.57173
GCST90199897	Non-small cell lung cancer	4-hydroxy-2-oxoglutaric acid levels	Weighted median	28	0.148345	0.130037	0.253957	-0.106527	0.403217	1.15991	0.89895	1.49663
GCST90199897	Non-small cell lung cancer	4-hydroxy-2-oxoglutaric acid levels	Inverse variance weighted	28	0.0735932	0.0943969	0.435618	-0.111425	0.258611	1.07637	0.894559	1.29513
GCST90199897	Non-small cell lung cancer	4-hydroxy-2-oxoglutaric acid levels	Simple mode	28	-0.136631	0.237733	0.570236	-0.602588	0.329326	0.872292	0.547393	1.39003
GCST90199897	Non-small cell lung cancer	4-hydroxy-2-oxoglutaric acid levels	Weighted mode	28	0.166486	0.215445	0.44638	-0.255787	0.588759	1.18115	0.774307	1.80175
GCST90199898	Non-small cell lung cancer	Glycoursodeoxycholate levels	MR Egger	24	0.0245442	0.162305	0.881178	-0.293573	0.342662	1.02485	0.745595	1.40869
GCST90199898	Non-small cell lung cancer	Glycoursodeoxycholate levels	Weighted median	24	0.0620037	0.127712	0.627323	-0.188311	0.312318	1.06397	0.828357	1.36659
GCST90199898	Non-small cell lung cancer	Glycoursodeoxycholate levels	Inverse variance weighted	24	0.125489	0.0896202	0.161443	-0.0501663	0.301145	1.1337	0.951071	1.3514
GCST90199898	Non-small cell lung cancer	Glycoursodeoxycholate levels	Simple mode	24	0.0501948	0.213223	0.815974	-0.367723	0.468113	1.05148	0.692309	1.59698
GCST90199898	Non-small cell lung cancer	Glycoursodeoxycholate levels	Weighted mode	24	0.0501948	0.172969	0.774267	-0.288824	0.389213	1.05148	0.749144	1.47582
GCST90199899	Non-small cell lung cancer	1-(1-enyl-palmitoyl)-GPC (p-16:0) levels	MR Egger	25	0.0653719	0.298803	0.828752	-0.520282	0.651026	1.06756	0.594353	1.91751
GCST90199899	Non-small cell lung cancer	1-(1-enyl-palmitoyl)-GPC (p-16:0) levels	Weighted median	25	0.0707555	0.141209	0.616324	-0.206015	0.347526	1.07332	0.813821	1.41556
GCST90199899	Non-small cell lung cancer	1-(1-enyl-palmitoyl)-GPC (p-16:0) levels	Inverse variance weighted	25	0.140139	0.112723	0.213788	-0.0807979	0.361076	1.15043	0.92238	1.43487
GCST90199899	Non-small cell lung cancer	1-(1-enyl-palmitoyl)-GPC (p-16:0) levels	Simple mode	25	-0.285433	0.232376	0.231235	-0.74089	0.170024	0.751689	0.476689	1.18533
GCST90199899	Non-small cell lung cancer	1-(1-enyl-palmitoyl)-GPC (p-16:0) levels	Weighted mode	25	-0.0283675	0.183332	0.878326	-0.387698	0.330964	0.972031	0.678617	1.39231
GCST90199900	Non-small cell lung cancer	Argininate levels	MR Egger	27	-0.192345	0.183985	0.305822	-0.552955	0.168265	0.825022	0.575247	1.18325
GCST90199900	Non-small cell lung cancer	Argininate levels	Weighted median	27	0.0649698	0.117052	0.57886	-0.164452	0.294392	1.06713	0.848358	1.34231
GCST90199900	Non-small cell lung cancer	Argininate levels	Inverse variance weighted	27	0.0559998	0.0826631	0.498123	-0.10602	0.21802	1.0576	0.899407	1.24361
GCST90199900	Non-small cell lung cancer	Argininate levels	Simple mode	27	0.191488	0.220948	0.394054	-0.24157	0.624546	1.21105	0.785394	1.8674
GCST90199900	Non-small cell lung cancer	Argininate levels	Weighted mode	27	0.235091	0.234701	0.325739	-0.224924	0.695105	1.26502	0.798577	2.00392
GCST90199901	Non-small cell lung cancer	1-methyl-5-imidazoleacetate levels	MR Egger	29	0.0786342	0.209964	0.710949	-0.332896	0.490164	1.08181	0.716845	1.63258
GCST90199901	Non-small cell lung cancer	1-methyl-5-imidazoleacetate levels	Weighted median	29	-0.0513228	0.125573	0.682753	-0.297446	0.1948	0.949972	0.742713	1.21507
GCST90199901	Non-small cell lung cancer	1-methyl-5-imidazoleacetate levels	Inverse variance weighted	29	-0.024731	0.0921715	0.788457	-0.205387	0.155925	0.975572	0.814332	1.16874
GCST90199901	Non-small cell lung cancer	1-methyl-5-imidazoleacetate levels	Simple mode	29	-0.103424	0.218852	0.640179	-0.532375	0.325527	0.901744	0.587209	1.38476
GCST90199901	Non-small cell lung cancer	1-methyl-5-imidazoleacetate levels	Weighted mode	29	-0.112534	0.210603	0.597322	-0.525317	0.300248	0.893567	0.591368	1.35019
GCST90199902	Non-small cell lung cancer	Hydantoin-5-propionate levels	MR Egger	16	-0.0948695	0.188796	0.62313	-0.46491	0.275171	0.909492	0.628191	1.31676
GCST90199902	Non-small cell lung cancer	Hydantoin-5-propionate levels	Weighted median	16	-0.0887383	0.126641	0.483487	-0.336955	0.159479	0.915085	0.713941	1.1729
GCST90199902	Non-small cell lung cancer	Hydantoin-5-propionate levels	Inverse variance weighted	16	-0.0417714	0.0933702	0.654605	-0.224777	0.141234	0.959089	0.798694	1.15169
GCST90199902	Non-small cell lung cancer	Hydantoin-5-propionate levels	Simple mode	16	-0.122307	0.217548	0.582278	-0.548701	0.304086	0.884876	0.5777	1.35539
GCST90199902	Non-small cell lung cancer	Hydantoin-5-propionate levels	Weighted mode	16	-0.186824	0.179611	0.314743	-0.538861	0.165214	0.82959	0.583412	1.17965
GCST90199903	Non-small cell lung cancer	2-oxoarginine levels	MR Egger	21	0.288027	0.386223	0.464944	-0.468971	1.04503	1.33379	0.625646	2.84347
GCST90199903	Non-small cell lung cancer	2-oxoarginine levels	Weighted median	21	0.0970064	0.158584	0.540733	-0.213818	0.407831	1.10187	0.807496	1.50355
GCST90199903	Non-small cell lung cancer	2-oxoarginine levels	Inverse variance weighted	21	0.045243	0.12257	0.712037	-0.194993	0.285479	1.04628	0.82284	1.3304
GCST90199903	Non-small cell lung cancer	2-oxoarginine levels	Simple mode	21	0.100559	0.258413	0.701285	-0.405931	0.607048	1.10579	0.666356	1.83501
GCST90199903	Non-small cell lung cancer	2-oxoarginine levels	Weighted mode	21	0.100559	0.254527	0.696965	-0.398314	0.599432	1.10579	0.671451	1.82108
GCST90199904	Non-small cell lung cancer	Pantoate levels	MR Egger	26	0.109269	0.194512	0.579488	-0.271974	0.490512	1.11546	0.761874	1.63315
GCST90199904	Non-small cell lung cancer	Pantoate levels	Weighted median	26	0.0627434	0.132775	0.63653	-0.197495	0.322982	1.06475	0.820784	1.38124
GCST90199904	Non-small cell lung cancer	Pantoate levels	Inverse variance weighted	26	0.0498056	0.0948132	0.599373	-0.136028	0.23564	1.05107	0.872818	1.26572
GCST90199904	Non-small cell lung cancer	Pantoate levels	Simple mode	26	0.0115547	0.224751	0.959406	-0.428956	0.452066	1.01162	0.651188	1.57156
GCST90199904	Non-small cell lung cancer	Pantoate levels	Weighted mode	26	-0.0837039	0.21321	0.69795	-0.501596	0.334188	0.919704	0.605564	1.39681
GCST90199905	Non-small cell lung cancer	Formiminoglutamate levels	MR Egger	24	0.0799105	0.17079	0.644468	-0.254839	0.41466	1.08319	0.775041	1.51386
GCST90199905	Non-small cell lung cancer	Formiminoglutamate levels	Weighted median	24	0.111872	0.143362	0.435186	-0.169117	0.392861	1.11837	0.84441	1.48121
GCST90199905	Non-small cell lung cancer	Formiminoglutamate levels	Inverse variance weighted	24	0.0875694	0.0936776	0.349894	-0.0960387	0.271177	1.09152	0.908429	1.31151
GCST90199905	Non-small cell lung cancer	Formiminoglutamate levels	Simple mode	24	0.130259	0.236635	0.587309	-0.333545	0.594062	1.13912	0.71638	1.81133
GCST90199905	Non-small cell lung cancer	Formiminoglutamate levels	Weighted mode	24	0.074545	0.178533	0.680153	-0.275379	0.424469	1.07739	0.759284	1.52878
GCST90199906	Non-small cell lung cancer	1-(1-enyl-palmitoyl)-GPE (p-16:0) levels	MR Egger	22	0.145942	0.320103	0.653358	-0.48146	0.773343	1.15713	0.617881	2.167
GCST90199906	Non-small cell lung cancer	1-(1-enyl-palmitoyl)-GPE (p-16:0) levels	Weighted median	22	-0.0626345	0.159094	0.693807	-0.374459	0.24919	0.939287	0.687661	1.28299
GCST90199906	Non-small cell lung cancer	1-(1-enyl-palmitoyl)-GPE (p-16:0) levels	Inverse variance weighted	22	-0.0438603	0.135301	0.745811	-0.309051	0.22133	0.957088	0.734144	1.24774
GCST90199906	Non-small cell lung cancer	1-(1-enyl-palmitoyl)-GPE (p-16:0) levels	Simple mode	22	-0.135642	0.257232	0.603503	-0.639817	0.368533	0.873155	0.527389	1.44561
GCST90199906	Non-small cell lung cancer	1-(1-enyl-palmitoyl)-GPE (p-16:0) levels	Weighted mode	22	-0.119406	0.241098	0.625559	-0.591959	0.353146	0.887447	0.553242	1.42354
GCST90199907	Non-small cell lung cancer	S-methylcysteine sulfoxide levels	MR Egger	21	0.232677	0.27461	0.407375	-0.305558	0.770912	1.26197	0.736712	2.16174
GCST90199907	Non-small cell lung cancer	S-methylcysteine sulfoxide levels	Weighted median	21	0.0333867	0.145746	0.818811	-0.252275	0.319048	1.03395	0.777031	1.37582
GCST90199907	Non-small cell lung cancer	S-methylcysteine sulfoxide levels	Inverse variance weighted	21	-0.00352985	0.138744	0.979703	-0.275469	0.268409	0.996476	0.759216	1.30788
GCST90199907	Non-small cell lung cancer	S-methylcysteine sulfoxide levels	Simple mode	21	0.0713595	0.230843	0.760423	-0.381093	0.523812	1.07397	0.683115	1.68845
GCST90199907	Non-small cell lung cancer	S-methylcysteine sulfoxide levels	Weighted mode	21	0.0794132	0.189693	0.679941	-0.292386	0.451212	1.08265	0.746481	1.57021
GCST90199908	Non-small cell lung cancer	2-o-methylascorbic acid levels	MR Egger	28	-0.0655578	0.127459	0.611356	-0.315378	0.184262	0.936545	0.729513	1.20233
GCST90199908	Non-small cell lung cancer	2-o-methylascorbic acid levels	Weighted median	28	-0.0995445	0.0781161	0.202552	-0.252652	0.053563	0.90525	0.776738	1.05502
GCST90199908	Non-small cell lung cancer	2-o-methylascorbic acid levels	Inverse variance weighted	28	-0.0499119	0.0723562	0.490315	-0.19173	0.0919062	0.951313	0.82553	1.09626
GCST90199908	Non-small cell lung cancer	2-o-methylascorbic acid levels	Simple mode	28	0.0891292	0.211152	0.676288	-0.324729	0.502988	1.09322	0.722723	1.65365
GCST90199908	Non-small cell lung cancer	2-o-methylascorbic acid levels	Weighted mode	28	-0.104521	0.0808204	0.20688	-0.262929	0.0538869	0.900756	0.768796	1.05537
GCST90199909	Non-small cell lung cancer	Eicosanedioate (C20-DC) levels	MR Egger	15	0.0337842	0.185525	0.858313	-0.329845	0.397413	1.03436	0.719035	1.48797
GCST90199909	Non-small cell lung cancer	Eicosanedioate (C20-DC) levels	Weighted median	15	-0.0246363	0.141097	0.86139	-0.301187	0.251914	0.975665	0.73994	1.28649
GCST90199909	Non-small cell lung cancer	Eicosanedioate (C20-DC) levels	Inverse variance weighted	15	0.0151525	0.0985516	0.877806	-0.178009	0.208314	1.01527	0.836935	1.2316
GCST90199909	Non-small cell lung cancer	Eicosanedioate (C20-DC) levels	Simple mode	15	-0.0447732	0.189271	0.816427	-0.415744	0.326198	0.956214	0.659849	1.38569
GCST90199909	Non-small cell lung cancer	Eicosanedioate (C20-DC) levels	Weighted mode	15	-0.0447732	0.145866	0.763402	-0.330671	0.241124	0.956214	0.718442	1.27268
GCST90199910	Non-small cell lung cancer	1-(1-enyl-stearoyl)-GPE (p-18:0) levels	MR Egger	24	0.0485582	0.199346	0.809807	-0.342159	0.439276	1.04976	0.710235	1.55158
GCST90199910	Non-small cell lung cancer	1-(1-enyl-stearoyl)-GPE (p-18:0) levels	Weighted median	24	-0.0311616	0.131563	0.812767	-0.289025	0.226701	0.969319	0.748994	1.25446
GCST90199910	Non-small cell lung cancer	1-(1-enyl-stearoyl)-GPE (p-18:0) levels	Inverse variance weighted	24	0.159738	0.111328	0.151332	-0.058465	0.377942	1.1732	0.943211	1.45928
GCST90199910	Non-small cell lung cancer	1-(1-enyl-stearoyl)-GPE (p-18:0) levels	Simple mode	24	-0.0947054	0.225053	0.677797	-0.535809	0.346398	0.909641	0.585196	1.41397
GCST90199910	Non-small cell lung cancer	1-(1-enyl-stearoyl)-GPE (p-18:0) levels	Weighted mode	24	-0.061586	0.127942	0.63481	-0.312353	0.189181	0.940272	0.731724	1.20826
GCST90199911	Non-small cell lung cancer	Beta-citrylglutamate levels	MR Egger	26	0.0863504	0.108299	0.433074	-0.125915	0.298616	1.09019	0.88169	1.34799
GCST90199911	Non-small cell lung cancer	Beta-citrylglutamate levels	Weighted median	26	0.0614959	0.0799298	0.441671	-0.0951664	0.218158	1.06343	0.909222	1.24378
GCST90199911	Non-small cell lung cancer	Beta-citrylglutamate levels	Inverse variance weighted	26	0.0517686	0.0630954	0.411942	-0.0718983	0.175435	1.05313	0.930626	1.19177
GCST90199911	Non-small cell lung cancer	Beta-citrylglutamate levels	Simple mode	26	0.0853733	0.17327	0.626512	-0.254237	0.424983	1.08912	0.775508	1.52956
GCST90199911	Non-small cell lung cancer	Beta-citrylglutamate levels	Weighted mode	26	0.0681547	0.0814226	0.410496	-0.0914337	0.227743	1.07053	0.912622	1.25576
GCST90199912	Non-small cell lung cancer	N-oleoyltaurine levels	MR Egger	21	0.212996	0.194814	0.287919	-0.16884	0.594832	1.23738	0.844644	1.81273
GCST90199912	Non-small cell lung cancer	N-oleoyltaurine levels	Weighted median	21	0.0050009	0.114645	0.965207	-0.219704	0.229706	1.00501	0.802756	1.25823
GCST90199912	Non-small cell lung cancer	N-oleoyltaurine levels	Inverse variance weighted	21	0.0360816	0.0827433	0.662789	-0.126095	0.198258	1.03674	0.881531	1.21928
GCST90199912	Non-small cell lung cancer	N-oleoyltaurine levels	Simple mode	21	-0.160938	0.211321	0.455198	-0.575126	0.253251	0.851345	0.562634	1.28821
GCST90199912	Non-small cell lung cancer	N-oleoyltaurine levels	Weighted mode	21	0.199897	0.149281	0.195571	-0.0926941	0.492489	1.22128	0.911472	1.63638
GCST90199913	Non-small cell lung cancer	Docosadioate (C22-DC) levels	MR Egger	25	0.0579226	0.151263	0.70529	-0.238553	0.354398	1.05963	0.787767	1.42532
GCST90199913	Non-small cell lung cancer	Docosadioate (C22-DC) levels	Weighted median	25	0.0752862	0.115833	0.515721	-0.151746	0.302318	1.07819	0.859207	1.35299
GCST90199913	Non-small cell lung cancer	Docosadioate (C22-DC) levels	Inverse variance weighted	25	0.0209438	0.0839688	0.803033	-0.143635	0.185523	1.02116	0.866204	1.20385
GCST90199913	Non-small cell lung cancer	Docosadioate (C22-DC) levels	Simple mode	25	0.117354	0.200881	0.564538	-0.276372	0.511081	1.12452	0.75853	1.66709
GCST90199913	Non-small cell lung cancer	Docosadioate (C22-DC) levels	Weighted mode	25	0.145739	0.165124	0.386206	-0.177904	0.469383	1.15689	0.837022	1.59901
GCST90199914	Non-small cell lung cancer	Oleoyl-linoleoyl-glycerol (18:1/18:2) [2] levels	MR Egger	29	-0.0726632	0.171755	0.6756	-0.409302	0.263976	0.929914	0.664113	1.3021
GCST90199914	Non-small cell lung cancer	Oleoyl-linoleoyl-glycerol (18:1/18:2) [2] levels	Weighted median	29	-0.142121	0.106493	0.182021	-0.350847	0.066605	0.867516	0.704091	1.06887
GCST90199914	Non-small cell lung cancer	Oleoyl-linoleoyl-glycerol (18:1/18:2) [2] levels	Inverse variance weighted	29	-0.127357	0.0744527	0.0871592	-0.273284	0.0185702	0.880419	0.760876	1.01874
GCST90199914	Non-small cell lung cancer	Oleoyl-linoleoyl-glycerol (18:1/18:2) [2] levels	Simple mode	29	-0.332412	0.208078	0.121372	-0.740245	0.0754207	0.717192	0.476997	1.07834
GCST90199914	Non-small cell lung cancer	Oleoyl-linoleoyl-glycerol (18:1/18:2) [2] levels	Weighted mode	29	-0.317174	0.169473	0.0717535	-0.649342	0.0149929	0.728204	0.52239	1.01511
GCST90199915	Non-small cell lung cancer	Imidazole propionate levels	MR Egger	24	-0.158417	0.220684	0.480404	-0.590957	0.274122	0.853493	0.553797	1.31538
GCST90199915	Non-small cell lung cancer	Imidazole propionate levels	Weighted median	24	0.190259	0.141816	0.17973	-0.0877008	0.468218	1.20956	0.916035	1.59715
GCST90199915	Non-small cell lung cancer	Imidazole propionate levels	Inverse variance weighted	24	0.104647	0.100837	0.299372	-0.0929941	0.302288	1.11032	0.911199	1.35295
GCST90199915	Non-small cell lung cancer	Imidazole propionate levels	Simple mode	24	0.273824	0.241856	0.269226	-0.200214	0.747862	1.31498	0.818556	2.11248
GCST90199915	Non-small cell lung cancer	Imidazole propionate levels	Weighted mode	24	0.28022	0.193164	0.16037	-0.0983811	0.65882	1.32342	0.906303	1.93251
GCST90199916	Non-small cell lung cancer	Carnitine C18:2 levels	MR Egger	29	0.123043	0.0909118	0.187139	-0.0551437	0.301231	1.13093	0.946349	1.35152
GCST90199916	Non-small cell lung cancer	Carnitine C18:2 levels	Weighted median	29	0.0469956	0.0819138	0.566157	-0.113556	0.207547	1.04812	0.892655	1.23066
GCST90199916	Non-small cell lung cancer	Carnitine C18:2 levels	Inverse variance weighted	29	0.00618081	0.0658632	0.925234	-0.122911	0.135273	1.0062	0.884342	1.14485
GCST90199916	Non-small cell lung cancer	Carnitine C18:2 levels	Simple mode	29	-0.0287607	0.177111	0.872166	-0.375897	0.318376	0.971649	0.686673	1.37489
GCST90199916	Non-small cell lung cancer	Carnitine C18:2 levels	Weighted mode	29	0.0540833	0.0682084	0.434497	-0.0796052	0.187772	1.05557	0.923481	1.20656
GCST90199917	Non-small cell lung cancer	Pregnanediol-3-glucuronide levels	MR Egger	35	-0.152159	0.168359	0.372665	-0.482143	0.177825	0.858852	0.617459	1.19462
GCST90199917	Non-small cell lung cancer	Pregnanediol-3-glucuronide levels	Weighted median	35	0.0623238	0.107522	0.562159	-0.148419	0.273067	1.06431	0.86207	1.31399
GCST90199917	Non-small cell lung cancer	Pregnanediol-3-glucuronide levels	Inverse variance weighted	35	0.0618816	0.0745084	0.406238	-0.0841549	0.207918	1.06384	0.919289	1.23111
GCST90199917	Non-small cell lung cancer	Pregnanediol-3-glucuronide levels	Simple mode	35	0.0928039	0.201757	0.64846	-0.30264	0.488248	1.09725	0.738865	1.62946
GCST90199917	Non-small cell lung cancer	Pregnanediol-3-glucuronide levels	Weighted mode	35	0.0277047	0.130332	0.832932	-0.227746	0.283156	1.02809	0.796326	1.32731
GCST90199918	Non-small cell lung cancer	Carboxyethyl-gaba levels	MR Egger	20	-0.00110608	0.099032	0.991212	-0.195209	0.192997	0.998895	0.822663	1.21288
GCST90199918	Non-small cell lung cancer	Carboxyethyl-gaba levels	Weighted median	20	0.0905764	0.098699	0.358774	-0.102874	0.284027	1.09481	0.902241	1.32847
GCST90199918	Non-small cell lung cancer	Carboxyethyl-gaba levels	Inverse variance weighted	20	0.0712342	0.0681324	0.29578	-0.0623053	0.204774	1.07383	0.939596	1.22725
GCST90199918	Non-small cell lung cancer	Carboxyethyl-gaba levels	Simple mode	20	0.339243	0.187246	0.0858625	-0.0277596	0.706245	1.40388	0.972622	2.02637
GCST90199918	Non-small cell lung cancer	Carboxyethyl-gaba levels	Weighted mode	20	0.102941	0.0923915	0.279096	-0.0781461	0.284029	1.10843	0.924829	1.32847
GCST90199919	Non-small cell lung cancer	Alliin levels	MR Egger	19	0.239721	0.20752	0.263998	-0.167017	0.64646	1.27089	0.846185	1.90877
GCST90199919	Non-small cell lung cancer	Alliin levels	Weighted median	19	0.121	0.137941	0.380383	-0.149364	0.391364	1.12863	0.861256	1.479
GCST90199919	Non-small cell lung cancer	Alliin levels	Inverse variance weighted	19	0.0527538	0.0996135	0.5964	-0.142489	0.247996	1.05417	0.867197	1.28146
GCST90199919	Non-small cell lung cancer	Alliin levels	Simple mode	19	0.0300484	0.276555	0.91468	-0.511999	0.572096	1.0305	0.599296	1.77198
GCST90199919	Non-small cell lung cancer	Alliin levels	Weighted mode	19	0.177409	0.20389	0.39569	-0.222216	0.577035	1.19412	0.800743	1.78075
GCST90199920	Non-small cell lung cancer	Trimethylamine n-oxide levels	MR Egger	15	-0.0377494	0.335022	0.912008	-0.694393	0.618894	0.962954	0.499378	1.85687
GCST90199920	Non-small cell lung cancer	Trimethylamine n-oxide levels	Weighted median	15	0.0712709	0.173609	0.681421	-0.269003	0.411545	1.07387	0.764141	1.50915
GCST90199920	Non-small cell lung cancer	Trimethylamine n-oxide levels	Inverse variance weighted	15	0.0302772	0.131789	0.818294	-0.22803	0.288584	1.03074	0.796101	1.33454
GCST90199920	Non-small cell lung cancer	Trimethylamine n-oxide levels	Simple mode	15	0.0910116	0.262563	0.734025	-0.423611	0.605634	1.09528	0.654678	1.83241
GCST90199920	Non-small cell lung cancer	Trimethylamine n-oxide levels	Weighted mode	15	0.0799964	0.240427	0.744271	-0.39124	0.551233	1.08328	0.676218	1.73539
GCST90199921	Non-small cell lung cancer	Dihydroferulate levels	MR Egger	13	0.0635606	0.228734	0.786258	-0.384759	0.51188	1.06562	0.680615	1.66842
GCST90199921	Non-small cell lung cancer	Dihydroferulate levels	Weighted median	13	0.155023	0.17634	0.37934	-0.190604	0.50065	1.16769	0.82646	1.64979
GCST90199921	Non-small cell lung cancer	Dihydroferulate levels	Inverse variance weighted	13	0.151198	0.135609	0.264867	-0.114594	0.416991	1.16323	0.891728	1.51739
GCST90199921	Non-small cell lung cancer	Dihydroferulate levels	Simple mode	13	0.116022	0.237911	0.634573	-0.350285	0.582328	1.12302	0.704487	1.7902
GCST90199921	Non-small cell lung cancer	Dihydroferulate levels	Weighted mode	13	0.116022	0.210807	0.592163	-0.29716	0.529203	1.12302	0.742925	1.69758
GCST90199922	Non-small cell lung cancer	Prolylglycine levels	MR Egger	29	0.0194629	0.180534	0.914945	-0.334383	0.373309	1.01965	0.71578	1.45253
GCST90199922	Non-small cell lung cancer	Prolylglycine levels	Weighted median	29	0.0676014	0.115207	0.55735	-0.158205	0.293407	1.06994	0.853675	1.34099
GCST90199922	Non-small cell lung cancer	Prolylglycine levels	Inverse variance weighted	29	0.0240729	0.0837342	0.773736	-0.140046	0.188192	1.02436	0.869318	1.20707
GCST90199922	Non-small cell lung cancer	Prolylglycine levels	Simple mode	29	0.0557221	0.200282	0.782889	-0.336831	0.448275	1.0573	0.714029	1.56561
GCST90199922	Non-small cell lung cancer	Prolylglycine levels	Weighted mode	29	0.0557221	0.174652	0.75206	-0.286597	0.398041	1.0573	0.750815	1.4889
GCST90199923	Non-small cell lung cancer	N-palmitoylglycine levels	MR Egger	20	0.119493	0.146658	0.425854	-0.167958	0.406943	1.12692	0.84539	1.50222
GCST90199923	Non-small cell lung cancer	N-palmitoylglycine levels	Weighted median	20	0.123168	0.1006	0.220827	-0.0740082	0.320343	1.13107	0.928664	1.3776
GCST90199923	Non-small cell lung cancer	N-palmitoylglycine levels	Inverse variance weighted	20	0.0121005	0.0784487	0.877414	-0.141659	0.16586	1.01217	0.867917	1.18041
GCST90199923	Non-small cell lung cancer	N-palmitoylglycine levels	Simple mode	20	0.0785272	0.181183	0.669595	-0.276591	0.433646	1.08169	0.758364	1.54287
GCST90199923	Non-small cell lung cancer	N-palmitoylglycine levels	Weighted mode	20	0.10119	0.0983107	0.31627	-0.0914989	0.293879	1.10649	0.912562	1.34162
GCST90199924	Non-small cell lung cancer	N-methyltaurine levels	MR Egger	28	-0.173066	0.14842	0.254177	-0.463969	0.117837	0.841082	0.628783	1.12506
GCST90199924	Non-small cell lung cancer	N-methyltaurine levels	Weighted median	28	0.00336205	0.105772	0.974643	-0.203951	0.210675	1.00337	0.815502	1.23451
GCST90199924	Non-small cell lung cancer	N-methyltaurine levels	Inverse variance weighted	28	-0.0127414	0.0813072	0.875475	-0.172104	0.146621	0.987339	0.841892	1.15791
GCST90199924	Non-small cell lung cancer	N-methyltaurine levels	Simple mode	28	0.327467	0.246946	0.195926	-0.156547	0.81148	1.38745	0.855092	2.25124
GCST90199924	Non-small cell lung cancer	N-methyltaurine levels	Weighted mode	28	-0.0751326	0.143188	0.604065	-0.355781	0.205516	0.92762	0.700626	1.22816
GCST90199925	Non-small cell lung cancer	Succinimide levels	MR Egger	21	-0.0310062	0.0836597	0.715018	-0.194979	0.132967	0.96947	0.822852	1.14221
GCST90199925	Non-small cell lung cancer	Succinimide levels	Weighted median	21	0.0558803	0.0800716	0.485253	-0.10106	0.212821	1.05747	0.903879	1.23716
GCST90199925	Non-small cell lung cancer	Succinimide levels	Inverse variance weighted	21	-0.00922602	0.0561889	0.869576	-0.119356	0.100904	0.990816	0.887492	1.10617
GCST90199925	Non-small cell lung cancer	Succinimide levels	Simple mode	21	0.0865362	0.11602	0.464422	-0.140863	0.313936	1.09039	0.868608	1.3688
GCST90199925	Non-small cell lung cancer	Succinimide levels	Weighted mode	21	0.0348817	0.0835921	0.680916	-0.128959	0.198722	1.0355	0.87901	1.21984
GCST90199926	Non-small cell lung cancer	N-acetylcarnosine levels	MR Egger	27	0.0115713	0.106415	0.914279	-0.197002	0.220145	1.01164	0.821189	1.24626
GCST90199926	Non-small cell lung cancer	N-acetylcarnosine levels	Weighted median	27	-0.0112618	0.0792905	0.887055	-0.166671	0.144148	0.988801	0.846478	1.15505
GCST90199926	Non-small cell lung cancer	N-acetylcarnosine levels	Inverse variance weighted	27	0.0301836	0.0772368	0.695951	-0.121201	0.181568	1.03064	0.885856	1.1991
GCST90199926	Non-small cell lung cancer	N-acetylcarnosine levels	Simple mode	27	-0.193404	0.173167	0.274269	-0.532811	0.146004	0.824149	0.586953	1.1572
GCST90199926	Non-small cell lung cancer	N-acetylcarnosine levels	Weighted mode	27	-0.0300709	0.0636552	0.640581	-0.154835	0.0946934	0.970377	0.856556	1.09932
GCST90199927	Non-small cell lung cancer	Histidine betaine (hercynine) levels	MR Egger	16	0.377185	0.336522	0.281218	-0.282398	1.03677	1.45817	0.753973	2.82009
GCST90199927	Non-small cell lung cancer	Histidine betaine (hercynine) levels	Weighted median	16	-0.0208228	0.169833	0.902418	-0.353695	0.312049	0.979393	0.702089	1.36622
GCST90199927	Non-small cell lung cancer	Histidine betaine (hercynine) levels	Inverse variance weighted	16	0.0875906	0.14113	0.534838	-0.189024	0.364206	1.09154	0.827766	1.43937
GCST90199927	Non-small cell lung cancer	Histidine betaine (hercynine) levels	Simple mode	16	0.505203	0.363532	0.1849	-0.207319	1.21773	1.65732	0.81276	3.37949
GCST90199927	Non-small cell lung cancer	Histidine betaine (hercynine) levels	Weighted mode	16	-0.0882943	0.300723	0.773082	-0.677711	0.501122	0.915491	0.507778	1.65057
GCST90199928	Non-small cell lung cancer	2-stearoyl-GPE (18:0) levels	MR Egger	31	0.0414631	0.189113	0.827991	-0.329198	0.412124	1.04233	0.7195	1.51002
GCST90199928	Non-small cell lung cancer	2-stearoyl-GPE (18:0) levels	Weighted median	31	-0.14155	0.117982	0.230232	-0.372794	0.0896943	0.868012	0.688807	1.09384
GCST90199928	Non-small cell lung cancer	2-stearoyl-GPE (18:0) levels	Inverse variance weighted	31	0.0407538	0.0827514	0.622376	-0.121439	0.202947	1.0416	0.885645	1.22501
GCST90199928	Non-small cell lung cancer	2-stearoyl-GPE (18:0) levels	Simple mode	31	-0.123772	0.222677	0.582443	-0.560219	0.312674	0.883581	0.571084	1.36708
GCST90199928	Non-small cell lung cancer	2-stearoyl-GPE (18:0) levels	Weighted mode	31	-0.145242	0.165245	0.386414	-0.469121	0.178638	0.864813	0.625552	1.19559
GCST90199929	Non-small cell lung cancer	Margaroylcarnitine (C17) levels	MR Egger	26	-0.0249356	0.214108	0.908255	-0.444587	0.394716	0.975373	0.641089	1.48396
GCST90199929	Non-small cell lung cancer	Margaroylcarnitine (C17) levels	Weighted median	26	-0.0843237	0.147572	0.567725	-0.373566	0.204918	0.919134	0.688276	1.22742
GCST90199929	Non-small cell lung cancer	Margaroylcarnitine (C17) levels	Inverse variance weighted	26	-0.0138763	0.104542	0.894404	-0.218779	0.191026	0.98622	0.803499	1.21049
GCST90199929	Non-small cell lung cancer	Margaroylcarnitine (C17) levels	Simple mode	26	-0.314776	0.265467	0.24687	-0.835091	0.205538	0.729952	0.433835	1.22819
GCST90199929	Non-small cell lung cancer	Margaroylcarnitine (C17) levels	Weighted mode	26	-0.178616	0.222784	0.430255	-0.615273	0.258041	0.836427	0.540493	1.29439
GCST90199930	Non-small cell lung cancer	(R)-3-hydroxybutyrylcarnitine levels	MR Egger	24	0.115202	0.255414	0.656375	-0.38541	0.615814	1.1221	0.680172	1.85116
GCST90199930	Non-small cell lung cancer	(R)-3-hydroxybutyrylcarnitine levels	Weighted median	24	0.206655	0.148173	0.16311	-0.0837641	0.497074	1.22956	0.919648	1.6439
GCST90199930	Non-small cell lung cancer	(R)-3-hydroxybutyrylcarnitine levels	Inverse variance weighted	24	0.0647572	0.107185	0.545736	-0.145326	0.27484	1.0669	0.864741	1.31632
GCST90199930	Non-small cell lung cancer	(R)-3-hydroxybutyrylcarnitine levels	Simple mode	24	0.308453	0.260061	0.247699	-0.201266	0.818172	1.36132	0.817695	2.26635
GCST90199930	Non-small cell lung cancer	(R)-3-hydroxybutyrylcarnitine levels	Weighted mode	24	0.276498	0.278022	0.330318	-0.268425	0.821421	1.3185	0.764583	2.27373
GCST90199931	Non-small cell lung cancer	Lanthionine levels	MR Egger	28	0.0692048	0.259007	0.791429	-0.438449	0.576859	1.07166	0.645036	1.78044
GCST90199931	Non-small cell lung cancer	Lanthionine levels	Weighted median	28	0.0875937	0.13883	0.528079	-0.184514	0.359701	1.09154	0.831509	1.4329
GCST90199931	Non-small cell lung cancer	Lanthionine levels	Inverse variance weighted	28	0.0273214	0.100424	0.785576	-0.16951	0.224153	1.0277	0.844078	1.25126
GCST90199931	Non-small cell lung cancer	Lanthionine levels	Simple mode	28	0.0814039	0.259785	0.756422	-0.427775	0.590583	1.08481	0.651958	1.80504
GCST90199931	Non-small cell lung cancer	Lanthionine levels	Weighted mode	28	0.10713	0.247084	0.668041	-0.377155	0.591414	1.11308	0.68581	1.80654
GCST90199932	Non-small cell lung cancer	Mannonate levels	MR Egger	22	-0.0706631	0.0525604	0.193865	-0.173681	0.0323553	0.931776	0.840565	1.03288
GCST90199932	Non-small cell lung cancer	Mannonate levels	Weighted median	22	-0.0512044	0.0545743	0.348116	-0.15817	0.0557613	0.950084	0.853705	1.05735
GCST90199932	Non-small cell lung cancer	Mannonate levels	Inverse variance weighted	22	-0.0493905	0.0448844	0.271161	-0.137364	0.0385829	0.951809	0.871653	1.03934
GCST90199932	Non-small cell lung cancer	Mannonate levels	Simple mode	22	-0.0632534	0.162455	0.700931	-0.381665	0.255159	0.938706	0.682723	1.29067
GCST90199932	Non-small cell lung cancer	Mannonate levels	Weighted mode	22	-0.0423101	0.0502267	0.409066	-0.140754	0.0561343	0.958573	0.868703	1.05774
GCST90199933	Non-small cell lung cancer	3b-hydroxy-5-cholenoic acid levels	MR Egger	30	-0.0266474	0.195831	0.892737	-0.410477	0.357182	0.973705	0.663334	1.4293
GCST90199933	Non-small cell lung cancer	3b-hydroxy-5-cholenoic acid levels	Weighted median	30	-0.0659796	0.116048	0.56966	-0.293434	0.161475	0.93615	0.745698	1.17524
GCST90199933	Non-small cell lung cancer	3b-hydroxy-5-cholenoic acid levels	Inverse variance weighted	30	-0.00310505	0.0818765	0.969749	-0.163583	0.157373	0.9969	0.849096	1.17043
GCST90199933	Non-small cell lung cancer	3b-hydroxy-5-cholenoic acid levels	Simple mode	30	0.276599	0.243663	0.2656	-0.200981	0.754179	1.31864	0.817928	2.12586
GCST90199933	Non-small cell lung cancer	3b-hydroxy-5-cholenoic acid levels	Weighted mode	30	-0.221318	0.198853	0.27486	-0.61107	0.168433	0.801462	0.54277	1.18345
GCST90199934	Non-small cell lung cancer	2-hydroxydecanoate levels	MR Egger	19	0.170211	0.220945	0.451651	-0.262841	0.603263	1.18555	0.768864	1.82807
GCST90199934	Non-small cell lung cancer	2-hydroxydecanoate levels	Weighted median	19	0.0397232	0.145589	0.784973	-0.245632	0.325078	1.04052	0.78221	1.38414
GCST90199934	Non-small cell lung cancer	2-hydroxydecanoate levels	Inverse variance weighted	19	-0.0480273	0.104575	0.646046	-0.252994	0.156939	0.953108	0.776472	1.16992
GCST90199934	Non-small cell lung cancer	2-hydroxydecanoate levels	Simple mode	19	0.00476861	0.259888	0.985563	-0.504611	0.514148	1.00478	0.60374	1.67221
GCST90199934	Non-small cell lung cancer	2-hydroxydecanoate levels	Weighted mode	19	0.0150417	0.20485	0.942275	-0.386464	0.416548	1.01516	0.679455	1.51672
GCST90199935	Non-small cell lung cancer	Glycohyocholate levels	MR Egger	18	0.153053	0.245418	0.541652	-0.327967	0.634073	1.16539	0.720387	1.88527
GCST90199935	Non-small cell lung cancer	Glycohyocholate levels	Weighted median	18	0.0619979	0.152497	0.684337	-0.236896	0.360892	1.06396	0.789073	1.43461
GCST90199935	Non-small cell lung cancer	Glycohyocholate levels	Inverse variance weighted	18	0.0807149	0.106778	0.449702	-0.12857	0.29	1.08406	0.879352	1.33643
GCST90199935	Non-small cell lung cancer	Glycohyocholate levels	Simple mode	18	0.0645586	0.268817	0.81308	-0.462323	0.59144	1.06669	0.629819	1.80659
GCST90199935	Non-small cell lung cancer	Glycohyocholate levels	Weighted mode	18	0.0992857	0.253507	0.700183	-0.397587	0.596159	1.10438	0.671939	1.81513
GCST90199936	Non-small cell lung cancer	3-methyl catechol sulfate (2) levels	MR Egger	25	0.0644908	0.125562	0.61242	-0.181612	0.310593	1.06662	0.833925	1.36423
GCST90199936	Non-small cell lung cancer	3-methyl catechol sulfate (2) levels	Weighted median	25	0.0524128	0.0979566	0.592607	-0.139582	0.244408	1.05381	0.869722	1.27686
GCST90199936	Non-small cell lung cancer	3-methyl catechol sulfate (2) levels	Inverse variance weighted	25	0.00381728	0.0675547	0.954938	-0.12859	0.136224	1.00382	0.879335	1.14594
GCST90199936	Non-small cell lung cancer	3-methyl catechol sulfate (2) levels	Simple mode	25	-0.0102672	0.163815	0.950544	-0.331345	0.310811	0.989785	0.717957	1.36453
GCST90199936	Non-small cell lung cancer	3-methyl catechol sulfate (2) levels	Weighted mode	25	0.0594117	0.10988	0.593701	-0.155953	0.274777	1.06121	0.855599	1.31624
GCST90199937	Non-small cell lung cancer	2-aminooctanoate levels	MR Egger	27	-0.0933677	0.106415	0.388627	-0.301941	0.115205	0.910859	0.739382	1.1221
GCST90199937	Non-small cell lung cancer	2-aminooctanoate levels	Weighted median	27	-0.0502759	0.0817629	0.538621	-0.210531	0.109979	0.950967	0.810154	1.11625
GCST90199937	Non-small cell lung cancer	2-aminooctanoate levels	Inverse variance weighted	27	0.00411179	0.0644449	0.949127	-0.1222	0.130424	1.00412	0.884971	1.13931
GCST90199937	Non-small cell lung cancer	2-aminooctanoate levels	Simple mode	27	0.232005	0.192995	0.240149	-0.146266	0.610276	1.26113	0.863928	1.84094
GCST90199937	Non-small cell lung cancer	2-aminooctanoate levels	Weighted mode	27	-0.0460955	0.0785693	0.562475	-0.200091	0.1079	0.954951	0.818656	1.11394
GCST90199938	Non-small cell lung cancer	3-methyl catechol sulfate (1) levels	MR Egger	27	-0.413091	0.172648	0.0245598	-0.751481	-0.0747007	0.661602	0.471668	0.928021
GCST90199938	Non-small cell lung cancer	3-methyl catechol sulfate (1) levels	Weighted median	27	-0.0491281	0.146454	0.737285	-0.336177	0.237921	0.952059	0.714496	1.26861
GCST90199938	Non-small cell lung cancer	3-methyl catechol sulfate (1) levels	Inverse variance weighted	27	-0.297081	0.105886	0.00502106	-0.504617	-0.0895454	0.742984	0.603737	0.914347
GCST90199938	Non-small cell lung cancer	3-methyl catechol sulfate (1) levels	Simple mode	27	-0.112165	0.250787	0.658399	-0.603707	0.379378	0.893897	0.546781	1.46138
GCST90199938	Non-small cell lung cancer	3-methyl catechol sulfate (1) levels	Weighted mode	27	-0.0383502	0.16555	0.81862	-0.362827	0.286127	0.962376	0.695707	1.33126
GCST90199939	Non-small cell lung cancer	4-methylcatechol sulfate levels	MR Egger	21	0.165408	0.281577	0.563828	-0.386482	0.717298	1.17987	0.679443	2.04889
GCST90199939	Non-small cell lung cancer	4-methylcatechol sulfate levels	Weighted median	21	-0.0229807	0.156984	0.883614	-0.330669	0.284707	0.977281	0.718443	1.32937
GCST90199939	Non-small cell lung cancer	4-methylcatechol sulfate levels	Inverse variance weighted	21	-0.0453388	0.111744	0.684934	-0.264357	0.173679	0.955674	0.7677	1.18967
GCST90199939	Non-small cell lung cancer	4-methylcatechol sulfate levels	Simple mode	21	-0.0177816	0.266003	0.947367	-0.539147	0.503584	0.982376	0.583245	1.65464
GCST90199939	Non-small cell lung cancer	4-methylcatechol sulfate levels	Weighted mode	21	-0.0434122	0.243365	0.860216	-0.520407	0.433583	0.957517	0.594279	1.54277
GCST90199940	Non-small cell lung cancer	Guaiacol sulfate levels	MR Egger	24	-0.0793964	0.281653	0.780659	-0.631436	0.472644	0.923674	0.531827	1.60423
GCST90199940	Non-small cell lung cancer	Guaiacol sulfate levels	Weighted median	24	0.00648149	0.169114	0.969428	-0.324982	0.337945	1.0065	0.72254	1.40206
GCST90199940	Non-small cell lung cancer	Guaiacol sulfate levels	Inverse variance weighted	24	-0.0089029	0.129912	0.945363	-0.26353	0.245724	0.991137	0.768335	1.27855
GCST90199940	Non-small cell lung cancer	Guaiacol sulfate levels	Simple mode	24	-0.018885	0.317248	0.953046	-0.640691	0.602921	0.981292	0.526928	1.82745
GCST90199940	Non-small cell lung cancer	Guaiacol sulfate levels	Weighted mode	24	0.0306707	0.305207	0.920825	-0.567535	0.628876	1.03115	0.566921	1.8755
GCST90199941	Non-small cell lung cancer	Gamma-CEHC glucuronide levels	MR Egger	31	0.0569504	0.101802	0.580166	-0.142581	0.256481	1.0586	0.867118	1.29237
GCST90199941	Non-small cell lung cancer	Gamma-CEHC glucuronide levels	Weighted median	31	0.0903764	0.0932382	0.332392	-0.0923704	0.273123	1.09459	0.911767	1.31406
GCST90199941	Non-small cell lung cancer	Gamma-CEHC glucuronide levels	Inverse variance weighted	31	0.152254	0.0640463	0.0174422	0.0267235	0.277785	1.16446	1.02708	1.3202
GCST90199941	Non-small cell lung cancer	Gamma-CEHC glucuronide levels	Simple mode	31	0.357961	0.172376	0.0464987	0.020104	0.695818	1.43041	1.02031	2.00535
GCST90199941	Non-small cell lung cancer	Gamma-CEHC glucuronide levels	Weighted mode	31	0.0891334	0.0867174	0.312232	-0.0808328	0.2591	1.09323	0.922348	1.29576
GCST90199942	Non-small cell lung cancer	Dimethyl sulfone levels	MR Egger	22	-0.0720706	0.166403	0.66957	-0.39822	0.254079	0.930465	0.671514	1.28927
GCST90199942	Non-small cell lung cancer	Dimethyl sulfone levels	Weighted median	22	0.0594771	0.146006	0.683743	-0.226694	0.345649	1.06128	0.797164	1.41291
GCST90199942	Non-small cell lung cancer	Dimethyl sulfone levels	Inverse variance weighted	22	0.0651952	0.0962737	0.498287	-0.123501	0.253892	1.06737	0.883821	1.28903
GCST90199942	Non-small cell lung cancer	Dimethyl sulfone levels	Simple mode	22	0.173561	0.249855	0.494891	-0.316155	0.663278	1.18953	0.728946	1.94115
GCST90199942	Non-small cell lung cancer	Dimethyl sulfone levels	Weighted mode	22	0.0919496	0.197199	0.645816	-0.29456	0.478459	1.09631	0.74486	1.61359
GCST90199943	Non-small cell lung cancer	2-piperidinone levels	MR Egger	22	-0.374885	0.207768	0.0862593	-0.78211	0.0323398	0.687368	0.45744	1.03287
GCST90199943	Non-small cell lung cancer	2-piperidinone levels	Weighted median	22	-0.091693	0.144534	0.525818	-0.37498	0.191594	0.912385	0.687303	1.21118
GCST90199943	Non-small cell lung cancer	2-piperidinone levels	Inverse variance weighted	22	0.0300142	0.10883	0.782709	-0.183292	0.243321	1.03047	0.832525	1.27548
GCST90199943	Non-small cell lung cancer	2-piperidinone levels	Simple mode	22	-0.169639	0.247419	0.500443	-0.65458	0.315302	0.843969	0.51966	1.37067
GCST90199943	Non-small cell lung cancer	2-piperidinone levels	Weighted mode	22	-0.189853	0.193701	0.338178	-0.569506	0.189801	0.827081	0.565805	1.20901
GCST90199944	Non-small cell lung cancer	Indolin-2-one levels	MR Egger	17	0.109494	0.175642	0.542388	-0.234763	0.453752	1.11571	0.790758	1.57421
GCST90199944	Non-small cell lung cancer	Indolin-2-one levels	Weighted median	17	-0.030208	0.144509	0.834418	-0.313445	0.253029	0.970244	0.730925	1.28792
GCST90199944	Non-small cell lung cancer	Indolin-2-one levels	Inverse variance weighted	17	0.0133011	0.0943155	0.887848	-0.171557	0.198159	1.01339	0.842352	1.21916
GCST90199944	Non-small cell lung cancer	Indolin-2-one levels	Simple mode	17	-0.16651	0.240168	0.498058	-0.637239	0.304218	0.846614	0.52875	1.35557
GCST90199944	Non-small cell lung cancer	Indolin-2-one levels	Weighted mode	17	-0.0567315	0.219625	0.799461	-0.487197	0.373734	0.944848	0.614346	1.45315
GCST90199945	Non-small cell lung cancer	Sphingomyelin (d18:1/14:0, d16:1/16:0) levels	MR Egger	29	-0.0104903	0.0426106	0.807397	-0.0940071	0.0730265	0.989565	0.910276	1.07576
GCST90199945	Non-small cell lung cancer	Sphingomyelin (d18:1/14:0, d16:1/16:0) levels	Weighted median	29	-0.007721	0.0449722	0.863686	-0.0958665	0.0804245	0.992309	0.908585	1.08375
GCST90199945	Non-small cell lung cancer	Sphingomyelin (d18:1/14:0, d16:1/16:0) levels	Inverse variance weighted	29	-0.010151	0.0365032	0.780948	-0.0816973	0.0613953	0.9899	0.921551	1.06332
GCST90199945	Non-small cell lung cancer	Sphingomyelin (d18:1/14:0, d16:1/16:0) levels	Simple mode	29	-0.0174504	0.143535	0.904103	-0.298779	0.263879	0.982701	0.741723	1.30197
GCST90199945	Non-small cell lung cancer	Sphingomyelin (d18:1/14:0, d16:1/16:0) levels	Weighted mode	29	-0.0003815	0.0407751	0.992601	-0.0803006	0.0795376	0.999619	0.922839	1.08279
GCST90199946	Non-small cell lung cancer	3-acetylphenol sulfate levels	MR Egger	20	-0.171186	0.189897	0.379243	-0.543383	0.201011	0.842665	0.58078	1.22264
GCST90199946	Non-small cell lung cancer	3-acetylphenol sulfate levels	Weighted median	20	0.0449394	0.137404	0.743622	-0.224372	0.314251	1.04596	0.799018	1.36923
GCST90199946	Non-small cell lung cancer	3-acetylphenol sulfate levels	Inverse variance weighted	20	0.0479007	0.0957465	0.616873	-0.139762	0.235564	1.04907	0.869565	1.26562
GCST90199946	Non-small cell lung cancer	3-acetylphenol sulfate levels	Simple mode	20	0.301274	0.271596	0.281156	-0.231054	0.833601	1.35158	0.793697	2.30159
GCST90199946	Non-small cell lung cancer	3-acetylphenol sulfate levels	Weighted mode	20	0.318989	0.266208	0.245546	-0.202778	0.840756	1.37574	0.816459	2.31812
GCST90199947	Non-small cell lung cancer	Sphingomyelin (d18:2/16:0, d18:1/16:1) levels	MR Egger	24	0.0455886	0.317245	0.887045	-0.576212	0.66739	1.04664	0.562023	1.94914
GCST90199947	Non-small cell lung cancer	Sphingomyelin (d18:2/16:0, d18:1/16:1) levels	Weighted median	24	0.237325	0.172435	0.168724	-0.100648	0.575298	1.26785	0.904251	1.77766
GCST90199947	Non-small cell lung cancer	Sphingomyelin (d18:2/16:0, d18:1/16:1) levels	Inverse variance weighted	24	0.197068	0.142167	0.165694	-0.0815794	0.475716	1.21783	0.921659	1.60917
GCST90199947	Non-small cell lung cancer	Sphingomyelin (d18:2/16:0, d18:1/16:1) levels	Simple mode	24	0.397565	0.351677	0.269924	-0.291722	1.08685	1.4882	0.746976	2.96492
GCST90199947	Non-small cell lung cancer	Sphingomyelin (d18:2/16:0, d18:1/16:1) levels	Weighted mode	24	0.290651	0.314315	0.364716	-0.325406	0.906709	1.3373	0.722234	2.47616
GCST90199948	Non-small cell lung cancer	S-allylcysteine levels	MR Egger	19	0.249302	0.217969	0.268577	-0.177917	0.676521	1.28313	0.837012	1.96702
GCST90199948	Non-small cell lung cancer	S-allylcysteine levels	Weighted median	19	0.0993999	0.141464	0.482271	-0.177869	0.376668	1.10451	0.837052	1.45742
GCST90199948	Non-small cell lung cancer	S-allylcysteine levels	Inverse variance weighted	19	0.00152068	0.0964804	0.987425	-0.187581	0.190622	1.00152	0.828962	1.21
GCST90199948	Non-small cell lung cancer	S-allylcysteine levels	Simple mode	19	0.0459932	0.26913	0.866212	-0.481502	0.573488	1.04707	0.617855	1.77445
GCST90199948	Non-small cell lung cancer	S-allylcysteine levels	Weighted mode	19	0.146386	0.197096	0.467239	-0.239923	0.532694	1.15764	0.786689	1.70352
GCST90199949	Non-small cell lung cancer	6-oxopiperidine-2-carboxylate levels	MR Egger	26	-0.0903751	0.111325	0.424876	-0.308571	0.127821	0.913588	0.734496	1.13635
GCST90199949	Non-small cell lung cancer	6-oxopiperidine-2-carboxylate levels	Weighted median	26	-0.100489	0.0988998	0.309596	-0.294333	0.0933544	0.904395	0.745029	1.09785
GCST90199949	Non-small cell lung cancer	6-oxopiperidine-2-carboxylate levels	Inverse variance weighted	26	0.00909535	0.0714946	0.898769	-0.131034	0.149225	1.00914	0.877188	1.16093
GCST90199949	Non-small cell lung cancer	6-oxopiperidine-2-carboxylate levels	Simple mode	26	0.00017699	0.16794	0.999167	-0.328985	0.329339	1.00018	0.719654	1.39005
GCST90199949	Non-small cell lung cancer	6-oxopiperidine-2-carboxylate levels	Weighted mode	26	-0.0891798	0.0960625	0.362102	-0.277462	0.0991027	0.914681	0.757704	1.10418
GCST90199950	Non-small cell lung cancer	2-aminophenol sulfate levels	MR Egger	34	0.0833397	0.147342	0.575597	-0.205451	0.372131	1.08691	0.81428	1.45082
GCST90199950	Non-small cell lung cancer	2-aminophenol sulfate levels	Weighted median	34	0.00410144	0.122239	0.973234	-0.235486	0.243689	1.00411	0.790187	1.27595
GCST90199950	Non-small cell lung cancer	2-aminophenol sulfate levels	Inverse variance weighted	34	-0.0167291	0.0807021	0.83578	-0.174905	0.141447	0.98341	0.839537	1.15194
GCST90199950	Non-small cell lung cancer	2-aminophenol sulfate levels	Simple mode	34	-0.12298	0.226621	0.591005	-0.567157	0.321197	0.884281	0.567136	1.37878
GCST90199950	Non-small cell lung cancer	2-aminophenol sulfate levels	Weighted mode	34	-0.03473	0.191069	0.856878	-0.409225	0.339765	0.965866	0.664165	1.40462
GCST90199951	Non-small cell lung cancer	N-acetylalliin levels	MR Egger	28	-0.220279	0.156879	0.172113	-0.527763	0.0872045	0.802295	0.589923	1.09112
GCST90199951	Non-small cell lung cancer	N-acetylalliin levels	Weighted median	28	0.0117778	0.0959804	0.902336	-0.176344	0.1999	1.01185	0.83833	1.22128
GCST90199951	Non-small cell lung cancer	N-acetylalliin levels	Inverse variance weighted	28	-0.0368866	0.0680378	0.587716	-0.170241	0.0964674	0.963785	0.843462	1.10127
GCST90199951	Non-small cell lung cancer	N-acetylalliin levels	Simple mode	28	-0.356795	0.208596	0.0986501	-0.765643	0.0520538	0.699916	0.465035	1.05343
GCST90199951	Non-small cell lung cancer	N-acetylalliin levels	Weighted mode	28	0.129474	0.183363	0.486169	-0.229917	0.488866	1.13823	0.794599	1.63047
GCST90199952	Non-small cell lung cancer	2-aminoheptanoate levels	MR Egger	24	0.128904	0.234486	0.588043	-0.330689	0.588497	1.13758	0.718428	1.80128
GCST90199952	Non-small cell lung cancer	2-aminoheptanoate levels	Weighted median	24	-0.107932	0.149805	0.471229	-0.40155	0.185686	0.897689	0.669282	1.20404
GCST90199952	Non-small cell lung cancer	2-aminoheptanoate levels	Inverse variance weighted	24	-0.109701	0.101202	0.278375	-0.308058	0.0886555	0.896102	0.734873	1.0927
GCST90199952	Non-small cell lung cancer	2-aminoheptanoate levels	Simple mode	24	-0.315545	0.227569	0.17886	-0.761579	0.130489	0.729391	0.466928	1.13939
GCST90199952	Non-small cell lung cancer	2-aminoheptanoate levels	Weighted mode	24	-0.157609	0.229865	0.499781	-0.608144	0.292926	0.854184	0.54436	1.34034
GCST90199953	Non-small cell lung cancer	3-methoxytyramine sulfate levels	MR Egger	19	-0.109269	0.160083	0.504069	-0.423032	0.204493	0.896489	0.655057	1.2269
GCST90199953	Non-small cell lung cancer	3-methoxytyramine sulfate levels	Weighted median	19	0.00139477	0.112824	0.990136	-0.21974	0.222529	1.0014	0.802728	1.24923
GCST90199953	Non-small cell lung cancer	3-methoxytyramine sulfate levels	Inverse variance weighted	19	0.0739315	0.0824313	0.36978	-0.0876339	0.235497	1.07673	0.916096	1.26554
GCST90199953	Non-small cell lung cancer	3-methoxytyramine sulfate levels	Simple mode	19	-0.0576	0.194046	0.769989	-0.43793	0.32273	0.944028	0.645371	1.38089
GCST90199953	Non-small cell lung cancer	3-methoxytyramine sulfate levels	Weighted mode	19	-0.0625306	0.158558	0.69794	-0.373304	0.248243	0.939384	0.688456	1.28177
GCST90199954	Non-small cell lung cancer	N2,N5-diacetylornithine levels	MR Egger	27	-0.0112703	0.0754122	0.882398	-0.159078	0.136538	0.988793	0.85293	1.1463
GCST90199954	Non-small cell lung cancer	N2,N5-diacetylornithine levels	Weighted median	27	0.0150282	0.0733734	0.837714	-0.128784	0.15884	1.01514	0.879164	1.17215
GCST90199954	Non-small cell lung cancer	N2,N5-diacetylornithine levels	Inverse variance weighted	27	-0.00189467	0.0541026	0.972064	-0.107936	0.104146	0.998107	0.897685	1.10976
GCST90199954	Non-small cell lung cancer	N2,N5-diacetylornithine levels	Simple mode	27	0.0651503	0.184513	0.726865	-0.296495	0.426795	1.06732	0.74342	1.53234
GCST90199954	Non-small cell lung cancer	N2,N5-diacetylornithine levels	Weighted mode	27	0.0241947	0.0641816	0.709253	-0.101601	0.149991	1.02449	0.90339	1.16182
GCST90199955	Non-small cell lung cancer	Ferulic acid 4-sulfate levels	MR Egger	33	-0.0349601	0.0358066	0.336444	-0.105141	0.0352207	0.965644	0.900198	1.03585
GCST90199955	Non-small cell lung cancer	Ferulic acid 4-sulfate levels	Weighted median	33	-0.030403	0.0388858	0.434302	-0.106619	0.0458133	0.970055	0.898868	1.04688
GCST90199955	Non-small cell lung cancer	Ferulic acid 4-sulfate levels	Inverse variance weighted	33	-0.0414743	0.0307682	0.177671	-0.10178	0.0188313	0.959374	0.903228	1.01901
GCST90199955	Non-small cell lung cancer	Ferulic acid 4-sulfate levels	Simple mode	33	0.0115392	0.12195	0.925205	-0.227482	0.250561	1.01161	0.796536	1.28475
GCST90199955	Non-small cell lung cancer	Ferulic acid 4-sulfate levels	Weighted mode	33	-0.0315257	0.0340501	0.361448	-0.098264	0.0352125	0.968966	0.90641	1.03584
GCST90199956	Non-small cell lung cancer	1H-indole-7-acetic acid levels	MR Egger	29	0.0907927	0.144153	0.534096	-0.191747	0.373333	1.09504	0.825515	1.45257
GCST90199956	Non-small cell lung cancer	1H-indole-7-acetic acid levels	Weighted median	29	-0.155478	0.112633	0.167464	-0.376239	0.0652823	0.856006	0.686438	1.06746
GCST90199956	Non-small cell lung cancer	1H-indole-7-acetic acid levels	Inverse variance weighted	29	-0.153637	0.0819729	0.0608972	-0.314304	0.0070299	0.857583	0.730297	1.00705
GCST90199956	Non-small cell lung cancer	1H-indole-7-acetic acid levels	Simple mode	29	-0.238882	0.220047	0.286915	-0.670174	0.192409	0.787507	0.51162	1.21217
GCST90199956	Non-small cell lung cancer	1H-indole-7-acetic acid levels	Weighted mode	29	-0.0264435	0.156683	0.867191	-0.333543	0.280656	0.973903	0.716381	1.324
GCST90199957	Non-small cell lung cancer	3-(3-hydroxyphenyl)propionate sulfate levels	MR Egger	20	-0.0754081	0.217059	0.732313	-0.500843	0.350027	0.927365	0.60602	1.41911
GCST90199957	Non-small cell lung cancer	3-(3-hydroxyphenyl)propionate sulfate levels	Weighted median	20	0.02749	0.132088	0.835136	-0.231402	0.286382	1.02787	0.79342	1.3316
GCST90199957	Non-small cell lung cancer	3-(3-hydroxyphenyl)propionate sulfate levels	Inverse variance weighted	20	0.00739044	0.099069	0.940534	-0.186785	0.201566	1.00742	0.829622	1.22332
GCST90199957	Non-small cell lung cancer	3-(3-hydroxyphenyl)propionate sulfate levels	Simple mode	20	0.103133	0.218502	0.642302	-0.325132	0.531398	1.10864	0.722432	1.70131
GCST90199957	Non-small cell lung cancer	3-(3-hydroxyphenyl)propionate sulfate levels	Weighted mode	20	0.0131486	0.199277	0.948082	-0.377435	0.403732	1.01324	0.685618	1.4974
GCST90199958	Non-small cell lung cancer	1-linolenoyl-GPC (18:3) levels	MR Egger	30	-0.0627046	0.259907	0.811113	-0.572122	0.446713	0.939221	0.564327	1.56317
GCST90199958	Non-small cell lung cancer	1-linolenoyl-GPC (18:3) levels	Weighted median	30	-0.0628146	0.136867	0.646273	-0.331074	0.205445	0.939118	0.718152	1.22807
GCST90199958	Non-small cell lung cancer	1-linolenoyl-GPC (18:3) levels	Inverse variance weighted	30	-0.0406657	0.105354	0.699503	-0.247159	0.165828	0.96015	0.781016	1.18037
GCST90199958	Non-small cell lung cancer	1-linolenoyl-GPC (18:3) levels	Simple mode	30	0.00660499	0.293645	0.982209	-0.568939	0.582149	1.00663	0.566126	1.78988
GCST90199958	Non-small cell lung cancer	1-linolenoyl-GPC (18:3) levels	Weighted mode	30	-0.0391847	0.24635	0.874724	-0.522032	0.443662	0.961573	0.593314	1.5584
GCST90199959	Non-small cell lung cancer	O-sulfo-l-tyrosine levels	MR Egger	26	-0.0909085	0.196744	0.648197	-0.476527	0.29471	0.913101	0.620936	1.34274
GCST90199959	Non-small cell lung cancer	O-sulfo-l-tyrosine levels	Weighted median	26	0.0517571	0.127143	0.68395	-0.197443	0.300957	1.05312	0.820827	1.35115
GCST90199959	Non-small cell lung cancer	O-sulfo-l-tyrosine levels	Inverse variance weighted	26	-0.000832402	0.0886632	0.992509	-0.174612	0.172948	0.999168	0.839783	1.1888
GCST90199959	Non-small cell lung cancer	O-sulfo-l-tyrosine levels	Simple mode	26	0.100278	0.214449	0.644117	-0.320043	0.520599	1.10548	0.726118	1.68303
GCST90199959	Non-small cell lung cancer	O-sulfo-l-tyrosine levels	Weighted mode	26	0.0785397	0.177723	0.662346	-0.269798	0.426877	1.08171	0.763534	1.53246
GCST90199960	Non-small cell lung cancer	N-formylanthranilic acid levels	MR Egger	24	-0.0106775	0.093817	0.910419	-0.194559	0.173204	0.989379	0.823198	1.18911
GCST90199960	Non-small cell lung cancer	N-formylanthranilic acid levels	Weighted median	24	0.014678	0.0824995	0.858789	-0.147021	0.176377	1.01479	0.863276	1.19289
GCST90199960	Non-small cell lung cancer	N-formylanthranilic acid levels	Inverse variance weighted	24	0.0782614	0.0648558	0.227548	-0.048856	0.205379	1.08141	0.952318	1.22799
GCST90199960	Non-small cell lung cancer	N-formylanthranilic acid levels	Simple mode	24	0.200336	0.180488	0.278485	-0.153421	0.554093	1.22181	0.857768	1.74036
GCST90199960	Non-small cell lung cancer	N-formylanthranilic acid levels	Weighted mode	24	0.0254512	0.075323	0.738508	-0.122182	0.173084	1.02578	0.884987	1.18897
GCST90199961	Non-small cell lung cancer	Methionine sulfone levels	MR Egger	36	-0.139385	0.13483	0.308534	-0.403653	0.124882	0.869893	0.667876	1.13301
GCST90199961	Non-small cell lung cancer	Methionine sulfone levels	Weighted median	36	-0.0641729	0.0972555	0.509358	-0.254794	0.126448	0.937843	0.775076	1.13479
GCST90199961	Non-small cell lung cancer	Methionine sulfone levels	Inverse variance weighted	36	-0.0662083	0.0732882	0.366315	-0.209853	0.0774365	0.935936	0.810703	1.08051
GCST90199961	Non-small cell lung cancer	Methionine sulfone levels	Simple mode	36	0.0354614	0.191452	0.854123	-0.339785	0.410708	1.0361	0.711923	1.50788
GCST90199961	Non-small cell lung cancer	Methionine sulfone levels	Weighted mode	36	-0.0371845	0.0874568	0.673312	-0.2086	0.134231	0.963498	0.81172	1.14366
GCST90199962	Non-small cell lung cancer	Acisoga levels	MR Egger	24	-0.00895851	0.12042	0.941369	-0.244982	0.227065	0.991081	0.782718	1.25491
GCST90199962	Non-small cell lung cancer	Acisoga levels	Weighted median	24	0.0301559	0.0978651	0.757978	-0.16166	0.221971	1.03062	0.850731	1.24854
GCST90199962	Non-small cell lung cancer	Acisoga levels	Inverse variance weighted	24	-0.0105579	0.0671937	0.875145	-0.142258	0.121142	0.989498	0.867398	1.12878
GCST90199962	Non-small cell lung cancer	Acisoga levels	Simple mode	24	0.093167	0.17137	0.591906	-0.242718	0.429052	1.09765	0.784493	1.5358
GCST90199962	Non-small cell lung cancer	Acisoga levels	Weighted mode	24	0.0130072	0.129937	0.92113	-0.24167	0.267684	1.01309	0.785315	1.30693
GCST90199963	Non-small cell lung cancer	17alpha-hydroxypregnanolone glucuronide levels	MR Egger	33	0.123175	0.109784	0.270487	-0.0920011	0.338351	1.13108	0.912104	1.40263
GCST90199963	Non-small cell lung cancer	17alpha-hydroxypregnanolone glucuronide levels	Weighted median	33	0.0541339	0.108832	0.6189	-0.159176	0.267444	1.05563	0.852846	1.30662
GCST90199963	Non-small cell lung cancer	17alpha-hydroxypregnanolone glucuronide levels	Inverse variance weighted	33	0.0816786	0.0677728	0.228133	-0.0511561	0.214513	1.08511	0.95013	1.23926
GCST90199963	Non-small cell lung cancer	17alpha-hydroxypregnanolone glucuronide levels	Simple mode	33	-0.159778	0.204952	0.441361	-0.561485	0.241928	0.852333	0.570362	1.2737
GCST90199963	Non-small cell lung cancer	17alpha-hydroxypregnanolone glucuronide levels	Weighted mode	33	0.0306546	0.118044	0.796768	-0.200711	0.262021	1.03113	0.818149	1.29955
GCST90199964	Non-small cell lung cancer	Etiocholanolone glucuronide levels	MR Egger	22	0.00838889	0.11312	0.94162	-0.213326	0.230104	1.00842	0.807893	1.25873
GCST90199964	Non-small cell lung cancer	Etiocholanolone glucuronide levels	Weighted median	22	0.040573	0.106211	0.70246	-0.167601	0.248747	1.04141	0.845691	1.28242
GCST90199964	Non-small cell lung cancer	Etiocholanolone glucuronide levels	Inverse variance weighted	22	0.0312527	0.0737737	0.671836	-0.113344	0.175849	1.03175	0.892844	1.19226
GCST90199964	Non-small cell lung cancer	Etiocholanolone glucuronide levels	Simple mode	22	0.03991	0.199183	0.843121	-0.35049	0.43031	1.04072	0.704343	1.53773
GCST90199964	Non-small cell lung cancer	Etiocholanolone glucuronide levels	Weighted mode	22	0.03991	0.104624	0.706694	-0.165154	0.244974	1.04072	0.847763	1.27759
GCST90199965	Non-small cell lung cancer	Fructosyllysine levels	MR Egger	27	0.0870155	0.193303	0.656481	-0.291859	0.46589	1.09091	0.746874	1.59343
GCST90199965	Non-small cell lung cancer	Fructosyllysine levels	Weighted median	27	-0.223147	0.134467	0.0970169	-0.486703	0.0404086	0.799997	0.614649	1.04124
GCST90199965	Non-small cell lung cancer	Fructosyllysine levels	Inverse variance weighted	27	-0.0613755	0.0977096	0.529911	-0.252886	0.130135	0.94047	0.776556	1.13898
GCST90199965	Non-small cell lung cancer	Fructosyllysine levels	Simple mode	27	-0.306218	0.259716	0.249056	-0.815262	0.202825	0.736226	0.442523	1.22486
GCST90199965	Non-small cell lung cancer	Fructosyllysine levels	Weighted mode	27	-0.292774	0.194655	0.144617	-0.674298	0.0887505	0.746191	0.509514	1.09281
GCST90199966	Non-small cell lung cancer	1-(1-enyl-oleoyl)-GPE (p-18:1) levels	MR Egger	18	0.0266257	0.135336	0.84651	-0.238634	0.291885	1.02698	0.787703	1.33895
GCST90199966	Non-small cell lung cancer	1-(1-enyl-oleoyl)-GPE (p-18:1) levels	Weighted median	18	-0.0206172	0.115471	0.858293	-0.246941	0.205707	0.979594	0.781187	1.22839
GCST90199966	Non-small cell lung cancer	1-(1-enyl-oleoyl)-GPE (p-18:1) levels	Inverse variance weighted	18	0.0449449	0.093872	0.632088	-0.139044	0.228934	1.04597	0.87019	1.25726
GCST90199966	Non-small cell lung cancer	1-(1-enyl-oleoyl)-GPE (p-18:1) levels	Simple mode	18	0.0127455	0.214736	0.953362	-0.408137	0.433628	1.01283	0.664888	1.54284
GCST90199966	Non-small cell lung cancer	1-(1-enyl-oleoyl)-GPE (p-18:1) levels	Weighted mode	18	-0.0205218	0.100986	0.84138	-0.218454	0.177411	0.979687	0.80376	1.19412
GCST90199967	Non-small cell lung cancer	N-acetyltaurine levels	MR Egger	20	0.157745	0.189501	0.416079	-0.213677	0.529167	1.17087	0.807609	1.69752
GCST90199967	Non-small cell lung cancer	N-acetyltaurine levels	Weighted median	20	-0.0284613	0.14849	0.848	-0.319503	0.26258	0.97194	0.72651	1.30028
GCST90199967	Non-small cell lung cancer	N-acetyltaurine levels	Inverse variance weighted	20	-0.058187	0.113454	0.608045	-0.280558	0.164184	0.943474	0.755362	1.17843
GCST90199967	Non-small cell lung cancer	N-acetyltaurine levels	Simple mode	20	0.0578229	0.221634	0.796981	-0.37658	0.492226	1.05953	0.686204	1.63595
GCST90199967	Non-small cell lung cancer	N-acetyltaurine levels	Weighted mode	20	0.000869906	0.15468	0.995571	-0.302303	0.304042	1.00087	0.739114	1.35533
GCST90199968	Non-small cell lung cancer	1-palmitoyl-GPG (16:0) levels	MR Egger	24	-0.0233679	0.186675	0.901518	-0.38925	0.342514	0.976903	0.677565	1.40848
GCST90199968	Non-small cell lung cancer	1-palmitoyl-GPG (16:0) levels	Weighted median	24	-0.0383551	0.119647	0.748538	-0.272864	0.196154	0.962371	0.761196	1.21671
GCST90199968	Non-small cell lung cancer	1-palmitoyl-GPG (16:0) levels	Inverse variance weighted	24	0.0677866	0.0828078	0.413014	-0.0945167	0.23009	1.07014	0.909813	1.25871
GCST90199968	Non-small cell lung cancer	1-palmitoyl-GPG (16:0) levels	Simple mode	24	-0.0385032	0.200777	0.849605	-0.432027	0.35502	0.962229	0.649192	1.42621
GCST90199968	Non-small cell lung cancer	1-palmitoyl-GPG (16:0) levels	Weighted mode	24	-0.0434335	0.140005	0.759181	-0.317843	0.230976	0.957496	0.727717	1.25983
GCST90199969	Non-small cell lung cancer	1-oleoyl-GPG (18:1) levels	MR Egger	26	0.0993506	0.121581	0.421876	-0.138947	0.337649	1.10445	0.870274	1.40165
GCST90199969	Non-small cell lung cancer	1-oleoyl-GPG (18:1) levels	Weighted median	26	0.0150446	0.0894492	0.866433	-0.160276	0.190365	1.01516	0.851909	1.20969
GCST90199969	Non-small cell lung cancer	1-oleoyl-GPG (18:1) levels	Inverse variance weighted	26	0.0279229	0.065593	0.670327	-0.100639	0.156485	1.02832	0.904259	1.16939
GCST90199969	Non-small cell lung cancer	1-oleoyl-GPG (18:1) levels	Simple mode	26	0.0151786	0.175638	0.931821	-0.329072	0.359429	1.01529	0.719591	1.43251
GCST90199969	Non-small cell lung cancer	1-oleoyl-GPG (18:1) levels	Weighted mode	26	0.0316087	0.0876967	0.721552	-0.140277	0.203494	1.03211	0.869118	1.22568
GCST90199970	Non-small cell lung cancer	Octadecenedioylcarnitine (C18:1-DC) levels	MR Egger	16	-0.0562595	0.106354	0.605104	-0.264714	0.152195	0.945294	0.767426	1.16439
GCST90199970	Non-small cell lung cancer	Octadecenedioylcarnitine (C18:1-DC) levels	Weighted median	16	0.00196196	0.0742473	0.978919	-0.143563	0.147487	1.00196	0.866267	1.15892
GCST90199970	Non-small cell lung cancer	Octadecenedioylcarnitine (C18:1-DC) levels	Inverse variance weighted	16	0.023817	0.0679209	0.725845	-0.109308	0.156942	1.0241	0.896454	1.16993
GCST90199970	Non-small cell lung cancer	Octadecenedioylcarnitine (C18:1-DC) levels	Simple mode	16	0.0578992	0.165286	0.730987	-0.266062	0.38186	1.05961	0.766392	1.46501
GCST90199970	Non-small cell lung cancer	Octadecenedioylcarnitine (C18:1-DC) levels	Weighted mode	16	0.0153926	0.0732799	0.836454	-0.128236	0.159021	1.01551	0.879646	1.17236
GCST90199971	Non-small cell lung cancer	3-methylglutarylcarnitine (2) levels	MR Egger	29	-0.103889	0.141773	0.470003	-0.381764	0.173986	0.901325	0.682656	1.19004
GCST90199971	Non-small cell lung cancer	3-methylglutarylcarnitine (2) levels	Weighted median	29	-0.0277169	0.0897086	0.757348	-0.203546	0.148112	0.972664	0.815833	1.15964
GCST90199971	Non-small cell lung cancer	3-methylglutarylcarnitine (2) levels	Inverse variance weighted	29	-0.0633958	0.0733959	0.387725	-0.207252	0.0804601	0.938572	0.812815	1.08379
GCST90199971	Non-small cell lung cancer	3-methylglutarylcarnitine (2) levels	Simple mode	29	0.111512	0.189199	0.560328	-0.259319	0.482342	1.11797	0.771577	1.61986
GCST90199971	Non-small cell lung cancer	3-methylglutarylcarnitine (2) levels	Weighted mode	29	-0.0452421	0.0964432	0.642626	-0.234271	0.143787	0.955766	0.791148	1.15464
GCST90199972	Non-small cell lung cancer	Sphingomyelin (d18:1/24:1, d18:2/24:0) levels	MR Egger	19	-0.0550503	0.286895	0.850107	-0.617364	0.507264	0.946438	0.539364	1.66074
GCST90199972	Non-small cell lung cancer	Sphingomyelin (d18:1/24:1, d18:2/24:0) levels	Weighted median	19	0.225178	0.183353	0.219405	-0.134194	0.584549	1.25255	0.874421	1.79418
GCST90199972	Non-small cell lung cancer	Sphingomyelin (d18:1/24:1, d18:2/24:0) levels	Inverse variance weighted	19	0.223079	0.131046	0.0886997	-0.0337709	0.479929	1.24992	0.966793	1.61596
GCST90199972	Non-small cell lung cancer	Sphingomyelin (d18:1/24:1, d18:2/24:0) levels	Simple mode	19	0.417807	0.285971	0.161249	-0.142696	0.978311	1.51863	0.867017	2.65996
GCST90199972	Non-small cell lung cancer	Sphingomyelin (d18:1/24:1, d18:2/24:0) levels	Weighted mode	19	0.243776	0.271679	0.381407	-0.288715	0.776266	1.27606	0.749226	2.17334
GCST90199973	Non-small cell lung cancer	Methyl glucopyranoside (alpha + beta) levels	MR Egger	27	-0.036224	0.0522483	0.49451	-0.138631	0.0661828	0.964424	0.870549	1.06842
GCST90199973	Non-small cell lung cancer	Methyl glucopyranoside (alpha + beta) levels	Weighted median	27	-0.0613675	0.0565821	0.27811	-0.172268	0.0495334	0.940478	0.841753	1.05078
GCST90199973	Non-small cell lung cancer	Methyl glucopyranoside (alpha + beta) levels	Inverse variance weighted	27	-0.0474912	0.0414528	0.251932	-0.128739	0.0337563	0.953619	0.879204	1.03433
GCST90199973	Non-small cell lung cancer	Methyl glucopyranoside (alpha + beta) levels	Simple mode	27	-0.0549338	0.123164	0.659273	-0.296335	0.186467	0.946548	0.743539	1.20498
GCST90199973	Non-small cell lung cancer	Methyl glucopyranoside (alpha + beta) levels	Weighted mode	27	-0.0429767	0.0459481	0.358224	-0.133035	0.0470816	0.957934	0.875435	1.04821
GCST90199974	Non-small cell lung cancer	9-hydroxystearate levels	MR Egger	25	0.471934	0.27237	0.0965408	-0.0619122	1.00578	1.60309	0.939965	2.73404
GCST90199974	Non-small cell lung cancer	9-hydroxystearate levels	Weighted median	25	0.0214345	0.150725	0.886915	-0.273987	0.316856	1.02167	0.760342	1.3728
GCST90199974	Non-small cell lung cancer	9-hydroxystearate levels	Inverse variance weighted	25	0.080696	0.107714	0.453754	-0.130423	0.291815	1.08404	0.877724	1.33886
GCST90199974	Non-small cell lung cancer	9-hydroxystearate levels	Simple mode	25	-0.13144	0.282388	0.645799	-0.684921	0.42204	0.876832	0.50413	1.52507
GCST90199974	Non-small cell lung cancer	9-hydroxystearate levels	Weighted mode	25	0.0496451	0.254306	0.846866	-0.448795	0.548085	1.0509	0.638397	1.72994
GCST90199975	Non-small cell lung cancer	Sphingomyelin (d18:2/14:0, d18:1/14:1) levels	MR Egger	22	-0.042843	0.261184	0.871351	-0.554763	0.469077	0.958062	0.574208	1.59852
GCST90199975	Non-small cell lung cancer	Sphingomyelin (d18:2/14:0, d18:1/14:1) levels	Weighted median	22	0.0410593	0.184867	0.824235	-0.321281	0.403399	1.04191	0.72522	1.4969
GCST90199975	Non-small cell lung cancer	Sphingomyelin (d18:2/14:0, d18:1/14:1) levels	Inverse variance weighted	22	-0.133111	0.141339	0.346304	-0.410136	0.143914	0.875368	0.66356	1.15479
GCST90199975	Non-small cell lung cancer	Sphingomyelin (d18:2/14:0, d18:1/14:1) levels	Simple mode	22	0.125174	0.391906	0.75258	-0.642962	0.893309	1.13335	0.525733	2.4432
GCST90199975	Non-small cell lung cancer	Sphingomyelin (d18:2/14:0, d18:1/14:1) levels	Weighted mode	22	0.144448	0.205836	0.490534	-0.258992	0.547887	1.1554	0.771829	1.72959
GCST90199976	Non-small cell lung cancer	1-dihomo-linolenylglycerol (20:3) levels	MR Egger	24	0.303988	0.227601	0.195329	-0.14211	0.750086	1.35525	0.867526	2.11718
GCST90199976	Non-small cell lung cancer	1-dihomo-linolenylglycerol (20:3) levels	Weighted median	24	-0.0890647	0.134615	0.508211	-0.35291	0.17478	0.914786	0.702641	1.19098
GCST90199976	Non-small cell lung cancer	1-dihomo-linolenylglycerol (20:3) levels	Inverse variance weighted	24	-0.0323199	0.0936612	0.73004	-0.215896	0.151256	0.968197	0.805819	1.16329
GCST90199976	Non-small cell lung cancer	1-dihomo-linolenylglycerol (20:3) levels	Simple mode	24	-0.184027	0.240653	0.452225	-0.655707	0.287652	0.831913	0.519075	1.33329
GCST90199976	Non-small cell lung cancer	1-dihomo-linolenylglycerol (20:3) levels	Weighted mode	24	-0.163321	0.223405	0.47213	-0.601194	0.274553	0.849319	0.548157	1.31594
GCST90199977	Non-small cell lung cancer	4-hydroxychlorothalonil levels	MR Egger	23	-0.0109733	0.140005	0.93827	-0.285382	0.263436	0.989087	0.751727	1.30139
GCST90199977	Non-small cell lung cancer	4-hydroxychlorothalonil levels	Weighted median	23	0.0331896	0.118629	0.77965	-0.199324	0.265703	1.03375	0.819284	1.30435
GCST90199977	Non-small cell lung cancer	4-hydroxychlorothalonil levels	Inverse variance weighted	23	0.0319777	0.0815829	0.695083	-0.127925	0.19188	1.03249	0.87992	1.21153
GCST90199977	Non-small cell lung cancer	4-hydroxychlorothalonil levels	Simple mode	23	-0.0032533	0.194967	0.986837	-0.385389	0.378882	0.996752	0.680186	1.46065
GCST90199977	Non-small cell lung cancer	4-hydroxychlorothalonil levels	Weighted mode	23	0.0326986	0.123353	0.793415	-0.209074	0.274471	1.03324	0.811336	1.31583
GCST90199978	Non-small cell lung cancer	Vanillactate levels	MR Egger	23	0.13152	0.237289	0.585257	-0.333568	0.596607	1.14056	0.716363	1.81595
GCST90199978	Non-small cell lung cancer	Vanillactate levels	Weighted median	23	0.00487671	0.143545	0.972898	-0.276472	0.286225	1.00489	0.758455	1.33139
GCST90199978	Non-small cell lung cancer	Vanillactate levels	Inverse variance weighted	23	0.0539803	0.105202	0.607874	-0.152216	0.260176	1.05546	0.858803	1.29716
GCST90199978	Non-small cell lung cancer	Vanillactate levels	Simple mode	23	-0.0382472	0.254923	0.882104	-0.537896	0.461401	0.962475	0.583976	1.5863
GCST90199978	Non-small cell lung cancer	Vanillactate levels	Weighted mode	23	0.114881	0.24343	0.641626	-0.362242	0.592005	1.12174	0.696114	1.80761
GCST90199979	Non-small cell lung cancer	Carnitine C14:1 levels	MR Egger	34	-0.400597	0.163614	0.0200117	-0.721281	-0.0799133	0.66992	0.486129	0.923196
GCST90199979	Non-small cell lung cancer	Carnitine C14:1 levels	Weighted median	34	-0.139613	0.1295	0.280994	-0.393433	0.114207	0.869695	0.674737	1.12098
GCST90199979	Non-small cell lung cancer	Carnitine C14:1 levels	Inverse variance weighted	34	-0.0896877	0.0846677	0.289468	-0.255636	0.0762611	0.914217	0.774423	1.07924
GCST90199979	Non-small cell lung cancer	Carnitine C14:1 levels	Simple mode	34	-0.0232558	0.242	0.924024	-0.497576	0.451064	0.977013	0.608003	1.56998
GCST90199979	Non-small cell lung cancer	Carnitine C14:1 levels	Weighted mode	34	-0.104828	0.189086	0.583047	-0.475436	0.26578	0.900479	0.621614	1.30445
GCST90199980	Non-small cell lung cancer	N-formylphenylalanine levels	MR Egger	31	-0.0837582	0.209936	0.692837	-0.495232	0.327715	0.919654	0.60943	1.38779
GCST90199980	Non-small cell lung cancer	N-formylphenylalanine levels	Weighted median	31	-0.0493161	0.122568	0.687421	-0.289549	0.190917	0.95188	0.748601	1.21036
GCST90199980	Non-small cell lung cancer	N-formylphenylalanine levels	Inverse variance weighted	31	-0.0887943	0.0869342	0.307067	-0.259185	0.0815968	0.915034	0.77168	1.08502
GCST90199980	Non-small cell lung cancer	N-formylphenylalanine levels	Simple mode	31	0.0147322	0.246503	0.952739	-0.468414	0.497878	1.01484	0.625995	1.64523
GCST90199980	Non-small cell lung cancer	N-formylphenylalanine levels	Weighted mode	31	-0.0424704	0.218359	0.847097	-0.470455	0.385514	0.958419	0.624718	1.47037
GCST90199981	Non-small cell lung cancer	2-acetamidophenol sulfate levels	MR Egger	22	0.2162	0.203986	0.301835	-0.183614	0.616013	1.24135	0.832257	1.85153
GCST90199981	Non-small cell lung cancer	2-acetamidophenol sulfate levels	Weighted median	22	0.070001	0.140857	0.619214	-0.206079	0.346081	1.07251	0.813769	1.41352
GCST90199981	Non-small cell lung cancer	2-acetamidophenol sulfate levels	Inverse variance weighted	22	0.00032307	0.0960006	0.997315	-0.187838	0.188484	1.00032	0.828749	1.20742
GCST90199981	Non-small cell lung cancer	2-acetamidophenol sulfate levels	Simple mode	22	0.115848	0.259046	0.659303	-0.391883	0.623578	1.12282	0.675783	1.86559
GCST90199981	Non-small cell lung cancer	2-acetamidophenol sulfate levels	Weighted mode	22	0.155045	0.203845	0.455349	-0.24449	0.55458	1.16771	0.783104	1.74121
GCST90199982	Non-small cell lung cancer	4-vinylguaiacol sulfate levels	MR Egger	19	0.372713	0.260994	0.171391	-0.138835	0.88426	1.45167	0.870372	2.42119
GCST90199982	Non-small cell lung cancer	4-vinylguaiacol sulfate levels	Weighted median	19	0.136544	0.152693	0.371193	-0.162734	0.435822	1.14631	0.849817	1.54623
GCST90199982	Non-small cell lung cancer	4-vinylguaiacol sulfate levels	Inverse variance weighted	19	-0.0253418	0.109999	0.817795	-0.24094	0.190257	0.974977	0.785889	1.20956
GCST90199982	Non-small cell lung cancer	4-vinylguaiacol sulfate levels	Simple mode	19	0.270589	0.289805	0.362818	-0.297428	0.838607	1.31074	0.742726	2.31314
GCST90199982	Non-small cell lung cancer	4-vinylguaiacol sulfate levels	Weighted mode	19	0.253418	0.239519	0.304036	-0.216039	0.722875	1.28842	0.805704	2.06035
GCST90199983	Non-small cell lung cancer	5alpha-androstan-3alpha,17beta-diol monosulfate (2) levels	MR Egger	33	0.162236	0.204899	0.434501	-0.239365	0.563837	1.17614	0.787128	1.7574
GCST90199983	Non-small cell lung cancer	5alpha-androstan-3alpha,17beta-diol monosulfate (2) levels	Weighted median	33	-0.060084	0.143885	0.676252	-0.342099	0.221931	0.941685	0.710278	1.24849
GCST90199983	Non-small cell lung cancer	5alpha-androstan-3alpha,17beta-diol monosulfate (2) levels	Inverse variance weighted	33	0.0260498	0.103627	0.801521	-0.17706	0.229159	1.02639	0.83773	1.25754
GCST90199983	Non-small cell lung cancer	5alpha-androstan-3alpha,17beta-diol monosulfate (2) levels	Simple mode	33	0.065738	0.290234	0.822253	-0.503121	0.634597	1.06795	0.60464	1.88626
GCST90199983	Non-small cell lung cancer	5alpha-androstan-3alpha,17beta-diol monosulfate (2) levels	Weighted mode	33	-0.0696012	0.191575	0.718762	-0.445089	0.305886	0.932766	0.640767	1.35783
GCST90199984	Non-small cell lung cancer	Vanillic alcohol sulfate levels	MR Egger	26	-0.155003	0.164979	0.356817	-0.478362	0.168356	0.856412	0.619798	1.18336
GCST90199984	Non-small cell lung cancer	Vanillic alcohol sulfate levels	Weighted median	26	0.00733772	0.107909	0.945786	-0.204164	0.21884	1.00736	0.815329	1.24463
GCST90199984	Non-small cell lung cancer	Vanillic alcohol sulfate levels	Inverse variance weighted	26	0.0306304	0.0804545	0.703413	-0.12706	0.188321	1.0311	0.88068	1.20722
GCST90199984	Non-small cell lung cancer	Vanillic alcohol sulfate levels	Simple mode	26	-0.0200606	0.221984	0.928714	-0.45515	0.415029	0.980139	0.634353	1.51441
GCST90199984	Non-small cell lung cancer	Vanillic alcohol sulfate levels	Weighted mode	26	-0.0554639	0.188931	0.771512	-0.425769	0.314841	0.946046	0.653267	1.37004
GCST90199985	Non-small cell lung cancer	Methyl-4-hydroxybenzoate sulfate levels	MR Egger	21	-0.239664	0.276075	0.396167	-0.780771	0.301444	0.786892	0.458053	1.35181
GCST90199985	Non-small cell lung cancer	Methyl-4-hydroxybenzoate sulfate levels	Weighted median	21	-0.0732476	0.161465	0.650084	-0.389718	0.243223	0.929371	0.677248	1.27535
GCST90199985	Non-small cell lung cancer	Methyl-4-hydroxybenzoate sulfate levels	Inverse variance weighted	21	-0.229943	0.131204	0.0796772	-0.487103	0.0272167	0.794579	0.614404	1.02759
GCST90199985	Non-small cell lung cancer	Methyl-4-hydroxybenzoate sulfate levels	Simple mode	21	-0.0338889	0.340125	0.921625	-0.700534	0.632756	0.966679	0.49632	1.88279
GCST90199985	Non-small cell lung cancer	Methyl-4-hydroxybenzoate sulfate levels	Weighted mode	21	0.127279	0.22953	0.585372	-0.3226	0.577158	1.13573	0.724263	1.78097
GCST90199986	Non-small cell lung cancer	Eugenol sulfate levels	MR Egger	23	0.0144338	0.170657	0.933398	-0.320053	0.348921	1.01454	0.726111	1.41754
GCST90199986	Non-small cell lung cancer	Eugenol sulfate levels	Weighted median	23	-0.00190946	0.118415	0.987135	-0.234003	0.230184	0.998092	0.79136	1.25883
GCST90199986	Non-small cell lung cancer	Eugenol sulfate levels	Inverse variance weighted	23	0.0067378	0.087051	0.938305	-0.163882	0.177358	1.00676	0.848842	1.19406
GCST90199986	Non-small cell lung cancer	Eugenol sulfate levels	Simple mode	23	-0.0153972	0.200794	0.93957	-0.408954	0.378159	0.984721	0.664345	1.4596
GCST90199986	Non-small cell lung cancer	Eugenol sulfate levels	Weighted mode	23	0.000417724	0.155924	0.997887	-0.305192	0.306028	1.00042	0.736982	1.35802
GCST90199987	Non-small cell lung cancer	2-methoxyresorcinol sulfate levels	MR Egger	26	0.0797203	0.204684	0.700355	-0.32146	0.4809	1.08298	0.72509	1.61753
GCST90199987	Non-small cell lung cancer	2-methoxyresorcinol sulfate levels	Weighted median	26	0.0116037	0.123854	0.925357	-0.231151	0.254358	1.01167	0.79362	1.28963
GCST90199987	Non-small cell lung cancer	2-methoxyresorcinol sulfate levels	Inverse variance weighted	26	-0.0118558	0.0878797	0.892684	-0.1841	0.160388	0.988214	0.831853	1.17397
GCST90199987	Non-small cell lung cancer	2-methoxyresorcinol sulfate levels	Simple mode	26	0.200857	0.200442	0.325912	-0.19201	0.593723	1.22245	0.825299	1.81072
GCST90199987	Non-small cell lung cancer	2-methoxyresorcinol sulfate levels	Weighted mode	26	0.127941	0.187295	0.500828	-0.239158	0.49504	1.13649	0.78729	1.64056
GCST90199988	Non-small cell lung cancer	Tyramine O-sulfate levels	MR Egger	21	-0.128841	0.240594	0.598509	-0.600404	0.342723	0.879114	0.54859	1.40878
GCST90199988	Non-small cell lung cancer	Tyramine O-sulfate levels	Weighted median	21	-0.0720178	0.159219	0.651039	-0.384087	0.240051	0.930514	0.681072	1.27131
GCST90199988	Non-small cell lung cancer	Tyramine O-sulfate levels	Inverse variance weighted	21	-0.106115	0.117031	0.364552	-0.335496	0.123266	0.899321	0.714983	1.13119
GCST90199988	Non-small cell lung cancer	Tyramine O-sulfate levels	Simple mode	21	0.0425423	0.263274	0.87325	-0.473474	0.558559	1.04346	0.622835	1.74815
GCST90199988	Non-small cell lung cancer	Tyramine O-sulfate levels	Weighted mode	21	-0.0279239	0.20259	0.89175	-0.425001	0.369153	0.972462	0.653769	1.44651
GCST90199989	Non-small cell lung cancer	4-methylguaiacol sulfate levels	MR Egger	13	-0.169594	0.316447	0.602673	-0.789831	0.450642	0.844007	0.453922	1.56932
GCST90199989	Non-small cell lung cancer	4-methylguaiacol sulfate levels	Weighted median	13	0.0484355	0.178917	0.78661	-0.302241	0.399112	1.04963	0.73916	1.4905
GCST90199989	Non-small cell lung cancer	4-methylguaiacol sulfate levels	Inverse variance weighted	13	-0.121712	0.137915	0.377497	-0.392025	0.148601	0.885403	0.675687	1.16021
GCST90199989	Non-small cell lung cancer	4-methylguaiacol sulfate levels	Simple mode	13	0.0954986	0.309257	0.762769	-0.510646	0.701643	1.10021	0.600108	2.01706
GCST90199989	Non-small cell lung cancer	4-methylguaiacol sulfate levels	Weighted mode	13	0.0699914	0.242901	0.77815	-0.406095	0.546078	1.0725	0.666247	1.72647
GCST90199990	Non-small cell lung cancer	3-hydroxypyridine sulfate levels	MR Egger	24	-0.164313	0.275241	0.556615	-0.703786	0.375159	0.848476	0.494709	1.45522
GCST90199990	Non-small cell lung cancer	3-hydroxypyridine sulfate levels	Weighted median	24	0.0908435	0.155759	0.559738	-0.214444	0.396131	1.0951	0.80699	1.48606
GCST90199990	Non-small cell lung cancer	3-hydroxypyridine sulfate levels	Inverse variance weighted	24	-0.0882747	0.121968	0.469218	-0.327332	0.150783	0.915509	0.720844	1.16274
GCST90199990	Non-small cell lung cancer	3-hydroxypyridine sulfate levels	Simple mode	24	0.117769	0.294139	0.692567	-0.458744	0.694282	1.12498	0.632077	2.00227
GCST90199990	Non-small cell lung cancer	3-hydroxypyridine sulfate levels	Weighted mode	24	0.150565	0.261409	0.570225	-0.361796	0.662926	1.16249	0.696425	1.94046
GCST90199991	Non-small cell lung cancer	Arabonate/xylonate levels	MR Egger	25	0.220438	0.22234	0.331785	-0.215348	0.656223	1.24662	0.806261	1.9275
GCST90199991	Non-small cell lung cancer	Arabonate/xylonate levels	Weighted median	25	0.0531587	0.137722	0.699507	-0.216777	0.323094	1.0546	0.80511	1.3814
GCST90199991	Non-small cell lung cancer	Arabonate/xylonate levels	Inverse variance weighted	25	0.157031	0.0993314	0.113906	-0.0376589	0.35172	1.17003	0.963041	1.42151
GCST90199991	Non-small cell lung cancer	Arabonate/xylonate levels	Simple mode	25	-0.0385065	0.247551	0.877689	-0.523707	0.446694	0.962225	0.592321	1.56314
GCST90199991	Non-small cell lung cancer	Arabonate/xylonate levels	Weighted mode	25	-0.0385065	0.205293	0.852792	-0.440882	0.363869	0.962225	0.643469	1.43889
GCST90199992	Non-small cell lung cancer	Octadecanedioylcarnitine (C18-DC) levels	MR Egger	27	-0.0423332	0.0979614	0.669343	-0.234338	0.149671	0.95855	0.791095	1.16145
GCST90199992	Non-small cell lung cancer	Octadecanedioylcarnitine (C18-DC) levels	Weighted median	27	-0.00317476	0.0786628	0.967807	-0.157354	0.151004	0.99683	0.854402	1.163
GCST90199992	Non-small cell lung cancer	Octadecanedioylcarnitine (C18-DC) levels	Inverse variance weighted	27	0.0587491	0.0615368	0.33973	-0.061863	0.179361	1.06051	0.940012	1.19645
GCST90199992	Non-small cell lung cancer	Octadecanedioylcarnitine (C18-DC) levels	Simple mode	27	0.0630343	0.15088	0.67954	-0.232691	0.35876	1.06506	0.792398	1.43155
GCST90199992	Non-small cell lung cancer	Octadecanedioylcarnitine (C18-DC) levels	Weighted mode	27	0.0108209	0.0762947	0.888307	-0.138717	0.160358	1.01088	0.870475	1.17393
GCST90199993	Non-small cell lung cancer	Phenylacetylcarnitine levels	MR Egger	25	0.110524	0.252145	0.665234	-0.383681	0.604729	1.11686	0.681349	1.83076
GCST90199993	Non-small cell lung cancer	Phenylacetylcarnitine levels	Weighted median	25	0.156949	0.132973	0.237878	-0.103678	0.417576	1.16994	0.901516	1.51828
GCST90199993	Non-small cell lung cancer	Phenylacetylcarnitine levels	Inverse variance weighted	25	0.164765	0.101604	0.104881	-0.0343792	0.36391	1.17912	0.966205	1.43895
GCST90199993	Non-small cell lung cancer	Phenylacetylcarnitine levels	Simple mode	25	-0.0244805	0.218529	0.911736	-0.452798	0.403837	0.975817	0.635846	1.49756
GCST90199993	Non-small cell lung cancer	Phenylacetylcarnitine levels	Weighted mode	25	0.0595765	0.202857	0.771522	-0.338023	0.457176	1.06139	0.713179	1.57961
GCST90199994	Non-small cell lung cancer	Ethylparaben sulfate levels	MR Egger	16	-0.271939	0.297811	0.376633	-0.855648	0.31177	0.761901	0.425008	1.36584
GCST90199994	Non-small cell lung cancer	Ethylparaben sulfate levels	Weighted median	16	-0.130624	0.179051	0.465674	-0.481565	0.220316	0.877547	0.617816	1.24647
GCST90199994	Non-small cell lung cancer	Ethylparaben sulfate levels	Inverse variance weighted	16	-0.0979323	0.126309	0.438138	-0.345497	0.149632	0.90671	0.707868	1.16141
GCST90199994	Non-small cell lung cancer	Ethylparaben sulfate levels	Simple mode	16	-0.0726787	0.283889	0.80142	-0.629102	0.483744	0.9299	0.53307	1.62214
GCST90199994	Non-small cell lung cancer	Ethylparaben sulfate levels	Weighted mode	16	-0.120662	0.221946	0.594668	-0.555676	0.314352	0.886333	0.573684	1.36937
GCST90199995	Non-small cell lung cancer	Sphingomyelin (d18:1/20:2, d18:2/20:1, d16:1/22:2) levels	MR Egger	25	-0.135981	0.160627	0.405961	-0.45081	0.178848	0.872859	0.637112	1.19584
GCST90199995	Non-small cell lung cancer	Sphingomyelin (d18:1/20:2, d18:2/20:1, d16:1/22:2) levels	Weighted median	25	0.0876605	0.119868	0.464591	-0.147281	0.322602	1.09162	0.863051	1.38072
GCST90199995	Non-small cell lung cancer	Sphingomyelin (d18:1/20:2, d18:2/20:1, d16:1/22:2) levels	Inverse variance weighted	25	0.0419328	0.0814026	0.606463	-0.117616	0.201482	1.04282	0.889037	1.22321
GCST90199995	Non-small cell lung cancer	Sphingomyelin (d18:1/20:2, d18:2/20:1, d16:1/22:2) levels	Simple mode	25	0.086154	0.213471	0.69009	-0.332248	0.504556	1.08997	0.717309	1.65625
GCST90199995	Non-small cell lung cancer	Sphingomyelin (d18:1/20:2, d18:2/20:1, d16:1/22:2) levels	Weighted mode	25	0.086154	0.182914	0.641889	-0.272358	0.444666	1.08997	0.761581	1.55997
GCST90199996	Non-small cell lung cancer	Sphingomyelin (d18:1/20:1, d18:2/20:0) levels	MR Egger	28	-0.00708836	0.153018	0.963406	-0.307003	0.292826	0.992937	0.735648	1.34021
GCST90199996	Non-small cell lung cancer	Sphingomyelin (d18:1/20:1, d18:2/20:0) levels	Weighted median	28	0.0378913	0.122617	0.757305	-0.202438	0.27822	1.03862	0.816737	1.32078
GCST90199996	Non-small cell lung cancer	Sphingomyelin (d18:1/20:1, d18:2/20:0) levels	Inverse variance weighted	28	0.0641646	0.077937	0.410345	-0.088592	0.216921	1.06627	0.915219	1.24225
GCST90199996	Non-small cell lung cancer	Sphingomyelin (d18:1/20:1, d18:2/20:0) levels	Simple mode	28	-0.0585501	0.222554	0.794484	-0.494756	0.377655	0.943131	0.60972	1.45886
GCST90199996	Non-small cell lung cancer	Sphingomyelin (d18:1/20:1, d18:2/20:0) levels	Weighted mode	28	-0.0149573	0.124561	0.905309	-0.259098	0.229183	0.985154	0.771748	1.25757
GCST90199997	Non-small cell lung cancer	Behenoyl sphingomyelin (d18:1/22:0) levels	MR Egger	18	0.120761	0.28151	0.673662	-0.431	0.672521	1.12835	0.649859	1.95917
GCST90199997	Non-small cell lung cancer	Behenoyl sphingomyelin (d18:1/22:0) levels	Weighted median	18	-0.0302326	0.16755	0.856808	-0.358631	0.298166	0.97022	0.698632	1.34739
GCST90199997	Non-small cell lung cancer	Behenoyl sphingomyelin (d18:1/22:0) levels	Inverse variance weighted	18	-0.0523767	0.120484	0.663765	-0.288525	0.183771	0.948971	0.749368	1.20174
GCST90199997	Non-small cell lung cancer	Behenoyl sphingomyelin (d18:1/22:0) levels	Simple mode	18	0.0744488	0.272846	0.788248	-0.46033	0.609228	1.07729	0.631075	1.83901
GCST90199997	Non-small cell lung cancer	Behenoyl sphingomyelin (d18:1/22:0) levels	Weighted mode	18	0.0387017	0.232759	0.869903	-0.417507	0.49491	1.03946	0.658687	1.64035
GCST90199998	Non-small cell lung cancer	Propyl 4-hydroxybenzoate sulfate levels	MR Egger	24	0.302796	0.307916	0.336115	-0.300718	0.906311	1.35364	0.740286	2.47517
GCST90199998	Non-small cell lung cancer	Propyl 4-hydroxybenzoate sulfate levels	Weighted median	24	-0.269513	0.153741	0.0795956	-0.570844	0.0318186	0.763751	0.565048	1.03233
GCST90199998	Non-small cell lung cancer	Propyl 4-hydroxybenzoate sulfate levels	Inverse variance weighted	24	-0.119835	0.107278	0.26397	-0.330099	0.0904288	0.887067	0.718852	1.09464
GCST90199998	Non-small cell lung cancer	Propyl 4-hydroxybenzoate sulfate levels	Simple mode	24	-0.364385	0.262032	0.177654	-0.877968	0.149199	0.694624	0.415627	1.1609
GCST90199998	Non-small cell lung cancer	Propyl 4-hydroxybenzoate sulfate levels	Weighted mode	24	-0.35827	0.250771	0.166538	-0.849781	0.13324	0.698884	0.427509	1.14252
GCST90199999	Non-small cell lung cancer	4-methoxyphenol sulfate levels	MR Egger	20	0.0494299	0.296322	0.869378	-0.531361	0.630221	1.05067	0.587804	1.87803
GCST90199999	Non-small cell lung cancer	4-methoxyphenol sulfate levels	Weighted median	20	0.0439834	0.154079	0.775292	-0.258012	0.345978	1.04497	0.772586	1.41337
GCST90199999	Non-small cell lung cancer	4-methoxyphenol sulfate levels	Inverse variance weighted	20	0.13896	0.117972	0.238834	-0.0922654	0.370186	1.14908	0.911863	1.448
GCST90199999	Non-small cell lung cancer	4-methoxyphenol sulfate levels	Simple mode	20	-0.00452645	0.275881	0.987081	-0.545254	0.536201	0.995484	0.579695	1.7095
GCST90199999	Non-small cell lung cancer	4-methoxyphenol sulfate levels	Weighted mode	20	-0.00452645	0.223025	0.984019	-0.441656	0.432603	0.995484	0.642971	1.54126
GCST90200000	Non-small cell lung cancer	Umbelliferone sulfate levels	MR Egger	21	0.180755	0.126184	0.168258	-0.066566	0.428075	1.19812	0.935601	1.5343
GCST90200000	Non-small cell lung cancer	Umbelliferone sulfate levels	Weighted median	21	0.141173	0.096539	0.143647	-0.0480433	0.330389	1.15162	0.953093	1.39151
GCST90200000	Non-small cell lung cancer	Umbelliferone sulfate levels	Inverse variance weighted	21	0.112464	0.0706473	0.111406	-0.0260049	0.250933	1.11903	0.97433	1.28522
GCST90200000	Non-small cell lung cancer	Umbelliferone sulfate levels	Simple mode	21	0.0203063	0.163001	0.902101	-0.299176	0.339789	1.02051	0.741429	1.40465
GCST90200000	Non-small cell lung cancer	Umbelliferone sulfate levels	Weighted mode	21	0.230513	0.143608	0.124135	-0.0509592	0.511985	1.25925	0.950317	1.6686
GCST90200001	Non-small cell lung cancer	Sphingomyelin (d18:1/20:0, d16:1/22:0) levels	MR Egger	24	0.21104	0.1757	0.242469	-0.133331	0.555411	1.23496	0.875175	1.74266
GCST90200001	Non-small cell lung cancer	Sphingomyelin (d18:1/20:0, d16:1/22:0) levels	Weighted median	24	0.11935	0.104942	0.255418	-0.0863374	0.325037	1.12676	0.917285	1.38408
GCST90200001	Non-small cell lung cancer	Sphingomyelin (d18:1/20:0, d16:1/22:0) levels	Inverse variance weighted	24	0.107554	0.0779244	0.167513	-0.0451774	0.260286	1.11355	0.955828	1.2973
GCST90200001	Non-small cell lung cancer	Sphingomyelin (d18:1/20:0, d16:1/22:0) levels	Simple mode	24	0.0818235	0.162768	0.619955	-0.237202	0.400849	1.08526	0.788832	1.49309
GCST90200001	Non-small cell lung cancer	Sphingomyelin (d18:1/20:0, d16:1/22:0) levels	Weighted mode	24	0.113589	0.103112	0.282027	-0.0885102	0.315688	1.12029	0.915294	1.3712
GCST90200002	Non-small cell lung cancer	6-hydroxyindole sulfate levels	MR Egger	17	0.456513	0.247741	0.0852242	-0.0290585	0.942085	1.57856	0.97136	2.56532
GCST90200002	Non-small cell lung cancer	6-hydroxyindole sulfate levels	Weighted median	17	-0.115783	0.16918	0.493739	-0.447376	0.215811	0.890669	0.639303	1.24087
GCST90200002	Non-small cell lung cancer	6-hydroxyindole sulfate levels	Inverse variance weighted	17	-0.0881705	0.128153	0.491446	-0.33935	0.163009	0.915605	0.712233	1.17705
GCST90200002	Non-small cell lung cancer	6-hydroxyindole sulfate levels	Simple mode	17	-0.158043	0.308546	0.615496	-0.762794	0.446708	0.853813	0.466362	1.56316
GCST90200002	Non-small cell lung cancer	6-hydroxyindole sulfate levels	Weighted mode	17	-0.171457	0.307494	0.584838	-0.774145	0.43123	0.842436	0.461098	1.53915
GCST90200003	Non-small cell lung cancer	P-cresol glucuronide levels	MR Egger	23	0.0676793	0.255098	0.79336	-0.432313	0.567671	1.07002	0.649006	1.76415
GCST90200003	Non-small cell lung cancer	P-cresol glucuronide levels	Weighted median	23	0.0936052	0.152343	0.538927	-0.204988	0.392198	1.09813	0.814657	1.48023
GCST90200003	Non-small cell lung cancer	P-cresol glucuronide levels	Inverse variance weighted	23	0.0320971	0.111786	0.774013	-0.187003	0.251197	1.03262	0.829441	1.28556
GCST90200003	Non-small cell lung cancer	P-cresol glucuronide levels	Simple mode	23	-0.310337	0.322121	0.34581	-0.941695	0.321021	0.7332	0.389966	1.37853
GCST90200003	Non-small cell lung cancer	P-cresol glucuronide levels	Weighted mode	23	0.344663	0.24734	0.177395	-0.140124	0.829449	1.41151	0.869251	2.29206
GCST90200004	Non-small cell lung cancer	N-carbamoylalanine levels	MR Egger	22	-0.154455	0.195476	0.43871	-0.537589	0.228678	0.856882	0.584155	1.25694
GCST90200004	Non-small cell lung cancer	N-carbamoylalanine levels	Weighted median	22	-0.227921	0.138365	0.099507	-0.499116	0.0432738	0.796187	0.607067	1.04422
GCST90200004	Non-small cell lung cancer	N-carbamoylalanine levels	Inverse variance weighted	22	-0.0892191	0.104645	0.393889	-0.294324	0.115886	0.914645	0.745035	1.12287
GCST90200004	Non-small cell lung cancer	N-carbamoylalanine levels	Simple mode	22	-0.19105	0.276863	0.497716	-0.733701	0.3516	0.826091	0.480129	1.42134
GCST90200004	Non-small cell lung cancer	N-carbamoylalanine levels	Weighted mode	22	-0.214097	0.157776	0.189199	-0.523338	0.0951441	0.80727	0.59254	1.09982
GCST90200005	Non-small cell lung cancer	Citraconate/glutaconate levels	MR Egger	25	0.373855	0.210293	0.0886664	-0.0383199	0.78603	1.45333	0.962405	2.19467
GCST90200005	Non-small cell lung cancer	Citraconate/glutaconate levels	Weighted median	25	0.0769191	0.14858	0.604671	-0.214297	0.368135	1.07995	0.807108	1.44504
GCST90200005	Non-small cell lung cancer	Citraconate/glutaconate levels	Inverse variance weighted	25	-0.016817	0.105166	0.872953	-0.222943	0.189309	0.983324	0.80016	1.20841
GCST90200005	Non-small cell lung cancer	Citraconate/glutaconate levels	Simple mode	25	0.147788	0.289553	0.614433	-0.419736	0.715313	1.15927	0.65722	2.04483
GCST90200005	Non-small cell lung cancer	Citraconate/glutaconate levels	Weighted mode	25	0.175569	0.256064	0.499508	-0.326317	0.677455	1.19192	0.721576	1.96886
GCST90200006	Non-small cell lung cancer	1,2,3-benzenetriol sulfate (2) levels	MR Egger	22	0.0177104	0.099937	0.861122	-0.178166	0.213587	1.01787	0.836803	1.23811
GCST90200006	Non-small cell lung cancer	1,2,3-benzenetriol sulfate (2) levels	Weighted median	22	-0.0338423	0.100332	0.735889	-0.230493	0.162809	0.966724	0.794142	1.17681
GCST90200006	Non-small cell lung cancer	1,2,3-benzenetriol sulfate (2) levels	Inverse variance weighted	22	0.0219979	0.069043	0.750021	-0.113326	0.157322	1.02224	0.892859	1.17037
GCST90200006	Non-small cell lung cancer	1,2,3-benzenetriol sulfate (2) levels	Simple mode	22	0.0432752	0.160317	0.789845	-0.270947	0.357497	1.04423	0.762657	1.42975
GCST90200006	Non-small cell lung cancer	1,2,3-benzenetriol sulfate (2) levels	Weighted mode	22	-0.028805	0.0995195	0.775083	-0.223863	0.166253	0.971606	0.799424	1.18087
GCST90200007	Non-small cell lung cancer	3-methoxycatechol sulfate (2) levels	MR Egger	22	0.252427	0.198928	0.219034	-0.137472	0.642326	1.28715	0.871559	1.9009
GCST90200007	Non-small cell lung cancer	3-methoxycatechol sulfate (2) levels	Weighted median	22	0.0902712	0.134688	0.502716	-0.173718	0.35426	1.09447	0.840534	1.42513
GCST90200007	Non-small cell lung cancer	3-methoxycatechol sulfate (2) levels	Inverse variance weighted	22	0.0476948	0.103932	0.646304	-0.156013	0.251402	1.04885	0.855548	1.28583
GCST90200007	Non-small cell lung cancer	3-methoxycatechol sulfate (2) levels	Simple mode	22	0.107887	0.24301	0.661612	-0.368412	0.584186	1.11392	0.691832	1.79353
GCST90200007	Non-small cell lung cancer	3-methoxycatechol sulfate (2) levels	Weighted mode	22	0.171385	0.235463	0.474735	-0.290122	0.632892	1.18695	0.748172	1.88305
GCST90200008	Non-small cell lung cancer	C-glycosyltryptophan levels	MR Egger	31	0.126904	0.224075	0.575514	-0.312282	0.566091	1.13531	0.731775	1.76137
GCST90200008	Non-small cell lung cancer	C-glycosyltryptophan levels	Weighted median	31	0.0775347	0.128902	0.547506	-0.175113	0.330182	1.08062	0.839362	1.39122
GCST90200008	Non-small cell lung cancer	C-glycosyltryptophan levels	Inverse variance weighted	31	0.0226525	0.0906008	0.802568	-0.154925	0.20023	1.02291	0.856479	1.22168
GCST90200008	Non-small cell lung cancer	C-glycosyltryptophan levels	Simple mode	31	-0.0114236	0.255686	0.96466	-0.512568	0.48972	0.988641	0.598956	1.63186
GCST90200008	Non-small cell lung cancer	C-glycosyltryptophan levels	Weighted mode	31	0.0599165	0.214597	0.782003	-0.360694	0.480527	1.06175	0.697193	1.61693
GCST90200009	Non-small cell lung cancer	3-methoxycatechol sulfate (1) levels	MR Egger	22	-0.0145908	0.157131	0.926941	-0.322567	0.293386	0.985515	0.724287	1.34096
GCST90200009	Non-small cell lung cancer	3-methoxycatechol sulfate (1) levels	Weighted median	22	-0.0703022	0.132839	0.596647	-0.330667	0.190062	0.932112	0.718445	1.20932
GCST90200009	Non-small cell lung cancer	3-methoxycatechol sulfate (1) levels	Inverse variance weighted	22	-0.0449281	0.095796	0.639071	-0.232688	0.142832	0.956066	0.792401	1.15354
GCST90200009	Non-small cell lung cancer	3-methoxycatechol sulfate (1) levels	Simple mode	22	0.197193	0.231761	0.404453	-0.257059	0.651445	1.21798	0.773323	1.91831
GCST90200009	Non-small cell lung cancer	3-methoxycatechol sulfate (1) levels	Weighted mode	22	-0.0575084	0.124052	0.647714	-0.300649	0.185633	0.944114	0.740337	1.20398
GCST90200010	Non-small cell lung cancer	Sphingomyelin (d18:1/22:1, d18:2/22:0, d16:1/24:1) levels	MR Egger	22	-0.304806	0.209623	0.161442	-0.715668	0.106055	0.737266	0.488865	1.11188
GCST90200010	Non-small cell lung cancer	Sphingomyelin (d18:1/22:1, d18:2/22:0, d16:1/24:1) levels	Weighted median	22	0.177289	0.135494	0.190715	-0.0882789	0.442857	1.19398	0.915506	1.55715
GCST90200010	Non-small cell lung cancer	Sphingomyelin (d18:1/22:1, d18:2/22:0, d16:1/24:1) levels	Inverse variance weighted	22	0.12621	0.10382	0.224116	-0.0772779	0.329697	1.13452	0.925633	1.39055
GCST90200010	Non-small cell lung cancer	Sphingomyelin (d18:1/22:1, d18:2/22:0, d16:1/24:1) levels	Simple mode	22	0.153885	0.227996	0.507075	-0.292988	0.600758	1.16636	0.746031	1.8235
GCST90200010	Non-small cell lung cancer	Sphingomyelin (d18:1/22:1, d18:2/22:0, d16:1/24:1) levels	Weighted mode	22	0.172056	0.185228	0.363501	-0.19099	0.535102	1.18774	0.826141	1.70762
GCST90200011	Non-small cell lung cancer	Arabitol/xylitol levels	MR Egger	24	-0.117324	0.265763	0.663188	-0.63822	0.403572	0.889297	0.528232	1.49716
GCST90200011	Non-small cell lung cancer	Arabitol/xylitol levels	Weighted median	24	0.0602545	0.150922	0.689715	-0.235553	0.356062	1.06211	0.790134	1.4277
GCST90200011	Non-small cell lung cancer	Arabitol/xylitol levels	Inverse variance weighted	24	0.0938268	0.109375	0.390976	-0.120547	0.308201	1.09837	0.886435	1.36097
GCST90200011	Non-small cell lung cancer	Arabitol/xylitol levels	Simple mode	24	0.0615566	0.256918	0.812766	-0.442003	0.565117	1.06349	0.642747	1.75965
GCST90200011	Non-small cell lung cancer	Arabitol/xylitol levels	Weighted mode	24	0.0547701	0.239098	0.82084	-0.413863	0.523403	1.0563	0.661092	1.68776
GCST90200012	Non-small cell lung cancer	3-hydroxyhexanoate levels	MR Egger	19	0.125847	0.288362	0.668025	-0.439343	0.691037	1.13411	0.64446	1.99578
GCST90200012	Non-small cell lung cancer	3-hydroxyhexanoate levels	Weighted median	19	0.0865402	0.158787	0.585747	-0.224682	0.397762	1.0904	0.79877	1.48849
GCST90200012	Non-small cell lung cancer	3-hydroxyhexanoate levels	Inverse variance weighted	19	0.102237	0.113823	0.36907	-0.120855	0.32533	1.10765	0.886162	1.38449
GCST90200012	Non-small cell lung cancer	3-hydroxyhexanoate levels	Simple mode	19	0.308854	0.287003	0.296079	-0.253671	0.871379	1.36186	0.775947	2.3902
GCST90200012	Non-small cell lung cancer	3-hydroxyhexanoate levels	Weighted mode	19	-0.0653152	0.236023	0.785139	-0.527921	0.397291	0.936772	0.58983	1.48779
GCST90200013	Non-small cell lung cancer	Sphingomyelin (d18:1/22:2, d18:2/22:1, d16:1/24:2) levels	MR Egger	19	0.218575	0.266162	0.422894	-0.303103	0.740252	1.2443	0.738523	2.09646
GCST90200013	Non-small cell lung cancer	Sphingomyelin (d18:1/22:2, d18:2/22:1, d16:1/24:2) levels	Weighted median	19	0.0770635	0.153705	0.61611	-0.224199	0.378326	1.08011	0.799156	1.45984
GCST90200013	Non-small cell lung cancer	Sphingomyelin (d18:1/22:2, d18:2/22:1, d16:1/24:2) levels	Inverse variance weighted	19	0.0486748	0.118632	0.681585	-0.183844	0.281193	1.04988	0.832066	1.32471
GCST90200013	Non-small cell lung cancer	Sphingomyelin (d18:1/22:2, d18:2/22:1, d16:1/24:2) levels	Simple mode	19	0.239127	0.265951	0.38045	-0.282138	0.760392	1.27014	0.75417	2.13911
GCST90200013	Non-small cell lung cancer	Sphingomyelin (d18:1/22:2, d18:2/22:1, d16:1/24:2) levels	Weighted mode	19	0.146681	0.170146	0.399978	-0.186805	0.480167	1.15798	0.829606	1.61634
GCST90200014	Non-small cell lung cancer	3beta-hydroxy-5-cholestenoate levels	MR Egger	27	0.0216272	0.128098	0.867287	-0.229446	0.2727	1.02186	0.794974	1.31351
GCST90200014	Non-small cell lung cancer	3beta-hydroxy-5-cholestenoate levels	Weighted median	27	0.0082384	0.109554	0.940056	-0.206488	0.222965	1.00827	0.813436	1.24978
GCST90200014	Non-small cell lung cancer	3beta-hydroxy-5-cholestenoate levels	Inverse variance weighted	27	0.0426806	0.075793	0.573353	-0.105874	0.191235	1.0436	0.899538	1.21074
GCST90200014	Non-small cell lung cancer	3beta-hydroxy-5-cholestenoate levels	Simple mode	27	-0.114495	0.188037	0.547877	-0.483049	0.254058	0.891816	0.6169	1.28925
GCST90200014	Non-small cell lung cancer	3beta-hydroxy-5-cholestenoate levels	Weighted mode	27	-0.00759799	0.111466	0.946177	-0.226072	0.210876	0.992431	0.797661	1.23476
GCST90200015	Non-small cell lung cancer	N-acetylkynurenine (2) levels	MR Egger	18	0.119578	0.0944922	0.223819	-0.0656269	0.304782	1.12702	0.93648	1.35633
GCST90200015	Non-small cell lung cancer	N-acetylkynurenine (2) levels	Weighted median	18	0.0454002	0.0755303	0.547783	-0.102639	0.19344	1.04645	0.902453	1.21342
GCST90200015	Non-small cell lung cancer	N-acetylkynurenine (2) levels	Inverse variance weighted	18	0.00265431	0.0586792	0.963921	-0.112357	0.117665	1.00266	0.893725	1.12487
GCST90200015	Non-small cell lung cancer	N-acetylkynurenine (2) levels	Simple mode	18	0.0885271	0.15418	0.573365	-0.213665	0.390719	1.09256	0.807619	1.47804
GCST90200015	Non-small cell lung cancer	N-acetylkynurenine (2) levels	Weighted mode	18	0.0515131	0.0744375	0.498261	-0.0943843	0.197411	1.05286	0.909933	1.21824
GCST90200016	Non-small cell lung cancer	Dopamine 4-sulfate levels	MR Egger	24	0.0506601	0.119412	0.675506	-0.183388	0.284708	1.05197	0.832445	1.32937
GCST90200016	Non-small cell lung cancer	Dopamine 4-sulfate levels	Weighted median	24	-0.0357744	0.112817	0.751166	-0.256896	0.185347	0.964858	0.773449	1.20364
GCST90200016	Non-small cell lung cancer	Dopamine 4-sulfate levels	Inverse variance weighted	24	-0.0550962	0.0744951	0.459546	-0.201107	0.0909142	0.946394	0.817825	1.09518
GCST90200016	Non-small cell lung cancer	Dopamine 4-sulfate levels	Simple mode	24	-0.249244	0.188099	0.198163	-0.617917	0.11943	0.77939	0.539066	1.12685
GCST90200016	Non-small cell lung cancer	Dopamine 4-sulfate levels	Weighted mode	24	-0.0447927	0.11752	0.706589	-0.275131	0.185546	0.956196	0.759472	1.20388
GCST90200017	Non-small cell lung cancer	Sphingomyelin (d17:1/16:0, d18:1/15:0, d16:1/17:0) levels	MR Egger	30	0.0535124	0.179202	0.767439	-0.297724	0.404749	1.05497	0.742506	1.49893
GCST90200017	Non-small cell lung cancer	Sphingomyelin (d17:1/16:0, d18:1/15:0, d16:1/17:0) levels	Weighted median	30	0.0159128	0.125834	0.899369	-0.230722	0.262548	1.01604	0.79396	1.30024
GCST90200017	Non-small cell lung cancer	Sphingomyelin (d17:1/16:0, d18:1/15:0, d16:1/17:0) levels	Inverse variance weighted	30	-0.0594276	0.0892549	0.505527	-0.234367	0.115512	0.942304	0.791071	1.12245
GCST90200017	Non-small cell lung cancer	Sphingomyelin (d17:1/16:0, d18:1/15:0, d16:1/17:0) levels	Simple mode	30	-0.0781727	0.233447	0.740139	-0.535729	0.379383	0.924805	0.585243	1.46138
GCST90200017	Non-small cell lung cancer	Sphingomyelin (d17:1/16:0, d18:1/15:0, d16:1/17:0) levels	Weighted mode	30	0.0509705	0.140422	0.719251	-0.224256	0.326197	1.05229	0.79911	1.38569
GCST90200018	Non-small cell lung cancer	Adipoylcarnitine (C6-DC) levels	MR Egger	23	0.12873	0.209829	0.546133	-0.282534	0.539994	1.13738	0.753871	1.716
GCST90200018	Non-small cell lung cancer	Adipoylcarnitine (C6-DC) levels	Weighted median	23	-0.0756128	0.122577	0.537328	-0.315864	0.164639	0.927175	0.729158	1.17897
GCST90200018	Non-small cell lung cancer	Adipoylcarnitine (C6-DC) levels	Inverse variance weighted	23	-0.0704871	0.0961976	0.463722	-0.259034	0.11806	0.93194	0.771796	1.12531
GCST90200018	Non-small cell lung cancer	Adipoylcarnitine (C6-DC) levels	Simple mode	23	-0.122109	0.215642	0.57695	-0.544767	0.300549	0.885052	0.579977	1.3506
GCST90200018	Non-small cell lung cancer	Adipoylcarnitine (C6-DC) levels	Weighted mode	23	-0.105899	0.17039	0.540652	-0.439864	0.228066	0.899515	0.644124	1.25617
GCST90200019	Non-small cell lung cancer	Dopamine 3-o-sulfate levels	MR Egger	25	0.0805475	0.113451	0.484855	-0.141816	0.302911	1.08388	0.867781	1.35379
GCST90200019	Non-small cell lung cancer	Dopamine 3-o-sulfate levels	Weighted median	25	-0.00611859	0.100327	0.95137	-0.202759	0.190522	0.9939	0.816475	1.20988
GCST90200019	Non-small cell lung cancer	Dopamine 3-o-sulfate levels	Inverse variance weighted	25	-0.0466462	0.075385	0.536066	-0.194401	0.101108	0.954425	0.823328	1.1064
GCST90200019	Non-small cell lung cancer	Dopamine 3-o-sulfate levels	Simple mode	25	-0.0705486	0.174404	0.689418	-0.41238	0.271283	0.931882	0.662073	1.31165
GCST90200019	Non-small cell lung cancer	Dopamine 3-o-sulfate levels	Weighted mode	25	-0.0043677	0.098395	0.964961	-0.197222	0.188486	0.995642	0.821008	1.20742
GCST90200020	Non-small cell lung cancer	Lignoceroyl sphingomyelin (d18:1/24:0) levels	MR Egger	25	-0.0569385	0.26009	0.828645	-0.566715	0.452838	0.944652	0.567386	1.57277
GCST90200020	Non-small cell lung cancer	Lignoceroyl sphingomyelin (d18:1/24:0) levels	Weighted median	25	-0.0241563	0.134516	0.857483	-0.287808	0.239495	0.976133	0.749906	1.27061
GCST90200020	Non-small cell lung cancer	Lignoceroyl sphingomyelin (d18:1/24:0) levels	Inverse variance weighted	25	0.0373371	0.104596	0.721119	-0.167672	0.242346	1.03804	0.845631	1.27424
[truncated: 5,002 more rows]
