# Supplementary material for: Causal role of metabolites in non-small cell lung cancer: Mendelian randomization (MR) study
Source: PLoS One. 2024 Mar 22;19(3):e0300904. doi: 10.1371/journal.pone.0300904 (PMC10959361; doi:10.1371/journal.pone.0300904)
Supplement: S2 Table — (XLSX) [file pone.0300904.s002.xlsx]

## Sheet: table.heterogeneity
Supplementary Table 2: Sensitivity analysis results of causal effects of metabolites on NSCLC
id.exposure	id.outcome	outcome	exposure	method	Q	Q_df	Q_pval
GCST90199621	finn-b-C3_LUNG_NONSMALL	Non-small cell lung cancer	Carnitine levels	MR Egger	18.4313	23	0.733694
GCST90199621	finn-b-C3_LUNG_NONSMALL	Non-small cell lung cancer	Carnitine levels	Inverse variance weighted	18.4368	24	0.781322
GCST90199622	finn-b-C3_LUNG_NONSMALL	Non-small cell lung cancer	Benzoate levels	MR Egger	10.7778	16	0.822988
GCST90199622	finn-b-C3_LUNG_NONSMALL	Non-small cell lung cancer	Benzoate levels	Inverse variance weighted	11.1363	17	0.84939
GCST90199623	finn-b-C3_LUNG_NONSMALL	Non-small cell lung cancer	Maltotriose levels	MR Egger	20.8367	21	0.468958
GCST90199623	finn-b-C3_LUNG_NONSMALL	Non-small cell lung cancer	Maltotriose levels	Inverse variance weighted	21.0715	22	0.516324
GCST90199624	finn-b-C3_LUNG_NONSMALL	Non-small cell lung cancer	Hippurate levels	MR Egger	20.1307	17	0.267599
GCST90199624	finn-b-C3_LUNG_NONSMALL	Non-small cell lung cancer	Hippurate levels	Inverse variance weighted	20.151	18	0.324385
GCST90199625	finn-b-C3_LUNG_NONSMALL	Non-small cell lung cancer	Methionine sulfoxide levels	MR Egger	49.1849	23	0.00117705
GCST90199625	finn-b-C3_LUNG_NONSMALL	Non-small cell lung cancer	Methionine sulfoxide levels	Inverse variance weighted	51.1358	24	0.00101282
GCST90199626	finn-b-C3_LUNG_NONSMALL	Non-small cell lung cancer	Xanthurenate levels	MR Egger	21.794	21	0.411461
GCST90199626	finn-b-C3_LUNG_NONSMALL	Non-small cell lung cancer	Xanthurenate levels	Inverse variance weighted	27.1548	22	0.205407
GCST90199627	finn-b-C3_LUNG_NONSMALL	Non-small cell lung cancer	N-alpha-acetylornithine levels	MR Egger	22.2695	20	0.326068
GCST90199627	finn-b-C3_LUNG_NONSMALL	Non-small cell lung cancer	N-alpha-acetylornithine levels	Inverse variance weighted	22.8544	21	0.35179
GCST90199628	finn-b-C3_LUNG_NONSMALL	Non-small cell lung cancer	3-methylhistidine levels	MR Egger	30.5979	26	0.243585
GCST90199628	finn-b-C3_LUNG_NONSMALL	Non-small cell lung cancer	3-methylhistidine levels	Inverse variance weighted	34.2646	27	0.158491
GCST90199629	finn-b-C3_LUNG_NONSMALL	Non-small cell lung cancer	Glycerophosphorylcholine (GPC) levels	MR Egger	27.3856	31	0.652674
GCST90199629	finn-b-C3_LUNG_NONSMALL	Non-small cell lung cancer	Glycerophosphorylcholine (GPC) levels	Inverse variance weighted	28.024	32	0.668173
GCST90199630	finn-b-C3_LUNG_NONSMALL	Non-small cell lung cancer	Phenylacetate levels	MR Egger	18.1683	24	0.794768
GCST90199630	finn-b-C3_LUNG_NONSMALL	Non-small cell lung cancer	Phenylacetate levels	Inverse variance weighted	18.6642	25	0.812933
GCST90199631	finn-b-C3_LUNG_NONSMALL	Non-small cell lung cancer	3-methyl-2-oxovalerate levels	MR Egger	16.7461	13	0.211174
GCST90199631	finn-b-C3_LUNG_NONSMALL	Non-small cell lung cancer	3-methyl-2-oxovalerate levels	Inverse variance weighted	18.9819	14	0.165642
GCST90199632	finn-b-C3_LUNG_NONSMALL	Non-small cell lung cancer	Tartarate levels	MR Egger	34.5934	20	0.0223801
GCST90199632	finn-b-C3_LUNG_NONSMALL	Non-small cell lung cancer	Tartarate levels	Inverse variance weighted	35.1336	21	0.0272966
GCST90199633	finn-b-C3_LUNG_NONSMALL	Non-small cell lung cancer	Suberate (C8-DC) levels	MR Egger	38.4949	25	0.0413615
GCST90199633	finn-b-C3_LUNG_NONSMALL	Non-small cell lung cancer	Suberate (C8-DC) levels	Inverse variance weighted	38.5009	26	0.0543703
GCST90199634	finn-b-C3_LUNG_NONSMALL	Non-small cell lung cancer	5-hydroxylysine levels	MR Egger	34.1664	26	0.130885
GCST90199634	finn-b-C3_LUNG_NONSMALL	Non-small cell lung cancer	5-hydroxylysine levels	Inverse variance weighted	34.9172	27	0.140976
GCST90199635	finn-b-C3_LUNG_NONSMALL	Non-small cell lung cancer	3-phenylpropionate hydrocinnamate levels	MR Egger	32.1869	25	0.152674
GCST90199635	finn-b-C3_LUNG_NONSMALL	Non-small cell lung cancer	3-phenylpropionate hydrocinnamate levels	Inverse variance weighted	32.1874	26	0.186999
GCST90199636	finn-b-C3_LUNG_NONSMALL	Non-small cell lung cancer	Kynurenine levels	MR Egger	29.5736	21	0.100898
GCST90199636	finn-b-C3_LUNG_NONSMALL	Non-small cell lung cancer	Kynurenine levels	Inverse variance weighted	32.1721	22	0.0745095
GCST90199637	finn-b-C3_LUNG_NONSMALL	Non-small cell lung cancer	N-acetylglutamate levels	MR Egger	7.14184	18	0.988875
GCST90199637	finn-b-C3_LUNG_NONSMALL	Non-small cell lung cancer	N-acetylglutamate levels	Inverse variance weighted	7.16398	19	0.993286
GCST90199638	finn-b-C3_LUNG_NONSMALL	Non-small cell lung cancer	Glycerol 3-phosphate levels	MR Egger	28.2265	28	0.452494
GCST90199638	finn-b-C3_LUNG_NONSMALL	Non-small cell lung cancer	Glycerol 3-phosphate levels	Inverse variance weighted	30.9244	29	0.368997
GCST90199639	finn-b-C3_LUNG_NONSMALL	Non-small cell lung cancer	Imidazole lactate levels	MR Egger	28.0115	25	0.307323
GCST90199639	finn-b-C3_LUNG_NONSMALL	Non-small cell lung cancer	Imidazole lactate levels	Inverse variance weighted	28.7749	26	0.321416
GCST90199640	finn-b-C3_LUNG_NONSMALL	Non-small cell lung cancer	4-guanidinobutanoate levels	MR Egger	30.1984	18	0.0355612
GCST90199640	finn-b-C3_LUNG_NONSMALL	Non-small cell lung cancer	4-guanidinobutanoate levels	Inverse variance weighted	31.5722	19	0.0348999
GCST90199641	finn-b-C3_LUNG_NONSMALL	Non-small cell lung cancer	Glucuronate levels	MR Egger	7.88858	14	0.89505
GCST90199641	finn-b-C3_LUNG_NONSMALL	Non-small cell lung cancer	Glucuronate levels	Inverse variance weighted	7.98826	15	0.924252
GCST90199642	finn-b-C3_LUNG_NONSMALL	Non-small cell lung cancer	Ribitol levels	MR Egger	41.2215	32	0.127324
GCST90199642	finn-b-C3_LUNG_NONSMALL	Non-small cell lung cancer	Ribitol levels	Inverse variance weighted	41.8037	33	0.139966
GCST90199643	finn-b-C3_LUNG_NONSMALL	Non-small cell lung cancer	Glycodeoxycholate levels	MR Egger	18.673	18	0.412215
GCST90199643	finn-b-C3_LUNG_NONSMALL	Non-small cell lung cancer	Glycodeoxycholate levels	Inverse variance weighted	19.0031	19	0.456639
GCST90199644	finn-b-C3_LUNG_NONSMALL	Non-small cell lung cancer	Theobromine levels	MR Egger	34.4848	24	0.0764148
GCST90199644	finn-b-C3_LUNG_NONSMALL	Non-small cell lung cancer	Theobromine levels	Inverse variance weighted	34.561	25	0.0964504
GCST90199645	finn-b-C3_LUNG_NONSMALL	Non-small cell lung cancer	Quinate levels	MR Egger	15.6757	18	0.615171
GCST90199645	finn-b-C3_LUNG_NONSMALL	Non-small cell lung cancer	Quinate levels	Inverse variance weighted	15.677	19	0.678708
GCST90199646	finn-b-C3_LUNG_NONSMALL	Non-small cell lung cancer	Gentisate levels	MR Egger	27.9861	26	0.359145
GCST90199646	finn-b-C3_LUNG_NONSMALL	Non-small cell lung cancer	Gentisate levels	Inverse variance weighted	28.323	27	0.394465
GCST90199647	finn-b-C3_LUNG_NONSMALL	Non-small cell lung cancer	Theophylline levels	MR Egger	15.2475	23	0.885544
GCST90199647	finn-b-C3_LUNG_NONSMALL	Non-small cell lung cancer	Theophylline levels	Inverse variance weighted	15.4464	24	0.907016
GCST90199648	finn-b-C3_LUNG_NONSMALL	Non-small cell lung cancer	1,5-anhydroglucitol (1,5-ag) levels	MR Egger	35.1218	28	0.166349
GCST90199648	finn-b-C3_LUNG_NONSMALL	Non-small cell lung cancer	1,5-anhydroglucitol (1,5-ag) levels	Inverse variance weighted	42.9229	29	0.0462809
GCST90199649	finn-b-C3_LUNG_NONSMALL	Non-small cell lung cancer	1-stearoyl-2-arachidonoyl-GPI (18:0/20:4) levels	MR Egger	29.6546	22	0.127105
GCST90199649	finn-b-C3_LUNG_NONSMALL	Non-small cell lung cancer	1-stearoyl-2-arachidonoyl-GPI (18:0/20:4) levels	Inverse variance weighted	31.4829	23	0.111385
GCST90199650	finn-b-C3_LUNG_NONSMALL	Non-small cell lung cancer	Indolelactate levels	MR Egger	25.8128	24	0.36273
GCST90199650	finn-b-C3_LUNG_NONSMALL	Non-small cell lung cancer	Indolelactate levels	Inverse variance weighted	30.6719	25	0.200114
GCST90199651	finn-b-C3_LUNG_NONSMALL	Non-small cell lung cancer	Docosahexaenoate DHA; 22:6n3 levels	MR Egger	30.3019	20	0.0651069
GCST90199651	finn-b-C3_LUNG_NONSMALL	Non-small cell lung cancer	Docosahexaenoate DHA; 22:6n3 levels	Inverse variance weighted	30.3662	21	0.0848734
GCST90199652	finn-b-C3_LUNG_NONSMALL	Non-small cell lung cancer	1-stearoyl-2-oleoyl-GPS (18:0/18:1) levels	MR Egger	17.8515	18	0.465474
GCST90199652	finn-b-C3_LUNG_NONSMALL	Non-small cell lung cancer	1-stearoyl-2-oleoyl-GPS (18:0/18:1) levels	Inverse variance weighted	19.2064	19	0.443669
GCST90199653	finn-b-C3_LUNG_NONSMALL	Non-small cell lung cancer	1-myristoyl-2-palmitoyl-gpc (14:0/16:0) levels	MR Egger	14.0332	13	0.37151
GCST90199653	finn-b-C3_LUNG_NONSMALL	Non-small cell lung cancer	1-myristoyl-2-palmitoyl-gpc (14:0/16:0) levels	Inverse variance weighted	17.2697	14	0.24209
GCST90199654	finn-b-C3_LUNG_NONSMALL	Non-small cell lung cancer	Paraxanthine levels in elite athletes	MR Egger	31.3235	31	0.45
GCST90199654	finn-b-C3_LUNG_NONSMALL	Non-small cell lung cancer	Paraxanthine levels in elite athletes	Inverse variance weighted	32.3872	32	0.44766
GCST90199655	finn-b-C3_LUNG_NONSMALL	Non-small cell lung cancer	4-methyl-2-oxopentanoate levels	MR Egger	11.3754	10	0.329029
GCST90199655	finn-b-C3_LUNG_NONSMALL	Non-small cell lung cancer	4-methyl-2-oxopentanoate levels	Inverse variance weighted	11.6808	11	0.388109
GCST90199656	finn-b-C3_LUNG_NONSMALL	Non-small cell lung cancer	3-indoxyl sulfate levels	MR Egger	23.2629	20	0.276073
GCST90199656	finn-b-C3_LUNG_NONSMALL	Non-small cell lung cancer	3-indoxyl sulfate levels	Inverse variance weighted	25.3016	21	0.234337
GCST90199657	finn-b-C3_LUNG_NONSMALL	Non-small cell lung cancer	Sphingosine 1-phosphate levels	MR Egger	12.0062	14	0.605801
GCST90199657	finn-b-C3_LUNG_NONSMALL	Non-small cell lung cancer	Sphingosine 1-phosphate levels	Inverse variance weighted	12.4	15	0.648533
GCST90199658	finn-b-C3_LUNG_NONSMALL	Non-small cell lung cancer	Alpha-hydroxyisocaproate levels	MR Egger	29.5258	20	0.0779106
GCST90199658	finn-b-C3_LUNG_NONSMALL	Non-small cell lung cancer	Alpha-hydroxyisocaproate levels	Inverse variance weighted	29.5282	21	0.101887
GCST90199659	finn-b-C3_LUNG_NONSMALL	Non-small cell lung cancer	1-stearoyl-GPI (18:0) levels	MR Egger	17.6912	16	0.342285
GCST90199659	finn-b-C3_LUNG_NONSMALL	Non-small cell lung cancer	1-stearoyl-GPI (18:0) levels	Inverse variance weighted	18.0251	17	0.387258
GCST90199660	finn-b-C3_LUNG_NONSMALL	Non-small cell lung cancer	1,2-dipalmitoyl-gpc (16:0/16:0) levels	MR Egger	19.3307	25	0.780994
GCST90199660	finn-b-C3_LUNG_NONSMALL	Non-small cell lung cancer	1,2-dipalmitoyl-gpc (16:0/16:0) levels	Inverse variance weighted	19.5059	26	0.814374
GCST90199661	finn-b-C3_LUNG_NONSMALL	Non-small cell lung cancer	Maleate levels	MR Egger	24.4657	20	0.222639
GCST90199661	finn-b-C3_LUNG_NONSMALL	Non-small cell lung cancer	Maleate levels	Inverse variance weighted	28.3038	21	0.131743
GCST90199662	finn-b-C3_LUNG_NONSMALL	Non-small cell lung cancer	Isovalerate (i5:0) levels	MR Egger	12.7832	15	0.619038
GCST90199662	finn-b-C3_LUNG_NONSMALL	Non-small cell lung cancer	Isovalerate (i5:0) levels	Inverse variance weighted	12.8399	16	0.684427
GCST90199663	finn-b-C3_LUNG_NONSMALL	Non-small cell lung cancer	4-acetylphenol sulfate levels	MR Egger	12.9318	18	0.79561
GCST90199663	finn-b-C3_LUNG_NONSMALL	Non-small cell lung cancer	4-acetylphenol sulfate levels	Inverse variance weighted	12.9944	19	0.838857
GCST90199664	finn-b-C3_LUNG_NONSMALL	Non-small cell lung cancer	Phenyllactate (PLA) levels in elite athletes	MR Egger	33.6066	24	0.0919066
GCST90199664	finn-b-C3_LUNG_NONSMALL	Non-small cell lung cancer	Phenyllactate (PLA) levels in elite athletes	Inverse variance weighted	34.6292	25	0.0951281
GCST90199665	finn-b-C3_LUNG_NONSMALL	Non-small cell lung cancer	N-acetylaspartate (naa) levels	MR Egger	18.9598	18	0.394305
GCST90199665	finn-b-C3_LUNG_NONSMALL	Non-small cell lung cancer	N-acetylaspartate (naa) levels	Inverse variance weighted	20.1827	19	0.383662
GCST90199666	finn-b-C3_LUNG_NONSMALL	Non-small cell lung cancer	Palmitoylcarnitine levels (Metabolon platform)	MR Egger	31.3514	27	0.256957
GCST90199666	finn-b-C3_LUNG_NONSMALL	Non-small cell lung cancer	Palmitoylcarnitine levels (Metabolon platform)	Inverse variance weighted	31.7134	28	0.286332
GCST90199667	finn-b-C3_LUNG_NONSMALL	Non-small cell lung cancer	Erythritol levels in elite athletes	MR Egger	11.5476	21	0.951033
GCST90199667	finn-b-C3_LUNG_NONSMALL	Non-small cell lung cancer	Erythritol levels in elite athletes	Inverse variance weighted	13.3944	22	0.921574
GCST90199668	finn-b-C3_LUNG_NONSMALL	Non-small cell lung cancer	Hexanoylcarnitine levels (Biocrates platform)	MR Egger	28.7841	20	0.0920974
GCST90199668	finn-b-C3_LUNG_NONSMALL	Non-small cell lung cancer	Hexanoylcarnitine levels (Biocrates platform)	Inverse variance weighted	29.0313	21	0.113252
GCST90199669	finn-b-C3_LUNG_NONSMALL	Non-small cell lung cancer	Acetylcarnitine levels (Biocrates platform)	MR Egger	29.3832	19	0.0601912
GCST90199669	finn-b-C3_LUNG_NONSMALL	Non-small cell lung cancer	Acetylcarnitine levels (Biocrates platform)	Inverse variance weighted	33.1152	20	0.0327715
GCST90199670	finn-b-C3_LUNG_NONSMALL	Non-small cell lung cancer	Iminodiacetate (IDA) levels	MR Egger	17.8403	15	0.271152
GCST90199670	finn-b-C3_LUNG_NONSMALL	Non-small cell lung cancer	Iminodiacetate (IDA) levels	Inverse variance weighted	18.3059	16	0.30629
GCST90199671	finn-b-C3_LUNG_NONSMALL	Non-small cell lung cancer	Cysteine s-sulfate levels	MR Egger	9.71722	15	0.83714
GCST90199671	finn-b-C3_LUNG_NONSMALL	Non-small cell lung cancer	Cysteine s-sulfate levels	Inverse variance weighted	9.808	16	0.876461
GCST90199672	finn-b-C3_LUNG_NONSMALL	Non-small cell lung cancer	Oxalate (ethanedioate) levels	MR Egger	37.1148	22	0.0229789
GCST90199672	finn-b-C3_LUNG_NONSMALL	Non-small cell lung cancer	Oxalate (ethanedioate) levels	Inverse variance weighted	37.5857	23	0.0282026
GCST90199673	finn-b-C3_LUNG_NONSMALL	Non-small cell lung cancer	DHEAS levels	MR Egger	36.4976	42	0.7106
GCST90199673	finn-b-C3_LUNG_NONSMALL	Non-small cell lung cancer	DHEAS levels	Inverse variance weighted	36.6728	43	0.740881
GCST90199674	finn-b-C3_LUNG_NONSMALL	Non-small cell lung cancer	3-hydroxymyristate levels	MR Egger	21.9401	18	0.234655
GCST90199674	finn-b-C3_LUNG_NONSMALL	Non-small cell lung cancer	3-hydroxymyristate levels	Inverse variance weighted	21.9407	19	0.287218
GCST90199675	finn-b-C3_LUNG_NONSMALL	Non-small cell lung cancer	Homoarginine levels	MR Egger	15.6787	27	0.958798
GCST90199675	finn-b-C3_LUNG_NONSMALL	Non-small cell lung cancer	Homoarginine levels	Inverse variance weighted	16.7254	28	0.953818
GCST90199676	finn-b-C3_LUNG_NONSMALL	Non-small cell lung cancer	1-oleoylglycerol (18:1) levels	MR Egger	29.4777	29	0.440404
GCST90199676	finn-b-C3_LUNG_NONSMALL	Non-small cell lung cancer	1-oleoylglycerol (18:1) levels	Inverse variance weighted	29.5777	30	0.487423
GCST90199677	finn-b-C3_LUNG_NONSMALL	Non-small cell lung cancer	3-methyl-2-oxobutyrate levels	MR Egger	15.7586	20	0.731486
GCST90199677	finn-b-C3_LUNG_NONSMALL	Non-small cell lung cancer	3-methyl-2-oxobutyrate levels	Inverse variance weighted	19.898	21	0.527728
GCST90199678	finn-b-C3_LUNG_NONSMALL	Non-small cell lung cancer	Tartronate (hydroxymalonate) levels	MR Egger	32.4509	15	0.00558674
GCST90199678	finn-b-C3_LUNG_NONSMALL	Non-small cell lung cancer	Tartronate (hydroxymalonate) levels	Inverse variance weighted	32.5451	16	0.00848565
GCST90199679	finn-b-C3_LUNG_NONSMALL	Non-small cell lung cancer	2,3-dihydroxypyridine levels	MR Egger	21.4184	20	0.372886
GCST90199679	finn-b-C3_LUNG_NONSMALL	Non-small cell lung cancer	2,3-dihydroxypyridine levels	Inverse variance weighted	23.5539	21	0.31517
GCST90199680	finn-b-C3_LUNG_NONSMALL	Non-small cell lung cancer	3-hydroxyoctanoate levels	MR Egger	17.4981	19	0.55616
GCST90199680	finn-b-C3_LUNG_NONSMALL	Non-small cell lung cancer	3-hydroxyoctanoate levels	Inverse variance weighted	19.3124	20	0.501611
GCST90199681	finn-b-C3_LUNG_NONSMALL	Non-small cell lung cancer	2-hydroxyoctanoate levels	MR Egger	20.2317	20	0.443521
GCST90199681	finn-b-C3_LUNG_NONSMALL	Non-small cell lung cancer	2-hydroxyoctanoate levels	Inverse variance weighted	21.2281	21	0.44509
GCST90199682	finn-b-C3_LUNG_NONSMALL	Non-small cell lung cancer	Homocitrulline levels	MR Egger	28.5696	27	0.382073
GCST90199682	finn-b-C3_LUNG_NONSMALL	Non-small cell lung cancer	Homocitrulline levels	Inverse variance weighted	29.0529	28	0.409849
GCST90199683	finn-b-C3_LUNG_NONSMALL	Non-small cell lung cancer	Indoleacetate levels	MR Egger	36.53	28	0.129593
GCST90199683	finn-b-C3_LUNG_NONSMALL	Non-small cell lung cancer	Indoleacetate levels	Inverse variance weighted	36.934	29	0.147921
GCST90199684	finn-b-C3_LUNG_NONSMALL	Non-small cell lung cancer	1-linoleoylglycerol (18:2) levels	MR Egger	6.59181	16	0.98035
GCST90199684	finn-b-C3_LUNG_NONSMALL	Non-small cell lung cancer	1-linoleoylglycerol (18:2) levels	Inverse variance weighted	6.6138	17	0.98802
GCST90199685	finn-b-C3_LUNG_NONSMALL	Non-small cell lung cancer	2-linoleoylglycerol (18:2) levels	MR Egger	21.9298	20	0.344331
GCST90199685	finn-b-C3_LUNG_NONSMALL	Non-small cell lung cancer	2-linoleoylglycerol (18:2) levels	Inverse variance weighted	22.444	21	0.374325
GCST90199686	finn-b-C3_LUNG_NONSMALL	Non-small cell lung cancer	Indolepropionate levels	MR Egger	30.3457	15	0.0107341
GCST90199686	finn-b-C3_LUNG_NONSMALL	Non-small cell lung cancer	Indolepropionate levels	Inverse variance weighted	30.4136	16	0.015972
GCST90199687	finn-b-C3_LUNG_NONSMALL	Non-small cell lung cancer	Threonate levels	MR Egger	24.0841	24	0.456794
GCST90199687	finn-b-C3_LUNG_NONSMALL	Non-small cell lung cancer	Threonate levels	Inverse variance weighted	24.3985	25	0.496457
GCST90199688	finn-b-C3_LUNG_NONSMALL	Non-small cell lung cancer	N-acetylglycine levels	MR Egger	26.3634	19	0.120376
GCST90199688	finn-b-C3_LUNG_NONSMALL	Non-small cell lung cancer	N-acetylglycine levels	Inverse variance weighted	26.3951	20	0.153157
GCST90199689	finn-b-C3_LUNG_NONSMALL	Non-small cell lung cancer	Glycolithocholate levels	MR Egger	18.1776	22	0.695408
GCST90199689	finn-b-C3_LUNG_NONSMALL	Non-small cell lung cancer	Glycolithocholate levels	Inverse variance weighted	22.3283	23	0.500515
GCST90199690	finn-b-C3_LUNG_NONSMALL	Non-small cell lung cancer	EDTA levels	MR Egger	12.7936	14	0.542833
GCST90199690	finn-b-C3_LUNG_NONSMALL	Non-small cell lung cancer	EDTA levels	Inverse variance weighted	13.5502	15	0.559879
GCST90199691	finn-b-C3_LUNG_NONSMALL	Non-small cell lung cancer	1-methylhistidine levels	MR Egger	27.3423	29	0.553245
GCST90199691	finn-b-C3_LUNG_NONSMALL	Non-small cell lung cancer	1-methylhistidine levels	Inverse variance weighted	28.161	30	0.561903
GCST90199692	finn-b-C3_LUNG_NONSMALL	Non-small cell lung cancer	Citramalate levels	MR Egger	18.1165	22	0.699059
GCST90199692	finn-b-C3_LUNG_NONSMALL	Non-small cell lung cancer	Citramalate levels	Inverse variance weighted	20.5542	23	0.608291
GCST90199693	finn-b-C3_LUNG_NONSMALL	Non-small cell lung cancer	3-hydroxydecanoate levels	MR Egger	13.5025	13	0.409791
GCST90199693	finn-b-C3_LUNG_NONSMALL	Non-small cell lung cancer	3-hydroxydecanoate levels	Inverse variance weighted	15.1551	14	0.367633
GCST90199694	finn-b-C3_LUNG_NONSMALL	Non-small cell lung cancer	1,3-dimethylurate levels	MR Egger	32.5952	24	0.112908
GCST90199694	finn-b-C3_LUNG_NONSMALL	Non-small cell lung cancer	1,3-dimethylurate levels	Inverse variance weighted	33.3923	25	0.121549
GCST90199695	finn-b-C3_LUNG_NONSMALL	Non-small cell lung cancer	Galactonate levels	MR Egger	10.0587	14	0.757879
GCST90199695	finn-b-C3_LUNG_NONSMALL	Non-small cell lung cancer	Galactonate levels	Inverse variance weighted	10.2369	15	0.804577
GCST90199696	finn-b-C3_LUNG_NONSMALL	Non-small cell lung cancer	Trigonelline levels	MR Egger	20.3613	23	0.62003
GCST90199696	finn-b-C3_LUNG_NONSMALL	Non-small cell lung cancer	Trigonelline levels	Inverse variance weighted	20.5424	24	0.665553
GCST90199697	finn-b-C3_LUNG_NONSMALL	Non-small cell lung cancer	Dodecanedioate levels	MR Egger	19.6709	20	0.478679
GCST90199697	finn-b-C3_LUNG_NONSMALL	Non-small cell lung cancer	Dodecanedioate levels	Inverse variance weighted	19.8509	21	0.530719
GCST90199698	finn-b-C3_LUNG_NONSMALL	Non-small cell lung cancer	Isobutyrylcarnitine (c4) levels	MR Egger	35.2465	32	0.317169
GCST90199698	finn-b-C3_LUNG_NONSMALL	Non-small cell lung cancer	Isobutyrylcarnitine (c4) levels	Inverse variance weighted	36.6066	33	0.304961
GCST90199699	finn-b-C3_LUNG_NONSMALL	Non-small cell lung cancer	3-methylxanthine levels	MR Egger	21.5363	24	0.606923
GCST90199699	finn-b-C3_LUNG_NONSMALL	Non-small cell lung cancer	3-methylxanthine levels	Inverse variance weighted	22.3606	25	0.614843
GCST90199700	finn-b-C3_LUNG_NONSMALL	Non-small cell lung cancer	3-hydroxylaurate levels	MR Egger	7.93864	9	0.540342
GCST90199700	finn-b-C3_LUNG_NONSMALL	Non-small cell lung cancer	3-hydroxylaurate levels	Inverse variance weighted	8.33024	10	0.596614
GCST90199701	finn-b-C3_LUNG_NONSMALL	Non-small cell lung cancer	Pyridoxate levels	MR Egger	18.8594	22	0.653993
GCST90199701	finn-b-C3_LUNG_NONSMALL	Non-small cell lung cancer	Pyridoxate levels	Inverse variance weighted	19.281	23	0.684801
GCST90199702	finn-b-C3_LUNG_NONSMALL	Non-small cell lung cancer	5-hydroxyhexanoate levels	MR Egger	23.1631	20	0.280859
GCST90199702	finn-b-C3_LUNG_NONSMALL	Non-small cell lung cancer	5-hydroxyhexanoate levels	Inverse variance weighted	23.1842	21	0.334234
GCST90199703	finn-b-C3_LUNG_NONSMALL	Non-small cell lung cancer	Gamma-glutamylvaline levels	MR Egger	22.9526	24	0.522596
GCST90199703	finn-b-C3_LUNG_NONSMALL	Non-small cell lung cancer	Gamma-glutamylvaline levels	Inverse variance weighted	22.9747	25	0.579042
GCST90199704	finn-b-C3_LUNG_NONSMALL	Non-small cell lung cancer	3-hydroxysebacate levels	MR Egger	12.6421	19	0.85638
GCST90199704	finn-b-C3_LUNG_NONSMALL	Non-small cell lung cancer	3-hydroxysebacate levels	Inverse variance weighted	12.7673	20	0.887142
GCST90199705	finn-b-C3_LUNG_NONSMALL	Non-small cell lung cancer	Propionylglycine levels	MR Egger	20.5312	18	0.303719
GCST90199705	finn-b-C3_LUNG_NONSMALL	Non-small cell lung cancer	Propionylglycine levels	Inverse variance weighted	20.6947	19	0.353914
GCST90199706	finn-b-C3_LUNG_NONSMALL	Non-small cell lung cancer	Butyrylglycine levels	MR Egger	11.8898	20	0.919817
GCST90199706	finn-b-C3_LUNG_NONSMALL	Non-small cell lung cancer	Butyrylglycine levels	Inverse variance weighted	12.2363	21	0.933018
GCST90199707	finn-b-C3_LUNG_NONSMALL	Non-small cell lung cancer	Pro-hydroxy-pro levels	MR Egger	15.7163	24	0.898043
GCST90199707	finn-b-C3_LUNG_NONSMALL	Non-small cell lung cancer	Pro-hydroxy-pro levels	Inverse variance weighted	15.7182	25	0.922961
GCST90199708	finn-b-C3_LUNG_NONSMALL	Non-small cell lung cancer	Propionylcarnitine (c3) levels	MR Egger	28.1442	22	0.170952
GCST90199708	finn-b-C3_LUNG_NONSMALL	Non-small cell lung cancer	Propionylcarnitine (c3) levels	Inverse variance weighted	28.7008	23	0.190434
GCST90199709	finn-b-C3_LUNG_NONSMALL	Non-small cell lung cancer	Adrenate (22:4n6) levels	MR Egger	18.938	20	0.52586
GCST90199709	finn-b-C3_LUNG_NONSMALL	Non-small cell lung cancer	Adrenate (22:4n6) levels	Inverse variance weighted	19.0271	21	0.583404
GCST90199710	finn-b-C3_LUNG_NONSMALL	Non-small cell lung cancer	Docosatrienoate (22:3n3) levels	MR Egger	20.529	20	0.425306
GCST90199710	finn-b-C3_LUNG_NONSMALL	Non-small cell lung cancer	Docosatrienoate (22:3n3) levels	Inverse variance weighted	20.5333	21	0.487743
GCST90199711	finn-b-C3_LUNG_NONSMALL	Non-small cell lung cancer	Docosadienoate (22:2n6) levels	MR Egger	17.4422	18	0.492928
GCST90199711	finn-b-C3_LUNG_NONSMALL	Non-small cell lung cancer	Docosadienoate (22:2n6) levels	Inverse variance weighted	17.4905	19	0.556672
GCST90199712	finn-b-C3_LUNG_NONSMALL	Non-small cell lung cancer	3-carboxy-4-methyl-5-propyl-2-furanpropanoate (cmpf) levels	MR Egger	16.5044	15	0.349341
GCST90199712	finn-b-C3_LUNG_NONSMALL	Non-small cell lung cancer	3-carboxy-4-methyl-5-propyl-2-furanpropanoate (cmpf) levels	Inverse variance weighted	19.1044	16	0.263287
GCST90199713	finn-b-C3_LUNG_NONSMALL	Non-small cell lung cancer	Docosapentaenoate n3 DPA; 22:5n3 levels	MR Egger	18.532	23	0.728027
GCST90199713	finn-b-C3_LUNG_NONSMALL	Non-small cell lung cancer	Docosapentaenoate n3 DPA; 22:5n3 levels	Inverse variance weighted	21.6815	24	0.59827
GCST90199714	finn-b-C3_LUNG_NONSMALL	Non-small cell lung cancer	3-hydroxy-2-ethylpropionate levels	MR Egger	10.4144	25	0.995379
GCST90199714	finn-b-C3_LUNG_NONSMALL	Non-small cell lung cancer	3-hydroxy-2-ethylpropionate levels	Inverse variance weighted	10.4144	26	0.997158
GCST90199715	finn-b-C3_LUNG_NONSMALL	Non-small cell lung cancer	Myristoleate (14:1n5) levels	MR Egger	15.375	19	0.698485
GCST90199715	finn-b-C3_LUNG_NONSMALL	Non-small cell lung cancer	Myristoleate (14:1n5) levels	Inverse variance weighted	17.7237	20	0.605606
GCST90199716	finn-b-C3_LUNG_NONSMALL	Non-small cell lung cancer	10-undecenoate (11:1n1) levels	MR Egger	7.58182	14	0.909956
GCST90199716	finn-b-C3_LUNG_NONSMALL	Non-small cell lung cancer	10-undecenoate (11:1n1) levels	Inverse variance weighted	7.7255	15	0.934315
GCST90199717	finn-b-C3_LUNG_NONSMALL	Non-small cell lung cancer	1-methyl-4-imidazoleacetate levels	MR Egger	19.4734	26	0.815834
GCST90199717	finn-b-C3_LUNG_NONSMALL	Non-small cell lung cancer	1-methyl-4-imidazoleacetate levels	Inverse variance weighted	19.4828	27	0.851744
GCST90199718	finn-b-C3_LUNG_NONSMALL	Non-small cell lung cancer	Sebacate (C10-DC) levels	MR Egger	5.89197	15	0.981506
GCST90199718	finn-b-C3_LUNG_NONSMALL	Non-small cell lung cancer	Sebacate (C10-DC) levels	Inverse variance weighted	6.07682	16	0.987244
GCST90199719	finn-b-C3_LUNG_NONSMALL	Non-small cell lung cancer	Tauro-beta-muricholate levels	MR Egger	32.6855	25	0.139119
GCST90199719	finn-b-C3_LUNG_NONSMALL	Non-small cell lung cancer	Tauro-beta-muricholate levels	Inverse variance weighted	34.475	26	0.123477
GCST90199720	finn-b-C3_LUNG_NONSMALL	Non-small cell lung cancer	Octanoylcarnitine (c8) levels	MR Egger	25.2039	23	0.339861
GCST90199720	finn-b-C3_LUNG_NONSMALL	Non-small cell lung cancer	Octanoylcarnitine (c8) levels	Inverse variance weighted	25.5224	24	0.377833
GCST90199721	finn-b-C3_LUNG_NONSMALL	Non-small cell lung cancer	Stearidonate (18:4n3) levels	MR Egger	31.7479	25	0.165438
GCST90199721	finn-b-C3_LUNG_NONSMALL	Non-small cell lung cancer	Stearidonate (18:4n3) levels	Inverse variance weighted	31.8118	26	0.199418
GCST90199722	finn-b-C3_LUNG_NONSMALL	Non-small cell lung cancer	Decanoylcarnitine (C10) levels	MR Egger	24.5193	24	0.432246
GCST90199722	finn-b-C3_LUNG_NONSMALL	Non-small cell lung cancer	Decanoylcarnitine (C10) levels	Inverse variance weighted	24.5193	25	0.489555
GCST90199723	finn-b-C3_LUNG_NONSMALL	Non-small cell lung cancer	5-dodecenoate (12:1n7) levels	MR Egger	9.9539	13	0.6977
GCST90199723	finn-b-C3_LUNG_NONSMALL	Non-small cell lung cancer	5-dodecenoate (12:1n7) levels	Inverse variance weighted	10.5577	14	0.720382
GCST90199724	finn-b-C3_LUNG_NONSMALL	Non-small cell lung cancer	N-acetylisoleucine levels	MR Egger	21.1429	18	0.272267
GCST90199724	finn-b-C3_LUNG_NONSMALL	Non-small cell lung cancer	N-acetylisoleucine levels	Inverse variance weighted	22.0395	19	0.282297
GCST90199725	finn-b-C3_LUNG_NONSMALL	Non-small cell lung cancer	Campesterol levels	MR Egger	7.44166	18	0.985843
GCST90199725	finn-b-C3_LUNG_NONSMALL	Non-small cell lung cancer	Campesterol levels	Inverse variance weighted	7.45781	19	0.991344
GCST90199726	finn-b-C3_LUNG_NONSMALL	Non-small cell lung cancer	N-acetylthreonine levels	MR Egger	15.8503	20	0.725868
GCST90199726	finn-b-C3_LUNG_NONSMALL	Non-small cell lung cancer	N-acetylthreonine levels	Inverse variance weighted	16.2619	21	0.754758
GCST90199727	finn-b-C3_LUNG_NONSMALL	Non-small cell lung cancer	1-oleoyl-GPC (18:1) levels	MR Egger	27.8856	15	0.0222961
GCST90199727	finn-b-C3_LUNG_NONSMALL	Non-small cell lung cancer	1-oleoyl-GPC (18:1) levels	Inverse variance weighted	27.8985	16	0.0325138
GCST90199728	finn-b-C3_LUNG_NONSMALL	Non-small cell lung cancer	10-nonadecenoate (19:1n9) levels	MR Egger	11.176	11	0.428636
GCST90199728	finn-b-C3_LUNG_NONSMALL	Non-small cell lung cancer	10-nonadecenoate (19:1n9) levels	Inverse variance weighted	11.6434	12	0.474725
GCST90199729	finn-b-C3_LUNG_NONSMALL	Non-small cell lung cancer	Piperine levels	MR Egger	28.9347	23	0.182486
GCST90199729	finn-b-C3_LUNG_NONSMALL	Non-small cell lung cancer	Piperine levels	Inverse variance weighted	30.0359	24	0.183564
GCST90199730	finn-b-C3_LUNG_NONSMALL	Non-small cell lung cancer	Carnitine C14 levels	MR Egger	17.9967	19	0.522662
GCST90199730	finn-b-C3_LUNG_NONSMALL	Non-small cell lung cancer	Carnitine C14 levels	Inverse variance weighted	18.9775	20	0.52329
GCST90199731	finn-b-C3_LUNG_NONSMALL	Non-small cell lung cancer	10-heptadecenoate (17:1n7) levels	MR Egger	25.7567	20	0.173998
GCST90199731	finn-b-C3_LUNG_NONSMALL	Non-small cell lung cancer	10-heptadecenoate (17:1n7) levels	Inverse variance weighted	25.7835	21	0.214825
GCST90199732	finn-b-C3_LUNG_NONSMALL	Non-small cell lung cancer	1-stearoyl-gpc (18:0) levels	MR Egger	22.5569	30	0.833028
GCST90199732	finn-b-C3_LUNG_NONSMALL	Non-small cell lung cancer	1-stearoyl-gpc (18:0) levels	Inverse variance weighted	26.3139	31	0.706152
GCST90199733	finn-b-C3_LUNG_NONSMALL	Non-small cell lung cancer	1-palmitoyl-GPC (16:0) levels	MR Egger	21.0756	25	0.688385
GCST90199733	finn-b-C3_LUNG_NONSMALL	Non-small cell lung cancer	1-palmitoyl-GPC (16:0) levels	Inverse variance weighted	22.298	26	0.672287
GCST90199734	finn-b-C3_LUNG_NONSMALL	Non-small cell lung cancer	Hyocholate levels	MR Egger	8.6587	18	0.967133
GCST90199734	finn-b-C3_LUNG_NONSMALL	Non-small cell lung cancer	Hyocholate levels	Inverse variance weighted	8.66222	19	0.978678
GCST90199735	finn-b-C3_LUNG_NONSMALL	Non-small cell lung cancer	N-acetylhistidine levels	MR Egger	16.9243	23	0.812948
GCST90199735	finn-b-C3_LUNG_NONSMALL	Non-small cell lung cancer	N-acetylhistidine levels	Inverse variance weighted	17.8012	24	0.812543
GCST90199736	finn-b-C3_LUNG_NONSMALL	Non-small cell lung cancer	Alpha-hydroxyisovalerate levels	MR Egger	22.1531	21	0.390733
GCST90199736	finn-b-C3_LUNG_NONSMALL	Non-small cell lung cancer	Alpha-hydroxyisovalerate levels	Inverse variance weighted	22.2574	22	0.44462
GCST90199737	finn-b-C3_LUNG_NONSMALL	Non-small cell lung cancer	N-acetylproline levels	MR Egger	23.8881	17	0.122507
GCST90199737	finn-b-C3_LUNG_NONSMALL	Non-small cell lung cancer	N-acetylproline levels	Inverse variance weighted	23.9609	18	0.156312
GCST90199738	finn-b-C3_LUNG_NONSMALL	Non-small cell lung cancer	Stachydrine levels	MR Egger	33.5139	22	0.0550019
GCST90199738	finn-b-C3_LUNG_NONSMALL	Non-small cell lung cancer	Stachydrine levels	Inverse variance weighted	33.5166	23	0.0724786
GCST90199739	finn-b-C3_LUNG_NONSMALL	Non-small cell lung cancer	Salicyluric glucuronide levels	MR Egger	24.6938	15	0.0542099
GCST90199739	finn-b-C3_LUNG_NONSMALL	Non-small cell lung cancer	Salicyluric glucuronide levels	Inverse variance weighted	24.9354	16	0.0709724
GCST90199740	finn-b-C3_LUNG_NONSMALL	Non-small cell lung cancer	P-cresol sulfate levels	MR Egger	14.4844	20	0.805112
GCST90199740	finn-b-C3_LUNG_NONSMALL	Non-small cell lung cancer	P-cresol sulfate levels	Inverse variance weighted	15.0648	21	0.819684
GCST90199741	finn-b-C3_LUNG_NONSMALL	Non-small cell lung cancer	Gamma-glutamylglycine levels	MR Egger	31.8877	24	0.129803
GCST90199741	finn-b-C3_LUNG_NONSMALL	Non-small cell lung cancer	Gamma-glutamylglycine levels	Inverse variance weighted	32.6923	25	0.138941
GCST90199742	finn-b-C3_LUNG_NONSMALL	Non-small cell lung cancer	1-linoleoyl-gpc (18:2) levels	MR Egger	23.8222	26	0.586131
GCST90199742	finn-b-C3_LUNG_NONSMALL	Non-small cell lung cancer	1-linoleoyl-gpc (18:2) levels	Inverse variance weighted	24.6509	27	0.594021
GCST90199743	finn-b-C3_LUNG_NONSMALL	Non-small cell lung cancer	Stearoylcarnitine levels	MR Egger	29.0706	18	0.0475231
GCST90199743	finn-b-C3_LUNG_NONSMALL	Non-small cell lung cancer	Stearoylcarnitine levels	Inverse variance weighted	29.4537	19	0.0591754
GCST90199744	finn-b-C3_LUNG_NONSMALL	Non-small cell lung cancer	Eicosenoate (20:1) levels	MR Egger	12.6303	21	0.921022
GCST90199744	finn-b-C3_LUNG_NONSMALL	Non-small cell lung cancer	Eicosenoate (20:1) levels	Inverse variance weighted	12.6303	22	0.942961
GCST90199745	finn-b-C3_LUNG_NONSMALL	Non-small cell lung cancer	Aconitate [cis or trans] levels	MR Egger	14.2104	21	0.860393
GCST90199745	finn-b-C3_LUNG_NONSMALL	Non-small cell lung cancer	Aconitate [cis or trans] levels	Inverse variance weighted	16.3669	22	0.797267
GCST90199746	finn-b-C3_LUNG_NONSMALL	Non-small cell lung cancer	Erythronate levels	MR Egger	11.85	17	0.809133
GCST90199746	finn-b-C3_LUNG_NONSMALL	Non-small cell lung cancer	Erythronate levels	Inverse variance weighted	13.8294	18	0.740141
GCST90199747	finn-b-C3_LUNG_NONSMALL	Non-small cell lung cancer	Isovalerylcarnitine (C5) levels	MR Egger	21.4132	22	0.495345
GCST90199747	finn-b-C3_LUNG_NONSMALL	Non-small cell lung cancer	Isovalerylcarnitine (C5) levels	Inverse variance weighted	24.4653	23	0.378432
GCST90199748	finn-b-C3_LUNG_NONSMALL	Non-small cell lung cancer	Linolenate [alpha or gamma; (18:3n3 or 6)] levels	MR Egger	29.8147	22	0.123039
GCST90199748	finn-b-C3_LUNG_NONSMALL	Non-small cell lung cancer	Linolenate [alpha or gamma; (18:3n3 or 6)] levels	Inverse variance weighted	29.8158	23	0.154763
GCST90199749	finn-b-C3_LUNG_NONSMALL	Non-small cell lung cancer	Gamma-glutamylthreonine levels	MR Egger	46.7533	36	0.108183
GCST90199749	finn-b-C3_LUNG_NONSMALL	Non-small cell lung cancer	Gamma-glutamylthreonine levels	Inverse variance weighted	47.8633	37	0.108838
GCST90199750	finn-b-C3_LUNG_NONSMALL	Non-small cell lung cancer	Laurylcarnitine levels	MR Egger	25.6348	24	0.371953
GCST90199750	finn-b-C3_LUNG_NONSMALL	Non-small cell lung cancer	Laurylcarnitine levels	Inverse variance weighted	27.8491	25	0.314845
GCST90199751	finn-b-C3_LUNG_NONSMALL	Non-small cell lung cancer	Gamma-glutamylmethionine levels	MR Egger	28.9227	24	0.223054
GCST90199751	finn-b-C3_LUNG_NONSMALL	Non-small cell lung cancer	Gamma-glutamylmethionine levels	Inverse variance weighted	29.158	25	0.257365
GCST90199752	finn-b-C3_LUNG_NONSMALL	Non-small cell lung cancer	Epiandrosterone sulfate levels	MR Egger	8.2537	22	0.996422
GCST90199752	finn-b-C3_LUNG_NONSMALL	Non-small cell lung cancer	Epiandrosterone sulfate levels	Inverse variance weighted	8.33284	23	0.997757
GCST90199753	finn-b-C3_LUNG_NONSMALL	Non-small cell lung cancer	Gamma-glutamyltryptophan levels	MR Egger	31.41	22	0.088026
GCST90199753	finn-b-C3_LUNG_NONSMALL	Non-small cell lung cancer	Gamma-glutamyltryptophan levels	Inverse variance weighted	34.0379	23	0.064612
GCST90199754	finn-b-C3_LUNG_NONSMALL	Non-small cell lung cancer	7-methylxanthine levels	MR Egger	29.4837	22	0.131562
GCST90199754	finn-b-C3_LUNG_NONSMALL	Non-small cell lung cancer	7-methylxanthine levels	Inverse variance weighted	29.5011	23	0.164265
GCST90199755	finn-b-C3_LUNG_NONSMALL	Non-small cell lung cancer	3,7-dimethylurate levels	MR Egger	34.5728	31	0.30104
GCST90199755	finn-b-C3_LUNG_NONSMALL	Non-small cell lung cancer	3,7-dimethylurate levels	Inverse variance weighted	35.2669	32	0.316322
GCST90199756	finn-b-C3_LUNG_NONSMALL	Non-small cell lung cancer	1,7-dimethyluric acid levels	MR Egger	35.5182	33	0.350458
GCST90199756	finn-b-C3_LUNG_NONSMALL	Non-small cell lung cancer	1,7-dimethyluric acid levels	Inverse variance weighted	36.628	34	0.347793
GCST90199757	finn-b-C3_LUNG_NONSMALL	Non-small cell lung cancer	1,3,7-trimethylurate levels	MR Egger	24.3333	23	0.385549
GCST90199757	finn-b-C3_LUNG_NONSMALL	Non-small cell lung cancer	1,3,7-trimethylurate levels	Inverse variance weighted	24.3507	24	0.441697
GCST90199758	finn-b-C3_LUNG_NONSMALL	Non-small cell lung cancer	N4-acetylcytidine levels	MR Egger	51.15	33	0.0227898
GCST90199758	finn-b-C3_LUNG_NONSMALL	Non-small cell lung cancer	N4-acetylcytidine levels	Inverse variance weighted	51.8724	34	0.0255061
GCST90199759	finn-b-C3_LUNG_NONSMALL	Non-small cell lung cancer	Indolebutyrate levels	MR Egger	23.4644	23	0.433945
GCST90199759	finn-b-C3_LUNG_NONSMALL	Non-small cell lung cancer	Indolebutyrate levels	Inverse variance weighted	23.6935	24	0.479232
GCST90199760	finn-b-C3_LUNG_NONSMALL	Non-small cell lung cancer	5-acetylamino-6-amino-3-methyluracil levels	MR Egger	41.4118	32	0.123189
GCST90199760	finn-b-C3_LUNG_NONSMALL	Non-small cell lung cancer	5-acetylamino-6-amino-3-methyluracil levels	Inverse variance weighted	41.6273	33	0.144139
GCST90199761	finn-b-C3_LUNG_NONSMALL	Non-small cell lung cancer	N1-methylinosine levels	MR Egger	21.8166	26	0.698686
GCST90199761	finn-b-C3_LUNG_NONSMALL	Non-small cell lung cancer	N1-methylinosine levels	Inverse variance weighted	22.8079	27	0.695288
GCST90199762	finn-b-C3_LUNG_NONSMALL	Non-small cell lung cancer	N6-carbamoylthreonyladenosine levels	MR Egger	34.8462	30	0.248281
GCST90199762	finn-b-C3_LUNG_NONSMALL	Non-small cell lung cancer	N6-carbamoylthreonyladenosine levels	Inverse variance weighted	36.9136	31	0.214325
GCST90199763	finn-b-C3_LUNG_NONSMALL	Non-small cell lung cancer	1-methylxanthine levels	MR Egger	38.0579	28	0.0973084
GCST90199763	finn-b-C3_LUNG_NONSMALL	Non-small cell lung cancer	1-methylxanthine levels	Inverse variance weighted	38.3512	29	0.114722
GCST90199764	finn-b-C3_LUNG_NONSMALL	Non-small cell lung cancer	N2,n2-dimethylguanosine levels	MR Egger	6.29138	16	0.984631
GCST90199764	finn-b-C3_LUNG_NONSMALL	Non-small cell lung cancer	N2,n2-dimethylguanosine levels	Inverse variance weighted	6.29167	17	0.991002
GCST90199765	finn-b-C3_LUNG_NONSMALL	Non-small cell lung cancer	4-hydroxyhippurate levels	MR Egger	12.4128	18	0.825209
GCST90199765	finn-b-C3_LUNG_NONSMALL	Non-small cell lung cancer	4-hydroxyhippurate levels	Inverse variance weighted	12.4186	19	0.866964
GCST90199766	finn-b-C3_LUNG_NONSMALL	Non-small cell lung cancer	3-(3-amino-3-carboxypropyl)uridine levels	MR Egger	15.1577	15	0.440118
GCST90199766	finn-b-C3_LUNG_NONSMALL	Non-small cell lung cancer	3-(3-amino-3-carboxypropyl)uridine levels	Inverse variance weighted	15.7352	16	0.471588
GCST90199767	finn-b-C3_LUNG_NONSMALL	Non-small cell lung cancer	5,6-dihydrouridine levels	MR Egger	26.6957	30	0.639202
GCST90199767	finn-b-C3_LUNG_NONSMALL	Non-small cell lung cancer	5,6-dihydrouridine levels	Inverse variance weighted	27.2052	31	0.661829
GCST90199768	finn-b-C3_LUNG_NONSMALL	Non-small cell lung cancer	Phenylacetylglutamine levels	MR Egger	18.7769	18	0.405684
GCST90199768	finn-b-C3_LUNG_NONSMALL	Non-small cell lung cancer	Phenylacetylglutamine levels	Inverse variance weighted	20.1315	19	0.386702
GCST90199769	finn-b-C3_LUNG_NONSMALL	Non-small cell lung cancer	3-hydroxydodecanedioate levels	MR Egger	20.7141	19	0.352814
GCST90199769	finn-b-C3_LUNG_NONSMALL	Non-small cell lung cancer	3-hydroxydodecanedioate levels	Inverse variance weighted	20.7267	20	0.413371
GCST90199770	finn-b-C3_LUNG_NONSMALL	Non-small cell lung cancer	1-arachidonylglycerol (20:4) levels	MR Egger	11.6866	21	0.947695
GCST90199770	finn-b-C3_LUNG_NONSMALL	Non-small cell lung cancer	1-arachidonylglycerol (20:4) levels	Inverse variance weighted	11.7054	22	0.963169
GCST90199771	finn-b-C3_LUNG_NONSMALL	Non-small cell lung cancer	7-methylguanine levels	MR Egger	12.4597	20	0.899347
GCST90199771	finn-b-C3_LUNG_NONSMALL	Non-small cell lung cancer	7-methylguanine levels	Inverse variance weighted	12.862	21	0.91338
GCST90199772	finn-b-C3_LUNG_NONSMALL	Non-small cell lung cancer	1-stearoyl-GPE (18:0) levels	MR Egger	28.9965	37	0.823393
GCST90199772	finn-b-C3_LUNG_NONSMALL	Non-small cell lung cancer	1-stearoyl-GPE (18:0) levels	Inverse variance weighted	29.553	38	0.834897
GCST90199773	finn-b-C3_LUNG_NONSMALL	Non-small cell lung cancer	Phenol sulfate levels	MR Egger	9.9854	17	0.904221
GCST90199773	finn-b-C3_LUNG_NONSMALL	Non-small cell lung cancer	Phenol sulfate levels	Inverse variance weighted	10.1753	18	0.926035
GCST90199774	finn-b-C3_LUNG_NONSMALL	Non-small cell lung cancer	Oleoylcarnitine levels	MR Egger	26.5221	24	0.327215
GCST90199774	finn-b-C3_LUNG_NONSMALL	Non-small cell lung cancer	Oleoylcarnitine levels	Inverse variance weighted	26.6043	25	0.375938
GCST90199775	finn-b-C3_LUNG_NONSMALL	Non-small cell lung cancer	Gamma-glutamylisoleucine levels	MR Egger	20.8259	14	0.106177
GCST90199775	finn-b-C3_LUNG_NONSMALL	Non-small cell lung cancer	Gamma-glutamylisoleucine levels	Inverse variance weighted	21.1715	15	0.13144
GCST90199776	finn-b-C3_LUNG_NONSMALL	Non-small cell lung cancer	Malonylcarnitine levels	MR Egger	19.6338	19	0.416906
GCST90199776	finn-b-C3_LUNG_NONSMALL	Non-small cell lung cancer	Malonylcarnitine levels	Inverse variance weighted	22.1832	20	0.330655
GCST90199777	finn-b-C3_LUNG_NONSMALL	Non-small cell lung cancer	1-palmitoleoyl-GPC (16:1) levels	MR Egger	21.9057	30	0.857453
GCST90199777	finn-b-C3_LUNG_NONSMALL	Non-small cell lung cancer	1-palmitoleoyl-GPC (16:1) levels	Inverse variance weighted	25.2366	31	0.757034
GCST90199778	finn-b-C3_LUNG_NONSMALL	Non-small cell lung cancer	N-methyl-2-pyridone-5-carboxamide levels	MR Egger	13.6211	13	0.401058
GCST90199778	finn-b-C3_LUNG_NONSMALL	Non-small cell lung cancer	N-methyl-2-pyridone-5-carboxamide levels	Inverse variance weighted	13.7277	14	0.470191
GCST90199779	finn-b-C3_LUNG_NONSMALL	Non-small cell lung cancer	Gamma-glutamyl-2-aminobutyrate levels	MR Egger	20.0031	21	0.521062
GCST90199779	finn-b-C3_LUNG_NONSMALL	Non-small cell lung cancer	Gamma-glutamyl-2-aminobutyrate levels	Inverse variance weighted	20.0078	22	0.582553
GCST90199780	finn-b-C3_LUNG_NONSMALL	Non-small cell lung cancer	1-stearoyl-GPG (18:0) levels	MR Egger	13.119	26	0.982884
GCST90199780	finn-b-C3_LUNG_NONSMALL	Non-small cell lung cancer	1-stearoyl-GPG (18:0) levels	Inverse variance weighted	13.5117	27	0.985581
GCST90199781	finn-b-C3_LUNG_NONSMALL	Non-small cell lung cancer	Hexanoylglycine levels	MR Egger	22.7455	22	0.416215
GCST90199781	finn-b-C3_LUNG_NONSMALL	Non-small cell lung cancer	Hexanoylglycine levels	Inverse variance weighted	23.6816	23	0.42161
GCST90199782	finn-b-C3_LUNG_NONSMALL	Non-small cell lung cancer	Glutamine degradant levels	MR Egger	25.9108	24	0.357706
GCST90199782	finn-b-C3_LUNG_NONSMALL	Non-small cell lung cancer	Glutamine degradant levels	Inverse variance weighted	25.9176	25	0.412004
GCST90199783	finn-b-C3_LUNG_NONSMALL	Non-small cell lung cancer	5-methyluridine (ribothymidine) levels	MR Egger	23.749	25	0.533912
GCST90199783	finn-b-C3_LUNG_NONSMALL	Non-small cell lung cancer	5-methyluridine (ribothymidine) levels	Inverse variance weighted	23.9903	26	0.57652
GCST90199784	finn-b-C3_LUNG_NONSMALL	Non-small cell lung cancer	Cysteine-glutathione disulfide levels	MR Egger	30.9879	25	0.189419
GCST90199784	finn-b-C3_LUNG_NONSMALL	Non-small cell lung cancer	Cysteine-glutathione disulfide levels	Inverse variance weighted	31.4704	26	0.211214
GCST90199785	finn-b-C3_LUNG_NONSMALL	Non-small cell lung cancer	Isovalerylglycine levels	MR Egger	10.2125	22	0.984274
GCST90199785	finn-b-C3_LUNG_NONSMALL	Non-small cell lung cancer	Isovalerylglycine levels	Inverse variance weighted	13.403	23	0.942702
GCST90199786	finn-b-C3_LUNG_NONSMALL	Non-small cell lung cancer	2-hydroxy-3-methylvalerate levels	MR Egger	30.9566	28	0.319012
GCST90199786	finn-b-C3_LUNG_NONSMALL	Non-small cell lung cancer	2-hydroxy-3-methylvalerate levels	Inverse variance weighted	31.4812	29	0.3431
GCST90199787	finn-b-C3_LUNG_NONSMALL	Non-small cell lung cancer	Homostachydrine levels	MR Egger	23.218	21	0.332467
GCST90199787	finn-b-C3_LUNG_NONSMALL	Non-small cell lung cancer	Homostachydrine levels	Inverse variance weighted	23.2206	22	0.389363
GCST90199788	finn-b-C3_LUNG_NONSMALL	Non-small cell lung cancer	1-arachidonoyl-gpc (20:4n6) levels	MR Egger	22.0178	26	0.687722
GCST90199788	finn-b-C3_LUNG_NONSMALL	Non-small cell lung cancer	1-arachidonoyl-gpc (20:4n6) levels	Inverse variance weighted	24.31	27	0.613069
GCST90199789	finn-b-C3_LUNG_NONSMALL	Non-small cell lung cancer	2-palmitoyl-GPC (16:0) levels	MR Egger	7.93118	14	0.892881
GCST90199789	finn-b-C3_LUNG_NONSMALL	Non-small cell lung cancer	2-palmitoyl-GPC (16:0) levels	Inverse variance weighted	9.05955	15	0.874383
GCST90199790	finn-b-C3_LUNG_NONSMALL	Non-small cell lung cancer	2-palmitoleoyl-GPC (16:1) levels	MR Egger	17.3247	23	0.793019
GCST90199790	finn-b-C3_LUNG_NONSMALL	Non-small cell lung cancer	2-palmitoleoyl-GPC (16:1) levels	Inverse variance weighted	20.8827	24	0.645634
GCST90199791	finn-b-C3_LUNG_NONSMALL	Non-small cell lung cancer	1-arachidonoyl-GPE (20:4n6) levels	MR Egger	40.9438	31	0.109105
GCST90199791	finn-b-C3_LUNG_NONSMALL	Non-small cell lung cancer	1-arachidonoyl-GPE (20:4n6) levels	Inverse variance weighted	41.4565	32	0.122232
GCST90199792	finn-b-C3_LUNG_NONSMALL	Non-small cell lung cancer	1-palmitoyl-GPE (16:0) levels	MR Egger	9.46274	16	0.893141
GCST90199792	finn-b-C3_LUNG_NONSMALL	Non-small cell lung cancer	1-palmitoyl-GPE (16:0) levels	Inverse variance weighted	9.78298	17	0.912463
GCST90199793	finn-b-C3_LUNG_NONSMALL	Non-small cell lung cancer	1-linoleoyl-GPE (18:2) levels	MR Egger	24.1825	30	0.763704
GCST90199793	finn-b-C3_LUNG_NONSMALL	Non-small cell lung cancer	1-linoleoyl-GPE (18:2) levels	Inverse variance weighted	25.1829	31	0.759478
GCST90199794	finn-b-C3_LUNG_NONSMALL	Non-small cell lung cancer	1-oleoyl-GPE (18:1) levels	MR Egger	28.5409	26	0.332366
GCST90199794	finn-b-C3_LUNG_NONSMALL	Non-small cell lung cancer	1-oleoyl-GPE (18:1) levels	Inverse variance weighted	35.6741	27	0.122599
GCST90199795	finn-b-C3_LUNG_NONSMALL	Non-small cell lung cancer	2-hydroxypalmitate levels	MR Egger	29.9191	19	0.0528366
GCST90199795	finn-b-C3_LUNG_NONSMALL	Non-small cell lung cancer	2-hydroxypalmitate levels	Inverse variance weighted	30.0856	20	0.0684783
GCST90199796	finn-b-C3_LUNG_NONSMALL	Non-small cell lung cancer	Docosapentaenoate (n6 DPA; 22:5n6) levels	MR Egger	19.1785	14	0.15824
GCST90199796	finn-b-C3_LUNG_NONSMALL	Non-small cell lung cancer	Docosapentaenoate (n6 DPA; 22:5n6) levels	Inverse variance weighted	19.1796	15	0.205708
GCST90199797	finn-b-C3_LUNG_NONSMALL	Non-small cell lung cancer	Gulonate levels	MR Egger	18.7318	19	0.474158
GCST90199797	finn-b-C3_LUNG_NONSMALL	Non-small cell lung cancer	Gulonate levels	Inverse variance weighted	19.2117	20	0.508103
GCST90199798	finn-b-C3_LUNG_NONSMALL	Non-small cell lung cancer	Isobutyrylglycine levels	MR Egger	22.0601	27	0.734318
GCST90199798	finn-b-C3_LUNG_NONSMALL	Non-small cell lung cancer	Isobutyrylglycine levels	Inverse variance weighted	22.0621	28	0.778409
GCST90199799	finn-b-C3_LUNG_NONSMALL	Non-small cell lung cancer	Glutarylcarnitine (c5-dc) levels	MR Egger	13.8891	29	0.991924
GCST90199799	finn-b-C3_LUNG_NONSMALL	Non-small cell lung cancer	Glutarylcarnitine (c5-dc) levels	Inverse variance weighted	15.6399	30	0.98559
GCST90199800	finn-b-C3_LUNG_NONSMALL	Non-small cell lung cancer	Carnitine C5:1 levels	MR Egger	15.6392	24	0.900657
GCST90199800	finn-b-C3_LUNG_NONSMALL	Non-small cell lung cancer	Carnitine C5:1 levels	Inverse variance weighted	15.9215	25	0.917146
GCST90199801	finn-b-C3_LUNG_NONSMALL	Non-small cell lung cancer	Hydroquinone sulfate levels	MR Egger	21.0012	17	0.226237
GCST90199801	finn-b-C3_LUNG_NONSMALL	Non-small cell lung cancer	Hydroquinone sulfate levels	Inverse variance weighted	21.1754	18	0.270656
GCST90199802	finn-b-C3_LUNG_NONSMALL	Non-small cell lung cancer	Beta-hydroxyisovaleroylcarnitine levels	MR Egger	38.1869	34	0.284867
GCST90199802	finn-b-C3_LUNG_NONSMALL	Non-small cell lung cancer	Beta-hydroxyisovaleroylcarnitine levels	Inverse variance weighted	38.3125	35	0.32159
GCST90199803	finn-b-C3_LUNG_NONSMALL	Non-small cell lung cancer	Catechol sulfate levels	MR Egger	37.1997	25	0.0552652
GCST90199803	finn-b-C3_LUNG_NONSMALL	Non-small cell lung cancer	Catechol sulfate levels	Inverse variance weighted	37.215	26	0.0714846
GCST90199804	finn-b-C3_LUNG_NONSMALL	Non-small cell lung cancer	7-alpha-hydroxy-3-oxo-4-cholestenoate (7-hoca) levels	MR Egger	17.8574	24	0.809873
GCST90199804	finn-b-C3_LUNG_NONSMALL	Non-small cell lung cancer	7-alpha-hydroxy-3-oxo-4-cholestenoate (7-hoca) levels	Inverse variance weighted	20.3153	25	0.730098
GCST90199805	finn-b-C3_LUNG_NONSMALL	Non-small cell lung cancer	Octadecanedioate levels	MR Egger	28.2034	24	0.251554
GCST90199805	finn-b-C3_LUNG_NONSMALL	Non-small cell lung cancer	Octadecanedioate levels	Inverse variance weighted	28.2638	25	0.295851
GCST90199806	finn-b-C3_LUNG_NONSMALL	Non-small cell lung cancer	Tetradecanedioate (C14-DC) levels	MR Egger	8.97171	17	0.941145
GCST90199806	finn-b-C3_LUNG_NONSMALL	Non-small cell lung cancer	Tetradecanedioate (C14-DC) levels	Inverse variance weighted	8.99988	18	0.959746
GCST90199807	finn-b-C3_LUNG_NONSMALL	Non-small cell lung cancer	Hexadecanedioate (C16-DC) levels	MR Egger	31.8792	21	0.0602192
GCST90199807	finn-b-C3_LUNG_NONSMALL	Non-small cell lung cancer	Hexadecanedioate (C16-DC) levels	Inverse variance weighted	35.2849	22	0.0361691
GCST90199808	finn-b-C3_LUNG_NONSMALL	Non-small cell lung cancer	Glycerophosphoethanolamine levels	MR Egger	13.2387	20	0.866907
GCST90199808	finn-b-C3_LUNG_NONSMALL	Non-small cell lung cancer	Glycerophosphoethanolamine levels	Inverse variance weighted	13.5127	21	0.889606
GCST90199809	finn-b-C3_LUNG_NONSMALL	Non-small cell lung cancer	Taurolithocholate 3-sulfate levels	MR Egger	21.2494	19	0.323186
GCST90199809	finn-b-C3_LUNG_NONSMALL	Non-small cell lung cancer	Taurolithocholate 3-sulfate levels	Inverse variance weighted	21.2946	20	0.379981
GCST90199810	finn-b-C3_LUNG_NONSMALL	Non-small cell lung cancer	1-palmitoyl-GPI (16:0) levels	MR Egger	16.4736	20	0.686843
GCST90199810	finn-b-C3_LUNG_NONSMALL	Non-small cell lung cancer	1-palmitoyl-GPI (16:0) levels	Inverse variance weighted	17.3676	21	0.688595
GCST90199811	finn-b-C3_LUNG_NONSMALL	Non-small cell lung cancer	Glycolithocholate sulfate levels	MR Egger	25.6899	20	0.176298
GCST90199811	finn-b-C3_LUNG_NONSMALL	Non-small cell lung cancer	Glycolithocholate sulfate levels	Inverse variance weighted	25.6993	21	0.218148
GCST90199812	finn-b-C3_LUNG_NONSMALL	Non-small cell lung cancer	3-(3-hydroxyphenyl)propionate levels	MR Egger	19.8466	18	0.341521
GCST90199812	finn-b-C3_LUNG_NONSMALL	Non-small cell lung cancer	3-(3-hydroxyphenyl)propionate levels	Inverse variance weighted	22.7708	19	0.247587
GCST90199813	finn-b-C3_LUNG_NONSMALL	Non-small cell lung cancer	Deoxycarnitine levels	MR Egger	31.3063	34	0.600333
GCST90199813	finn-b-C3_LUNG_NONSMALL	Non-small cell lung cancer	Deoxycarnitine levels	Inverse variance weighted	31.3278	35	0.646085
GCST90199814	finn-b-C3_LUNG_NONSMALL	Non-small cell lung cancer	Alpha-hydroxycaproate levels	MR Egger	12.2431	18	0.834435
GCST90199814	finn-b-C3_LUNG_NONSMALL	Non-small cell lung cancer	Alpha-hydroxycaproate levels	Inverse variance weighted	12.3061	19	0.872127
GCST90199815	finn-b-C3_LUNG_NONSMALL	Non-small cell lung cancer	1-ribosyl-imidazoleacetate levels	MR Egger	26.4486	35	0.850395
GCST90199815	finn-b-C3_LUNG_NONSMALL	Non-small cell lung cancer	1-ribosyl-imidazoleacetate levels	Inverse variance weighted	26.5214	36	0.87556
GCST90199816	finn-b-C3_LUNG_NONSMALL	Non-small cell lung cancer	3,4-dihydroxybutyrate levels	MR Egger	41.6202	21	0.00469504
GCST90199816	finn-b-C3_LUNG_NONSMALL	Non-small cell lung cancer	3,4-dihydroxybutyrate levels	Inverse variance weighted	42.496	22	0.00544048
GCST90199817	finn-b-C3_LUNG_NONSMALL	Non-small cell lung cancer	Indoleacetylglutamine levels	MR Egger	14.7847	22	0.871311
GCST90199817	finn-b-C3_LUNG_NONSMALL	Non-small cell lung cancer	Indoleacetylglutamine levels	Inverse variance weighted	15.3936	23	0.879975
GCST90199818	finn-b-C3_LUNG_NONSMALL	Non-small cell lung cancer	Mannitol/sorbitol levels	MR Egger	13.5503	24	0.956164
GCST90199818	finn-b-C3_LUNG_NONSMALL	Non-small cell lung cancer	Mannitol/sorbitol levels	Inverse variance weighted	15.8812	25	0.918322
GCST90199819	finn-b-C3_LUNG_NONSMALL	Non-small cell lung cancer	Tryptophan betaine levels	MR Egger	27.9465	34	0.75823
GCST90199819	finn-b-C3_LUNG_NONSMALL	Non-small cell lung cancer	Tryptophan betaine levels	Inverse variance weighted	28.3291	35	0.780347
GCST90199820	finn-b-C3_LUNG_NONSMALL	Non-small cell lung cancer	Dihomo-linolenate (20:3n3 or n6) levels	MR Egger	18.9825	24	0.752924
GCST90199820	finn-b-C3_LUNG_NONSMALL	Non-small cell lung cancer	Dihomo-linolenate (20:3n3 or n6) levels	Inverse variance weighted	19.3325	25	0.780905
GCST90199821	finn-b-C3_LUNG_NONSMALL	Non-small cell lung cancer	1-linoleoyl-GPI (18:2) levels	MR Egger	19.8592	19	0.403094
GCST90199821	finn-b-C3_LUNG_NONSMALL	Non-small cell lung cancer	1-linoleoyl-GPI (18:2) levels	Inverse variance weighted	25.0093	20	0.201075
GCST90199822	finn-b-C3_LUNG_NONSMALL	Non-small cell lung cancer	1-oleoyl-GPI (18:1) levels	MR Egger	25.0942	30	0.720442
GCST90199822	finn-b-C3_LUNG_NONSMALL	Non-small cell lung cancer	1-oleoyl-GPI (18:1) levels	Inverse variance weighted	26.034	31	0.719695
GCST90199823	finn-b-C3_LUNG_NONSMALL	Non-small cell lung cancer	O-cresol sulfate levels	MR Egger	23.0752	18	0.187715
GCST90199823	finn-b-C3_LUNG_NONSMALL	Non-small cell lung cancer	O-cresol sulfate levels	Inverse variance weighted	23.1967	19	0.228789
GCST90199824	finn-b-C3_LUNG_NONSMALL	Non-small cell lung cancer	4-vinylphenol sulfate levels	MR Egger	14.3587	22	0.888259
GCST90199824	finn-b-C3_LUNG_NONSMALL	Non-small cell lung cancer	4-vinylphenol sulfate levels	Inverse variance weighted	15.3884	23	0.880177
GCST90199825	finn-b-C3_LUNG_NONSMALL	Non-small cell lung cancer	Pyrraline levels	MR Egger	12.7111	21	0.918404
GCST90199825	finn-b-C3_LUNG_NONSMALL	Non-small cell lung cancer	Pyrraline levels	Inverse variance weighted	13.9101	22	0.904638
GCST90199826	finn-b-C3_LUNG_NONSMALL	Non-small cell lung cancer	N6-acetyllysine levels	MR Egger	13.4078	17	0.708487
GCST90199826	finn-b-C3_LUNG_NONSMALL	Non-small cell lung cancer	N6-acetyllysine levels	Inverse variance weighted	14.2855	18	0.710299
GCST90199827	finn-b-C3_LUNG_NONSMALL	Non-small cell lung cancer	Thymol sulfate levels	MR Egger	13.3198	17	0.714525
GCST90199827	finn-b-C3_LUNG_NONSMALL	Non-small cell lung cancer	Thymol sulfate levels	Inverse variance weighted	13.3214	18	0.77214
GCST90199828	finn-b-C3_LUNG_NONSMALL	Non-small cell lung cancer	N-acetylserine levels	MR Egger	21.7929	21	0.411527
GCST90199828	finn-b-C3_LUNG_NONSMALL	Non-small cell lung cancer	N-acetylserine levels	Inverse variance weighted	23.4681	22	0.375714
GCST90199829	finn-b-C3_LUNG_NONSMALL	Non-small cell lung cancer	3-methyladipate levels	MR Egger	21.4685	16	0.161196
GCST90199829	finn-b-C3_LUNG_NONSMALL	Non-small cell lung cancer	3-methyladipate levels	Inverse variance weighted	21.9108	17	0.188174
GCST90199830	finn-b-C3_LUNG_NONSMALL	Non-small cell lung cancer	4-ethylphenylsulfate levels	MR Egger	11.6839	21	0.947761
GCST90199830	finn-b-C3_LUNG_NONSMALL	Non-small cell lung cancer	4-ethylphenylsulfate levels	Inverse variance weighted	12.8663	22	0.936823
GCST90199831	finn-b-C3_LUNG_NONSMALL	Non-small cell lung cancer	1-stearoyl-2-oleoyl-GPE (18:0/18:1) levels	MR Egger	21.8037	24	0.590981
GCST90199831	finn-b-C3_LUNG_NONSMALL	Non-small cell lung cancer	1-stearoyl-2-oleoyl-GPE (18:0/18:1) levels	Inverse variance weighted	23.8695	25	0.526922
GCST90199832	finn-b-C3_LUNG_NONSMALL	Non-small cell lung cancer	Dimethylarginine (sdma + adma) levels	MR Egger	12.5003	19	0.863144
GCST90199832	finn-b-C3_LUNG_NONSMALL	Non-small cell lung cancer	Dimethylarginine (sdma + adma) levels	Inverse variance weighted	14.7209	20	0.792151
GCST90199833	finn-b-C3_LUNG_NONSMALL	Non-small cell lung cancer	Hexanoylglutamine levels	MR Egger	16.3146	23	0.841475
GCST90199833	finn-b-C3_LUNG_NONSMALL	Non-small cell lung cancer	Hexanoylglutamine levels	Inverse variance weighted	17.2616	24	0.837292
GCST90199834	finn-b-C3_LUNG_NONSMALL	Non-small cell lung cancer	Gamma-glutamylalanine levels	MR Egger	13.7169	13	0.394082
GCST90199834	finn-b-C3_LUNG_NONSMALL	Non-small cell lung cancer	Gamma-glutamylalanine levels	Inverse variance weighted	16.5251	14	0.282367
GCST90199835	finn-b-C3_LUNG_NONSMALL	Non-small cell lung cancer	5alpha-androstan-3beta,17beta-diol disulfate levels	MR Egger	26.5434	27	0.488624
GCST90199835	finn-b-C3_LUNG_NONSMALL	Non-small cell lung cancer	5alpha-androstan-3beta,17beta-diol disulfate levels	Inverse variance weighted	26.9754	28	0.519588
GCST90199836	finn-b-C3_LUNG_NONSMALL	Non-small cell lung cancer	N-methylproline levels	MR Egger	17.0966	20	0.646694
GCST90199836	finn-b-C3_LUNG_NONSMALL	Non-small cell lung cancer	N-methylproline levels	Inverse variance weighted	17.1178	21	0.703939
GCST90199837	finn-b-C3_LUNG_NONSMALL	Non-small cell lung cancer	Carotenoid levels (cryptoxanthin)	MR Egger	30.4463	26	0.249534
GCST90199837	finn-b-C3_LUNG_NONSMALL	Non-small cell lung cancer	Carotenoid levels (cryptoxanthin)	Inverse variance weighted	32.1354	27	0.227105
GCST90199838	finn-b-C3_LUNG_NONSMALL	Non-small cell lung cancer	5alpha-pregnan-3beta,20alpha-diol disulfate levels	MR Egger	26.553	29	0.595806
GCST90199838	finn-b-C3_LUNG_NONSMALL	Non-small cell lung cancer	5alpha-pregnan-3beta,20alpha-diol disulfate levels	Inverse variance weighted	27.5478	30	0.594384
GCST90199839	finn-b-C3_LUNG_NONSMALL	Non-small cell lung cancer	Taurocholenate sulfate levels	MR Egger	29.0794	38	0.850437
GCST90199839	finn-b-C3_LUNG_NONSMALL	Non-small cell lung cancer	Taurocholenate sulfate levels	Inverse variance weighted	29.0797	39	0.876655
GCST90199840	finn-b-C3_LUNG_NONSMALL	Non-small cell lung cancer	Pregnenediol disulfate (C21H34O8S2) levels	MR Egger	39.0793	32	0.181677
GCST90199840	finn-b-C3_LUNG_NONSMALL	Non-small cell lung cancer	Pregnenediol disulfate (C21H34O8S2) levels	Inverse variance weighted	39.3952	33	0.205438
GCST90199841	finn-b-C3_LUNG_NONSMALL	Non-small cell lung cancer	Glycocholenate sulfate levels	MR Egger	21.9668	33	0.928334
GCST90199841	finn-b-C3_LUNG_NONSMALL	Non-small cell lung cancer	Glycocholenate sulfate levels	Inverse variance weighted	23.2268	34	0.918348
GCST90199842	finn-b-C3_LUNG_NONSMALL	Non-small cell lung cancer	Androstenediol (3beta,17beta) disulfate (1) levels	MR Egger	23.4812	28	0.708598
GCST90199842	finn-b-C3_LUNG_NONSMALL	Non-small cell lung cancer	Androstenediol (3beta,17beta) disulfate (1) levels	Inverse variance weighted	24.0157	29	0.728159
GCST90199843	finn-b-C3_LUNG_NONSMALL	Non-small cell lung cancer	Chiro-inositol levels	MR Egger	14.8895	11	0.18761
GCST90199843	finn-b-C3_LUNG_NONSMALL	Non-small cell lung cancer	Chiro-inositol levels	Inverse variance weighted	18.9953	12	0.0886409
GCST90199844	finn-b-C3_LUNG_NONSMALL	Non-small cell lung cancer	1-palmitoyl-2-linoleoyl-GPE (16:0/18:2) levels	MR Egger	30.275	23	0.141668
GCST90199844	finn-b-C3_LUNG_NONSMALL	Non-small cell lung cancer	1-palmitoyl-2-linoleoyl-GPE (16:0/18:2) levels	Inverse variance weighted	31.4468	24	0.141313
GCST90199845	finn-b-C3_LUNG_NONSMALL	Non-small cell lung cancer	Sphinganine-1-phosphate levels	MR Egger	9.7592	16	0.878897
GCST90199845	finn-b-C3_LUNG_NONSMALL	Non-small cell lung cancer	Sphinganine-1-phosphate levels	Inverse variance weighted	11.7529	17	0.814864
GCST90199846	finn-b-C3_LUNG_NONSMALL	Non-small cell lung cancer	Glycosyl-N-stearoyl-sphingosine (d18:1/18:0) levels	MR Egger	20.061	29	0.89102
GCST90199846	finn-b-C3_LUNG_NONSMALL	Non-small cell lung cancer	Glycosyl-N-stearoyl-sphingosine (d18:1/18:0) levels	Inverse variance weighted	20.1208	30	0.913358
GCST90199847	finn-b-C3_LUNG_NONSMALL	Non-small cell lung cancer	4-allylphenol sulfate levels	MR Egger	25.2123	22	0.287029
GCST90199847	finn-b-C3_LUNG_NONSMALL	Non-small cell lung cancer	4-allylphenol sulfate levels	Inverse variance weighted	25.5372	23	0.323195
GCST90199848	finn-b-C3_LUNG_NONSMALL	Non-small cell lung cancer	Succinylcarnitine levels	MR Egger	34.22	27	0.159743
GCST90199848	finn-b-C3_LUNG_NONSMALL	Non-small cell lung cancer	Succinylcarnitine levels	Inverse variance weighted	34.8642	28	0.173855
GCST90199849	finn-b-C3_LUNG_NONSMALL	Non-small cell lung cancer	21-hydroxypregnenolone disulfate levels	MR Egger	42.3638	36	0.215515
GCST90199849	finn-b-C3_LUNG_NONSMALL	Non-small cell lung cancer	21-hydroxypregnenolone disulfate levels	Inverse variance weighted	45.7804	37	0.152506
GCST90199850	finn-b-C3_LUNG_NONSMALL	Non-small cell lung cancer	5alpha-androstan-3alpha,17alpha-diol monosulfate levels	MR Egger	38.1956	26	0.0580744
GCST90199850	finn-b-C3_LUNG_NONSMALL	Non-small cell lung cancer	5alpha-androstan-3alpha,17alpha-diol monosulfate levels	Inverse variance weighted	39.7567	27	0.0539843
GCST90199851	finn-b-C3_LUNG_NONSMALL	Non-small cell lung cancer	Androstenediol (3beta,17beta) disulfate (2) levels	MR Egger	45.624	37	0.156258
GCST90199851	finn-b-C3_LUNG_NONSMALL	Non-small cell lung cancer	Androstenediol (3beta,17beta) disulfate (2) levels	Inverse variance weighted	45.8276	38	0.179294
GCST90199852	finn-b-C3_LUNG_NONSMALL	Non-small cell lung cancer	5alpha-androstan-3beta,17alpha-diol disulfate levels	MR Egger	16.9566	21	0.713736
GCST90199852	finn-b-C3_LUNG_NONSMALL	Non-small cell lung cancer	5alpha-androstan-3beta,17alpha-diol disulfate levels	Inverse variance weighted	23.2245	22	0.389147
GCST90199853	finn-b-C3_LUNG_NONSMALL	Non-small cell lung cancer	5alpha-pregnan-3beta,20beta-diol monosulfate (1) levels	MR Egger	22.6123	25	0.600191
GCST90199853	finn-b-C3_LUNG_NONSMALL	Non-small cell lung cancer	5alpha-pregnan-3beta,20beta-diol monosulfate (1) levels	Inverse variance weighted	23.6348	26	0.59684
GCST90199854	finn-b-C3_LUNG_NONSMALL	Non-small cell lung cancer	5alpha-pregnan-3beta,20alpha-diol monosulfate (2) levels	MR Egger	21.7162	26	0.704118
GCST90199854	finn-b-C3_LUNG_NONSMALL	Non-small cell lung cancer	5alpha-pregnan-3beta,20alpha-diol monosulfate (2) levels	Inverse variance weighted	21.7164	27	0.751643
GCST90199855	finn-b-C3_LUNG_NONSMALL	Non-small cell lung cancer	5alpha-androstan-3beta,17beta-diol monosulfate (2) levels	MR Egger	14.1816	29	0.990419
GCST90199855	finn-b-C3_LUNG_NONSMALL	Non-small cell lung cancer	5alpha-androstan-3beta,17beta-diol monosulfate (2) levels	Inverse variance weighted	16.2346	30	0.980669
GCST90199856	finn-b-C3_LUNG_NONSMALL	Non-small cell lung cancer	Androstenediol (3alpha, 17alpha) monosulfate (3) levels	MR Egger	49.5582	29	0.0100734
GCST90199856	finn-b-C3_LUNG_NONSMALL	Non-small cell lung cancer	Androstenediol (3alpha, 17alpha) monosulfate (3) levels	Inverse variance weighted	49.9661	30	0.0125029
GCST90199857	finn-b-C3_LUNG_NONSMALL	Non-small cell lung cancer	5alpha-pregnan-diol disulfate levels	MR Egger	24.6677	20	0.214439
GCST90199857	finn-b-C3_LUNG_NONSMALL	Non-small cell lung cancer	5alpha-pregnan-diol disulfate levels	Inverse variance weighted	25.1031	21	0.242728
GCST90199858	finn-b-C3_LUNG_NONSMALL	Non-small cell lung cancer	5alpha-androstan-3alpha,17beta-diol monosulfate (1) levels	MR Egger	14.7739	19	0.736853
GCST90199858	finn-b-C3_LUNG_NONSMALL	Non-small cell lung cancer	5alpha-androstan-3alpha,17beta-diol monosulfate (1) levels	Inverse variance weighted	14.9572	20	0.778854
GCST90199859	finn-b-C3_LUNG_NONSMALL	Non-small cell lung cancer	5alpha-androstan-3alpha,17beta-diol disulfate levels	MR Egger	30.6715	26	0.240733
GCST90199859	finn-b-C3_LUNG_NONSMALL	Non-small cell lung cancer	5alpha-androstan-3alpha,17beta-diol disulfate levels	Inverse variance weighted	31.2749	27	0.260001
GCST90199860	finn-b-C3_LUNG_NONSMALL	Non-small cell lung cancer	Andro steroid monosulfate C19H28O6S (1) levels	MR Egger	51.4953	37	0.0570488
GCST90199860	finn-b-C3_LUNG_NONSMALL	Non-small cell lung cancer	Andro steroid monosulfate C19H28O6S (1) levels	Inverse variance weighted	51.5602	38	0.0699798
GCST90199861	finn-b-C3_LUNG_NONSMALL	Non-small cell lung cancer	Pregnenediol sulfate (C21H34O5S) levels	MR Egger	29.8513	29	0.421455
GCST90199861	finn-b-C3_LUNG_NONSMALL	Non-small cell lung cancer	Pregnenediol sulfate (C21H34O5S) levels	Inverse variance weighted	30.5794	30	0.436286
GCST90199862	finn-b-C3_LUNG_NONSMALL	Non-small cell lung cancer	4-hydroxycoumarin levels	MR Egger	13.0929	20	0.873361
GCST90199862	finn-b-C3_LUNG_NONSMALL	Non-small cell lung cancer	4-hydroxycoumarin levels	Inverse variance weighted	15.8023	21	0.780656
GCST90199863	finn-b-C3_LUNG_NONSMALL	Non-small cell lung cancer	16a-hydroxy DHEA 3-sulfate levels	MR Egger	25.5706	21	0.223298
GCST90199863	finn-b-C3_LUNG_NONSMALL	Non-small cell lung cancer	16a-hydroxy DHEA 3-sulfate levels	Inverse variance weighted	25.7032	22	0.264643
GCST90199864	finn-b-C3_LUNG_NONSMALL	Non-small cell lung cancer	Gamma-CEHC levels	MR Egger	55.7989	34	0.0106273
GCST90199864	finn-b-C3_LUNG_NONSMALL	Non-small cell lung cancer	Gamma-CEHC levels	Inverse variance weighted	55.8459	35	0.0140489
GCST90199865	finn-b-C3_LUNG_NONSMALL	Non-small cell lung cancer	2-hydroxyglutarate levels	MR Egger	27.1835	26	0.399759
GCST90199865	finn-b-C3_LUNG_NONSMALL	Non-small cell lung cancer	2-hydroxyglutarate levels	Inverse variance weighted	29.782	27	0.324039
GCST90199866	finn-b-C3_LUNG_NONSMALL	Non-small cell lung cancer	N-acetyl-beta-alanine levels	MR Egger	25.7293	23	0.313812
GCST90199866	finn-b-C3_LUNG_NONSMALL	Non-small cell lung cancer	N-acetyl-beta-alanine levels	Inverse variance weighted	28.0589	24	0.257564
GCST90199867	finn-b-C3_LUNG_NONSMALL	Non-small cell lung cancer	Tridecenedioate (C13:1-DC) levels	MR Egger	16.4295	22	0.794012
GCST90199867	finn-b-C3_LUNG_NONSMALL	Non-small cell lung cancer	Tridecenedioate (C13:1-DC) levels	Inverse variance weighted	17.2538	23	0.796616
GCST90199868	finn-b-C3_LUNG_NONSMALL	Non-small cell lung cancer	N-acetyl-3-methylhistidine levels	MR Egger	15.2711	22	0.850341
GCST90199868	finn-b-C3_LUNG_NONSMALL	Non-small cell lung cancer	N-acetyl-3-methylhistidine levels	Inverse variance weighted	16.6781	23	0.824745
GCST90199869	finn-b-C3_LUNG_NONSMALL	Non-small cell lung cancer	2-hydroxyhippurate levels	MR Egger	17.7956	18	0.469192
GCST90199869	finn-b-C3_LUNG_NONSMALL	Non-small cell lung cancer	2-hydroxyhippurate levels	Inverse variance weighted	17.8001	19	0.535823
GCST90199870	finn-b-C3_LUNG_NONSMALL	Non-small cell lung cancer	4-cholesten-3-one levels	MR Egger	48.9212	23	0.00127344
GCST90199870	finn-b-C3_LUNG_NONSMALL	Non-small cell lung cancer	4-cholesten-3-one levels	Inverse variance weighted	48.9711	24	0.00191014
GCST90199871	finn-b-C3_LUNG_NONSMALL	Non-small cell lung cancer	Androstenediol (3beta,17beta) monosulfate (2) levels	MR Egger	47.0687	27	0.00973649
GCST90199871	finn-b-C3_LUNG_NONSMALL	Non-small cell lung cancer	Androstenediol (3beta,17beta) monosulfate (2) levels	Inverse variance weighted	47.2655	28	0.0128403
GCST90199872	finn-b-C3_LUNG_NONSMALL	Non-small cell lung cancer	Androstenediol (3beta,17beta) monosulfate (1) levels	MR Egger	29.6038	30	0.48607
GCST90199872	finn-b-C3_LUNG_NONSMALL	Non-small cell lung cancer	Androstenediol (3beta,17beta) monosulfate (1) levels	Inverse variance weighted	30.4362	31	0.49486
GCST90199873	finn-b-C3_LUNG_NONSMALL	Non-small cell lung cancer	Pregnenolone sulfate levels	MR Egger	34.777	33	0.38333
GCST90199873	finn-b-C3_LUNG_NONSMALL	Non-small cell lung cancer	Pregnenolone sulfate levels	Inverse variance weighted	35.034	34	0.418828
GCST90199874	finn-b-C3_LUNG_NONSMALL	Non-small cell lung cancer	S-methylmethionine levels	MR Egger	10.5435	19	0.938241
GCST90199874	finn-b-C3_LUNG_NONSMALL	Non-small cell lung cancer	S-methylmethionine levels	Inverse variance weighted	11.901	20	0.91944
GCST90199875	finn-b-C3_LUNG_NONSMALL	Non-small cell lung cancer	13-HODE + 9-HODE levels	MR Egger	21.7061	17	0.196289
GCST90199875	finn-b-C3_LUNG_NONSMALL	Non-small cell lung cancer	13-HODE + 9-HODE levels	Inverse variance weighted	23.2279	18	0.181983
GCST90199876	finn-b-C3_LUNG_NONSMALL	Non-small cell lung cancer	Palmitoyl sphingomyelin (d18:1/16:0) levels	MR Egger	25.3866	30	0.706035
GCST90199876	finn-b-C3_LUNG_NONSMALL	Non-small cell lung cancer	Palmitoyl sphingomyelin (d18:1/16:0) levels	Inverse variance weighted	25.8557	31	0.728207
GCST90199877	finn-b-C3_LUNG_NONSMALL	Non-small cell lung cancer	Indole-3-carboxylate levels	MR Egger	12.8535	12	0.379778
GCST90199877	finn-b-C3_LUNG_NONSMALL	Non-small cell lung cancer	Indole-3-carboxylate levels	Inverse variance weighted	13.682	13	0.396616
GCST90199878	finn-b-C3_LUNG_NONSMALL	Non-small cell lung cancer	Sphingomyelin (d18:1/18:1, d18:2/18:0) levels	MR Egger	23.3257	31	0.837066
GCST90199878	finn-b-C3_LUNG_NONSMALL	Non-small cell lung cancer	Sphingomyelin (d18:1/18:1, d18:2/18:0) levels	Inverse variance weighted	24.0048	32	0.844241
GCST90199879	finn-b-C3_LUNG_NONSMALL	Non-small cell lung cancer	Ergothioneine levels	MR Egger	12.9339	21	0.910923
GCST90199879	finn-b-C3_LUNG_NONSMALL	Non-small cell lung cancer	Ergothioneine levels	Inverse variance weighted	13.021	22	0.932573
GCST90199880	finn-b-C3_LUNG_NONSMALL	Non-small cell lung cancer	Cis-4-decenoylcarnitine (C10:1) levels	MR Egger	40.6177	25	0.0251732
GCST90199880	finn-b-C3_LUNG_NONSMALL	Non-small cell lung cancer	Cis-4-decenoylcarnitine (C10:1) levels	Inverse variance weighted	42.9799	26	0.0194081
GCST90199881	finn-b-C3_LUNG_NONSMALL	Non-small cell lung cancer	5-(galactosylhydroxy)-L-lysine levels	MR Egger	25.6527	11	0.00730749
GCST90199881	finn-b-C3_LUNG_NONSMALL	Non-small cell lung cancer	5-(galactosylhydroxy)-L-lysine levels	Inverse variance weighted	30.5099	12	0.00233866
GCST90199882	finn-b-C3_LUNG_NONSMALL	Non-small cell lung cancer	2s,3R-dihydroxybutyrate levels	MR Egger	13.1783	22	0.928069
GCST90199882	finn-b-C3_LUNG_NONSMALL	Non-small cell lung cancer	2s,3R-dihydroxybutyrate levels	Inverse variance weighted	13.2013	23	0.947489
GCST90199883	finn-b-C3_LUNG_NONSMALL	Non-small cell lung cancer	Cysteinylglycine disulfide levels	MR Egger	18.5686	16	0.291667
GCST90199883	finn-b-C3_LUNG_NONSMALL	Non-small cell lung cancer	Cysteinylglycine disulfide levels	Inverse variance weighted	18.6375	17	0.349731
GCST90199884	finn-b-C3_LUNG_NONSMALL	Non-small cell lung cancer	2,3-dihydroxyisovalerate levels	MR Egger	25.2817	24	0.390584
GCST90199884	finn-b-C3_LUNG_NONSMALL	Non-small cell lung cancer	2,3-dihydroxyisovalerate levels	Inverse variance weighted	31.2271	25	0.18161
GCST90199885	finn-b-C3_LUNG_NONSMALL	Non-small cell lung cancer	Alpha-ketoglutaramate levels	MR Egger	10.7415	17	0.86968
GCST90199885	finn-b-C3_LUNG_NONSMALL	Non-small cell lung cancer	Alpha-ketoglutaramate levels	Inverse variance weighted	10.9023	18	0.898456
GCST90199886	finn-b-C3_LUNG_NONSMALL	Non-small cell lung cancer	3-methylglutaconate levels	MR Egger	25.847	19	0.134508
GCST90199886	finn-b-C3_LUNG_NONSMALL	Non-small cell lung cancer	3-methylglutaconate levels	Inverse variance weighted	25.9315	20	0.168087
GCST90199887	finn-b-C3_LUNG_NONSMALL	Non-small cell lung cancer	(16 or 17)-methylstearate (a19:0 or i19:0) levels	MR Egger	11.8912	18	0.852802
GCST90199887	finn-b-C3_LUNG_NONSMALL	Non-small cell lung cancer	(16 or 17)-methylstearate (a19:0 or i19:0) levels	Inverse variance weighted	12.1386	19	0.879618
GCST90199888	finn-b-C3_LUNG_NONSMALL	Non-small cell lung cancer	Cinnamoylglycine levels	MR Egger	24.427	31	0.792741
GCST90199888	finn-b-C3_LUNG_NONSMALL	Non-small cell lung cancer	Cinnamoylglycine levels	Inverse variance weighted	24.6106	32	0.821485
GCST90199889	finn-b-C3_LUNG_NONSMALL	Non-small cell lung cancer	2R,3R-dihydroxybutyrate levels	MR Egger	49.4374	28	0.00746806
GCST90199889	finn-b-C3_LUNG_NONSMALL	Non-small cell lung cancer	2R,3R-dihydroxybutyrate levels	Inverse variance weighted	49.4428	29	0.0103631
GCST90199890	finn-b-C3_LUNG_NONSMALL	Non-small cell lung cancer	4-hydroxyglutamate levels	MR Egger	15.2712	23	0.884649
GCST90199890	finn-b-C3_LUNG_NONSMALL	Non-small cell lung cancer	4-hydroxyglutamate levels	Inverse variance weighted	15.7727	24	0.896104
GCST90199891	finn-b-C3_LUNG_NONSMALL	Non-small cell lung cancer	S-methylcysteine levels	MR Egger	12.5576	17	0.765262
GCST90199891	finn-b-C3_LUNG_NONSMALL	Non-small cell lung cancer	S-methylcysteine levels	Inverse variance weighted	14.0179	18	0.727923
GCST90199892	finn-b-C3_LUNG_NONSMALL	Non-small cell lung cancer	Isoursodeoxycholate levels	MR Egger	14.3517	18	0.705893
GCST90199892	finn-b-C3_LUNG_NONSMALL	Non-small cell lung cancer	Isoursodeoxycholate levels	Inverse variance weighted	14.4121	19	0.759162
GCST90199893	finn-b-C3_LUNG_NONSMALL	Non-small cell lung cancer	Cis-4-decenoate (10:1n6) levels	MR Egger	30.0565	19	0.0510842
GCST90199893	finn-b-C3_LUNG_NONSMALL	Non-small cell lung cancer	Cis-4-decenoate (10:1n6) levels	Inverse variance weighted	31.1331	20	0.0534583
GCST90199894	finn-b-C3_LUNG_NONSMALL	Non-small cell lung cancer	4-oxo-retinoic acid levels	MR Egger	11.252	14	0.666138
GCST90199894	finn-b-C3_LUNG_NONSMALL	Non-small cell lung cancer	4-oxo-retinoic acid levels	Inverse variance weighted	12.69	15	0.626226
GCST90199895	finn-b-C3_LUNG_NONSMALL	Non-small cell lung cancer	1-lignoceroyl-GPC (24:0) levels	MR Egger	18.8997	14	0.168815
GCST90199895	finn-b-C3_LUNG_NONSMALL	Non-small cell lung cancer	1-lignoceroyl-GPC (24:0) levels	Inverse variance weighted	18.9655	15	0.215301
GCST90199896	finn-b-C3_LUNG_NONSMALL	Non-small cell lung cancer	Sulfate levels	MR Egger	28.6439	28	0.430749
GCST90199896	finn-b-C3_LUNG_NONSMALL	Non-small cell lung cancer	Sulfate levels	Inverse variance weighted	28.6528	29	0.483251
GCST90199897	finn-b-C3_LUNG_NONSMALL	Non-small cell lung cancer	4-hydroxy-2-oxoglutaric acid levels	MR Egger	21.2742	26	0.727676
GCST90199897	finn-b-C3_LUNG_NONSMALL	Non-small cell lung cancer	4-hydroxy-2-oxoglutaric acid levels	Inverse variance weighted	21.2745	27	0.773264
GCST90199898	finn-b-C3_LUNG_NONSMALL	Non-small cell lung cancer	Glycoursodeoxycholate levels	MR Egger	15.5053	22	0.839655
GCST90199898	finn-b-C3_LUNG_NONSMALL	Non-small cell lung cancer	Glycoursodeoxycholate levels	Inverse variance weighted	16.0618	23	0.85261
GCST90199899	finn-b-C3_LUNG_NONSMALL	Non-small cell lung cancer	1-(1-enyl-palmitoyl)-GPC (p-16:0) levels	MR Egger	36.3176	23	0.0382743
GCST90199899	finn-b-C3_LUNG_NONSMALL	Non-small cell lung cancer	1-(1-enyl-palmitoyl)-GPC (p-16:0) levels	Inverse variance weighted	36.4337	24	0.0497897
GCST90199900	finn-b-C3_LUNG_NONSMALL	Non-small cell lung cancer	Argininate levels	MR Egger	17.2279	25	0.873363
GCST90199900	finn-b-C3_LUNG_NONSMALL	Non-small cell lung cancer	Argininate levels	Inverse variance weighted	19.5107	26	0.814159
GCST90199901	finn-b-C3_LUNG_NONSMALL	Non-small cell lung cancer	1-methyl-5-imidazoleacetate levels	MR Egger	24.6387	27	0.594703
GCST90199901	finn-b-C3_LUNG_NONSMALL	Non-small cell lung cancer	1-methyl-5-imidazoleacetate levels	Inverse variance weighted	24.9389	28	0.631159
GCST90199902	finn-b-C3_LUNG_NONSMALL	Non-small cell lung cancer	Hydantoin-5-propionate levels	MR Egger	6.24508	14	0.959931
GCST90199902	finn-b-C3_LUNG_NONSMALL	Non-small cell lung cancer	Hydantoin-5-propionate levels	Inverse variance weighted	6.34979	15	0.973254
GCST90199903	finn-b-C3_LUNG_NONSMALL	Non-small cell lung cancer	2-oxoarginine levels	MR Egger	25.5744	19	0.14249
GCST90199903	finn-b-C3_LUNG_NONSMALL	Non-small cell lung cancer	2-oxoarginine levels	Inverse variance weighted	26.1678	20	0.160342
GCST90199904	finn-b-C3_LUNG_NONSMALL	Non-small cell lung cancer	Pantoate levels	MR Egger	12.6441	24	0.971631
GCST90199904	finn-b-C3_LUNG_NONSMALL	Non-small cell lung cancer	Pantoate levels	Inverse variance weighted	12.7667	25	0.979234
GCST90199905	finn-b-C3_LUNG_NONSMALL	Non-small cell lung cancer	Formiminoglutamate levels	MR Egger	23.7609	22	0.359887
GCST90199905	finn-b-C3_LUNG_NONSMALL	Non-small cell lung cancer	Formiminoglutamate levels	Inverse variance weighted	23.7641	23	0.416969
GCST90199906	finn-b-C3_LUNG_NONSMALL	Non-small cell lung cancer	1-(1-enyl-palmitoyl)-GPE (p-16:0) levels	MR Egger	32.1943	20	0.0412718
GCST90199906	finn-b-C3_LUNG_NONSMALL	Non-small cell lung cancer	1-(1-enyl-palmitoyl)-GPE (p-16:0) levels	Inverse variance weighted	32.8875	21	0.0474794
GCST90199907	finn-b-C3_LUNG_NONSMALL	Non-small cell lung cancer	S-methylcysteine sulfoxide levels	MR Egger	35.3389	19	0.01271
GCST90199907	finn-b-C3_LUNG_NONSMALL	Non-small cell lung cancer	S-methylcysteine sulfoxide levels	Inverse variance weighted	37.1869	20	0.0111125
GCST90199908	finn-b-C3_LUNG_NONSMALL	Non-small cell lung cancer	2-o-methylascorbic acid levels	MR Egger	36.7749	26	0.0783115
GCST90199908	finn-b-C3_LUNG_NONSMALL	Non-small cell lung cancer	2-o-methylascorbic acid levels	Inverse variance weighted	36.8069	27	0.0987278
GCST90199909	finn-b-C3_LUNG_NONSMALL	Non-small cell lung cancer	Eicosanedioate (C20-DC) levels	MR Egger	6.34489	13	0.932695
GCST90199909	finn-b-C3_LUNG_NONSMALL	Non-small cell lung cancer	Eicosanedioate (C20-DC) levels	Inverse variance weighted	6.35894	14	0.956618
GCST90199910	finn-b-C3_LUNG_NONSMALL	Non-small cell lung cancer	1-(1-enyl-stearoyl)-GPE (p-18:0) levels	MR Egger	40.7019	22	0.0089405
GCST90199910	finn-b-C3_LUNG_NONSMALL	Non-small cell lung cancer	1-(1-enyl-stearoyl)-GPE (p-18:0) levels	Inverse variance weighted	41.5475	23	0.010245
GCST90199911	finn-b-C3_LUNG_NONSMALL	Non-small cell lung cancer	Beta-citrylglutamate levels	MR Egger	20.7841	24	0.651427
GCST90199911	finn-b-C3_LUNG_NONSMALL	Non-small cell lung cancer	Beta-citrylglutamate levels	Inverse variance weighted	20.9384	25	0.696037
GCST90199912	finn-b-C3_LUNG_NONSMALL	Non-small cell lung cancer	N-oleoyltaurine levels	MR Egger	18.639	19	0.480204
GCST90199912	finn-b-C3_LUNG_NONSMALL	Non-small cell lung cancer	N-oleoyltaurine levels	Inverse variance weighted	19.6452	20	0.480312
GCST90199913	finn-b-C3_LUNG_NONSMALL	Non-small cell lung cancer	Docosadioate (C22-DC) levels	MR Egger	15.016	23	0.894059
GCST90199913	finn-b-C3_LUNG_NONSMALL	Non-small cell lung cancer	Docosadioate (C22-DC) levels	Inverse variance weighted	15.1024	24	0.917727
GCST90199914	finn-b-C3_LUNG_NONSMALL	Non-small cell lung cancer	Oleoyl-linoleoyl-glycerol (18:1/18:2) [2] levels	MR Egger	19.7435	27	0.841347
GCST90199914	finn-b-C3_LUNG_NONSMALL	Non-small cell lung cancer	Oleoyl-linoleoyl-glycerol (18:1/18:2) [2] levels	Inverse variance weighted	19.8683	28	0.869217
GCST90199915	finn-b-C3_LUNG_NONSMALL	Non-small cell lung cancer	Imidazole propionate levels	MR Egger	23.905	22	0.352227
GCST90199915	finn-b-C3_LUNG_NONSMALL	Non-small cell lung cancer	Imidazole propionate levels	Inverse variance weighted	25.8397	23	0.308491
GCST90199916	finn-b-C3_LUNG_NONSMALL	Non-small cell lung cancer	Carnitine C18:2 levels	MR Egger	36.9098	27	0.0967639
GCST90199916	finn-b-C3_LUNG_NONSMALL	Non-small cell lung cancer	Carnitine C18:2 levels	Inverse variance weighted	41.3075	28	0.050317
GCST90199917	finn-b-C3_LUNG_NONSMALL	Non-small cell lung cancer	Pregnanediol-3-glucuronide levels	MR Egger	34.5421	33	0.394038
GCST90199917	finn-b-C3_LUNG_NONSMALL	Non-small cell lung cancer	Pregnanediol-3-glucuronide levels	Inverse variance weighted	36.6315	34	0.347644
GCST90199918	finn-b-C3_LUNG_NONSMALL	Non-small cell lung cancer	Carboxyethyl-gaba levels	MR Egger	16.7996	18	0.536924
GCST90199918	finn-b-C3_LUNG_NONSMALL	Non-small cell lung cancer	Carboxyethyl-gaba levels	Inverse variance weighted	17.8127	19	0.534981
GCST90199919	finn-b-C3_LUNG_NONSMALL	Non-small cell lung cancer	Alliin levels	MR Egger	19.5726	17	0.296671
GCST90199919	finn-b-C3_LUNG_NONSMALL	Non-small cell lung cancer	Alliin levels	Inverse variance weighted	20.7859	18	0.290351
GCST90199920	finn-b-C3_LUNG_NONSMALL	Non-small cell lung cancer	Trimethylamine n-oxide levels	MR Egger	8.76281	13	0.790612
GCST90199920	finn-b-C3_LUNG_NONSMALL	Non-small cell lung cancer	Trimethylamine n-oxide levels	Inverse variance weighted	8.81159	14	0.842928
GCST90199921	finn-b-C3_LUNG_NONSMALL	Non-small cell lung cancer	Dihydroferulate levels	MR Egger	6.5764	11	0.832277
GCST90199921	finn-b-C3_LUNG_NONSMALL	Non-small cell lung cancer	Dihydroferulate levels	Inverse variance weighted	6.80276	12	0.870368
GCST90199922	finn-b-C3_LUNG_NONSMALL	Non-small cell lung cancer	Prolylglycine levels	MR Egger	17.7231	27	0.911756
GCST90199922	finn-b-C3_LUNG_NONSMALL	Non-small cell lung cancer	Prolylglycine levels	Inverse variance weighted	17.7239	28	0.932891
GCST90199923	finn-b-C3_LUNG_NONSMALL	Non-small cell lung cancer	N-palmitoylglycine levels	MR Egger	19.8026	18	0.344041
GCST90199923	finn-b-C3_LUNG_NONSMALL	Non-small cell lung cancer	N-palmitoylglycine levels	Inverse variance weighted	20.6333	19	0.357411
GCST90199924	finn-b-C3_LUNG_NONSMALL	Non-small cell lung cancer	N-methyltaurine levels	MR Egger	37.9872	26	0.0607269
GCST90199924	finn-b-C3_LUNG_NONSMALL	Non-small cell lung cancer	N-methyltaurine levels	Inverse variance weighted	40.3987	27	0.0469977
GCST90199925	finn-b-C3_LUNG_NONSMALL	Non-small cell lung cancer	Succinimide levels	MR Egger	15.6138	19	0.682872
GCST90199925	finn-b-C3_LUNG_NONSMALL	Non-small cell lung cancer	Succinimide levels	Inverse variance weighted	15.7372	20	0.732786
GCST90199926	finn-b-C3_LUNG_NONSMALL	Non-small cell lung cancer	N-acetylcarnosine levels	MR Egger	46.5902	25	0.00547804
GCST90199926	finn-b-C3_LUNG_NONSMALL	Non-small cell lung cancer	N-acetylcarnosine levels	Inverse variance weighted	46.7158	26	0.00757819
GCST90199927	finn-b-C3_LUNG_NONSMALL	Non-small cell lung cancer	Histidine betaine (hercynine) levels	MR Egger	24.0068	14	0.0457363
GCST90199927	finn-b-C3_LUNG_NONSMALL	Non-small cell lung cancer	Histidine betaine (hercynine) levels	Inverse variance weighted	25.5498	15	0.0430291
GCST90199928	finn-b-C3_LUNG_NONSMALL	Non-small cell lung cancer	2-stearoyl-GPE (18:0) levels	MR Egger	33.6388	29	0.252726
GCST90199928	finn-b-C3_LUNG_NONSMALL	Non-small cell lung cancer	2-stearoyl-GPE (18:0) levels	Inverse variance weighted	33.6389	30	0.2955
GCST90199929	finn-b-C3_LUNG_NONSMALL	Non-small cell lung cancer	Margaroylcarnitine (C17) levels	MR Egger	32.8288	24	0.107738
GCST90199929	finn-b-C3_LUNG_NONSMALL	Non-small cell lung cancer	Margaroylcarnitine (C17) levels	Inverse variance weighted	32.8336	25	0.13528
GCST90199930	finn-b-C3_LUNG_NONSMALL	Non-small cell lung cancer	(R)-3-hydroxybutyrylcarnitine levels	MR Egger	16.7164	22	0.778816
GCST90199930	finn-b-C3_LUNG_NONSMALL	Non-small cell lung cancer	(R)-3-hydroxybutyrylcarnitine levels	Inverse variance weighted	16.7637	23	0.820684
GCST90199931	finn-b-C3_LUNG_NONSMALL	Non-small cell lung cancer	Lanthionine levels	MR Egger	21.44	26	0.718909
GCST90199931	finn-b-C3_LUNG_NONSMALL	Non-small cell lung cancer	Lanthionine levels	Inverse variance weighted	21.4708	27	0.763758
GCST90199932	finn-b-C3_LUNG_NONSMALL	Non-small cell lung cancer	Mannonate levels	MR Egger	8.27437	20	0.989891
GCST90199932	finn-b-C3_LUNG_NONSMALL	Non-small cell lung cancer	Mannonate levels	Inverse variance weighted	8.87936	21	0.990132
GCST90199933	finn-b-C3_LUNG_NONSMALL	Non-small cell lung cancer	3b-hydroxy-5-cholenoic acid levels	MR Egger	32.4062	28	0.258297
GCST90199933	finn-b-C3_LUNG_NONSMALL	Non-small cell lung cancer	3b-hydroxy-5-cholenoic acid levels	Inverse variance weighted	32.4266	29	0.301462
GCST90199934	finn-b-C3_LUNG_NONSMALL	Non-small cell lung cancer	2-hydroxydecanoate levels	MR Egger	12.5012	17	0.768881
GCST90199934	finn-b-C3_LUNG_NONSMALL	Non-small cell lung cancer	2-hydroxydecanoate levels	Inverse variance weighted	13.7586	18	0.744689
GCST90199935	finn-b-C3_LUNG_NONSMALL	Non-small cell lung cancer	Glycohyocholate levels	MR Egger	16.4217	16	0.423935
GCST90199935	finn-b-C3_LUNG_NONSMALL	Non-small cell lung cancer	Glycohyocholate levels	Inverse variance weighted	16.5324	17	0.486455
GCST90199936	finn-b-C3_LUNG_NONSMALL	Non-small cell lung cancer	3-methyl catechol sulfate (2) levels	MR Egger	23.5033	23	0.431722
GCST90199936	finn-b-C3_LUNG_NONSMALL	Non-small cell lung cancer	3-methyl catechol sulfate (2) levels	Inverse variance weighted	23.8422	24	0.470652
GCST90199937	finn-b-C3_LUNG_NONSMALL	Non-small cell lung cancer	2-aminooctanoate levels	MR Egger	14.8025	25	0.945878
GCST90199937	finn-b-C3_LUNG_NONSMALL	Non-small cell lung cancer	2-aminooctanoate levels	Inverse variance weighted	16.1276	26	0.933083
GCST90199938	finn-b-C3_LUNG_NONSMALL	Non-small cell lung cancer	3-methyl catechol sulfate (1) levels	MR Egger	37.9039	25	0.0472702
GCST90199938	finn-b-C3_LUNG_NONSMALL	Non-small cell lung cancer	3-methyl catechol sulfate (1) levels	Inverse variance weighted	39.0082	26	0.0486669
GCST90199939	finn-b-C3_LUNG_NONSMALL	Non-small cell lung cancer	4-methylcatechol sulfate levels	MR Egger	18.6377	19	0.480288
GCST90199939	finn-b-C3_LUNG_NONSMALL	Non-small cell lung cancer	4-methylcatechol sulfate levels	Inverse variance weighted	19.3026	20	0.502241
GCST90199940	finn-b-C3_LUNG_NONSMALL	Non-small cell lung cancer	Guaiacol sulfate levels	MR Egger	34.364	22	0.0450922
GCST90199940	finn-b-C3_LUNG_NONSMALL	Non-small cell lung cancer	Guaiacol sulfate levels	Inverse variance weighted	34.4897	23	0.0584012
GCST90199941	finn-b-C3_LUNG_NONSMALL	Non-small cell lung cancer	Gamma-CEHC glucuronide levels	MR Egger	31.4174	29	0.346017
GCST90199941	finn-b-C3_LUNG_NONSMALL	Non-small cell lung cancer	Gamma-CEHC glucuronide levels	Inverse variance weighted	32.9742	30	0.323661
GCST90199942	finn-b-C3_LUNG_NONSMALL	Non-small cell lung cancer	Dimethyl sulfone levels	MR Egger	19.8496	20	0.467376
GCST90199942	finn-b-C3_LUNG_NONSMALL	Non-small cell lung cancer	Dimethyl sulfone levels	Inverse variance weighted	20.8724	21	0.466761
GCST90199943	finn-b-C3_LUNG_NONSMALL	Non-small cell lung cancer	2-piperidinone levels	MR Egger	19.5255	20	0.487943
GCST90199943	finn-b-C3_LUNG_NONSMALL	Non-small cell lung cancer	2-piperidinone levels	Inverse variance weighted	24.4916	21	0.269852
GCST90199944	finn-b-C3_LUNG_NONSMALL	Non-small cell lung cancer	Indolin-2-one levels	MR Egger	18.7418	15	0.225674
GCST90199944	finn-b-C3_LUNG_NONSMALL	Non-small cell lung cancer	Indolin-2-one levels	Inverse variance weighted	19.2764	16	0.254589
GCST90199945	finn-b-C3_LUNG_NONSMALL	Non-small cell lung cancer	Sphingomyelin (d18:1/14:0, d16:1/16:0) levels	MR Egger	18.1224	27	0.899733
GCST90199945	finn-b-C3_LUNG_NONSMALL	Non-small cell lung cancer	Sphingomyelin (d18:1/14:0, d16:1/16:0) levels	Inverse variance weighted	18.1227	28	0.923017
GCST90199946	finn-b-C3_LUNG_NONSMALL	Non-small cell lung cancer	3-acetylphenol sulfate levels	MR Egger	16.0485	18	0.58916
GCST90199946	finn-b-C3_LUNG_NONSMALL	Non-small cell lung cancer	3-acetylphenol sulfate levels	Inverse variance weighted	17.8333	19	0.533596
GCST90199947	finn-b-C3_LUNG_NONSMALL	Non-small cell lung cancer	Sphingomyelin (d18:2/16:0, d18:1/16:1) levels	MR Egger	35.6371	22	0.0331975
GCST90199947	finn-b-C3_LUNG_NONSMALL	Non-small cell lung cancer	Sphingomyelin (d18:2/16:0, d18:1/16:1) levels	Inverse variance weighted	36.103	23	0.0402659
GCST90199948	finn-b-C3_LUNG_NONSMALL	Non-small cell lung cancer	S-allylcysteine levels	MR Egger	16.6788	17	0.476324
GCST90199948	finn-b-C3_LUNG_NONSMALL	Non-small cell lung cancer	S-allylcysteine levels	Inverse variance weighted	18.28	18	0.437357
GCST90199949	finn-b-C3_LUNG_NONSMALL	Non-small cell lung cancer	6-oxopiperidine-2-carboxylate levels	MR Egger	23.658	24	0.481285
GCST90199949	finn-b-C3_LUNG_NONSMALL	Non-small cell lung cancer	6-oxopiperidine-2-carboxylate levels	Inverse variance weighted	25.0162	25	0.461465
GCST90199950	finn-b-C3_LUNG_NONSMALL	Non-small cell lung cancer	2-aminophenol sulfate levels	MR Egger	27.9564	32	0.671513
GCST90199950	finn-b-C3_LUNG_NONSMALL	Non-small cell lung cancer	2-aminophenol sulfate levels	Inverse variance weighted	28.6154	33	0.685288
GCST90199951	finn-b-C3_LUNG_NONSMALL	Non-small cell lung cancer	N-acetylalliin levels	MR Egger	23.3807	26	0.61133
GCST90199951	finn-b-C3_LUNG_NONSMALL	Non-small cell lung cancer	N-acetylalliin levels	Inverse variance weighted	25.0639	27	0.570882
GCST90199952	finn-b-C3_LUNG_NONSMALL	Non-small cell lung cancer	2-aminoheptanoate levels	MR Egger	13.5619	22	0.916297
GCST90199952	finn-b-C3_LUNG_NONSMALL	Non-small cell lung cancer	2-aminoheptanoate levels	Inverse variance weighted	14.8344	23	0.900472
GCST90199953	finn-b-C3_LUNG_NONSMALL	Non-small cell lung cancer	3-methoxytyramine sulfate levels	MR Egger	10.4772	17	0.882416
GCST90199953	finn-b-C3_LUNG_NONSMALL	Non-small cell lung cancer	3-methoxytyramine sulfate levels	Inverse variance weighted	12.2595	18	0.833557
GCST90199954	finn-b-C3_LUNG_NONSMALL	Non-small cell lung cancer	N2,N5-diacetylornithine levels	MR Egger	23.6761	25	0.538145
GCST90199954	finn-b-C3_LUNG_NONSMALL	Non-small cell lung cancer	N2,N5-diacetylornithine levels	Inverse variance weighted	23.708	26	0.59266
GCST90199955	finn-b-C3_LUNG_NONSMALL	Non-small cell lung cancer	Ferulic acid 4-sulfate levels	MR Egger	16.6726	31	0.983201
GCST90199955	finn-b-C3_LUNG_NONSMALL	Non-small cell lung cancer	Ferulic acid 4-sulfate levels	Inverse variance weighted	16.7991	32	0.98748
GCST90199956	finn-b-C3_LUNG_NONSMALL	Non-small cell lung cancer	1H-indole-7-acetic acid levels	MR Egger	28.4563	27	0.387745
GCST90199956	finn-b-C3_LUNG_NONSMALL	Non-small cell lung cancer	1H-indole-7-acetic acid levels	Inverse variance weighted	32.7334	28	0.2457
GCST90199957	finn-b-C3_LUNG_NONSMALL	Non-small cell lung cancer	3-(3-hydroxyphenyl)propionate sulfate levels	MR Egger	21.2934	18	0.264869
GCST90199957	finn-b-C3_LUNG_NONSMALL	Non-small cell lung cancer	3-(3-hydroxyphenyl)propionate sulfate levels	Inverse variance weighted	21.5134	19	0.309136
GCST90199958	finn-b-C3_LUNG_NONSMALL	Non-small cell lung cancer	1-linolenoyl-GPC (18:3) levels	MR Egger	36.8985	28	0.121117
GCST90199958	finn-b-C3_LUNG_NONSMALL	Non-small cell lung cancer	1-linolenoyl-GPC (18:3) levels	Inverse variance weighted	36.9099	29	0.148544
GCST90199959	finn-b-C3_LUNG_NONSMALL	Non-small cell lung cancer	O-sulfo-l-tyrosine levels	MR Egger	18.4817	24	0.779038
GCST90199959	finn-b-C3_LUNG_NONSMALL	Non-small cell lung cancer	O-sulfo-l-tyrosine levels	Inverse variance weighted	18.7447	25	0.809195
GCST90199960	finn-b-C3_LUNG_NONSMALL	Non-small cell lung cancer	N-formylanthranilic acid levels	MR Egger	22.0307	22	0.458057
GCST90199960	finn-b-C3_LUNG_NONSMALL	Non-small cell lung cancer	N-formylanthranilic acid levels	Inverse variance weighted	23.7104	23	0.419984
GCST90199961	finn-b-C3_LUNG_NONSMALL	Non-small cell lung cancer	Methionine sulfone levels	MR Egger	48.3978	34	0.0520552
GCST90199961	finn-b-C3_LUNG_NONSMALL	Non-small cell lung cancer	Methionine sulfone levels	Inverse variance weighted	48.9972	35	0.0584067
GCST90199962	finn-b-C3_LUNG_NONSMALL	Non-small cell lung cancer	Acisoga levels	MR Egger	20.912	22	0.526181
GCST90199962	finn-b-C3_LUNG_NONSMALL	Non-small cell lung cancer	Acisoga levels	Inverse variance weighted	20.9123	23	0.586445
GCST90199963	finn-b-C3_LUNG_NONSMALL	Non-small cell lung cancer	17alpha-hydroxypregnanolone glucuronide levels	MR Egger	37.2771	31	0.202585
GCST90199963	finn-b-C3_LUNG_NONSMALL	Non-small cell lung cancer	17alpha-hydroxypregnanolone glucuronide levels	Inverse variance weighted	37.5589	32	0.229471
GCST90199964	finn-b-C3_LUNG_NONSMALL	Non-small cell lung cancer	Etiocholanolone glucuronide levels	MR Egger	19.4476	20	0.492928
GCST90199964	finn-b-C3_LUNG_NONSMALL	Non-small cell lung cancer	Etiocholanolone glucuronide levels	Inverse variance weighted	19.5187	21	0.551906
GCST90199965	finn-b-C3_LUNG_NONSMALL	Non-small cell lung cancer	Fructosyllysine levels	MR Egger	28.2247	25	0.297614
GCST90199965	finn-b-C3_LUNG_NONSMALL	Non-small cell lung cancer	Fructosyllysine levels	Inverse variance weighted	29.1208	26	0.305618
GCST90199966	finn-b-C3_LUNG_NONSMALL	Non-small cell lung cancer	1-(1-enyl-oleoyl)-GPE (p-18:1) levels	MR Egger	19.939	16	0.222981
GCST90199966	finn-b-C3_LUNG_NONSMALL	Non-small cell lung cancer	1-(1-enyl-oleoyl)-GPE (p-18:1) levels	Inverse variance weighted	19.9856	17	0.274967
GCST90199967	finn-b-C3_LUNG_NONSMALL	Non-small cell lung cancer	N-acetyltaurine levels	MR Egger	20.4639	18	0.307316
GCST90199967	finn-b-C3_LUNG_NONSMALL	Non-small cell lung cancer	N-acetyltaurine levels	Inverse variance weighted	22.704	19	0.250633
GCST90199968	finn-b-C3_LUNG_NONSMALL	Non-small cell lung cancer	1-palmitoyl-GPG (16:0) levels	MR Egger	13.3098	22	0.92416
GCST90199968	finn-b-C3_LUNG_NONSMALL	Non-small cell lung cancer	1-palmitoyl-GPG (16:0) levels	Inverse variance weighted	13.6066	23	0.937584
GCST90199969	finn-b-C3_LUNG_NONSMALL	Non-small cell lung cancer	1-oleoyl-GPG (18:1) levels	MR Egger	27.2618	24	0.292399
GCST90199969	finn-b-C3_LUNG_NONSMALL	Non-small cell lung cancer	1-oleoyl-GPG (18:1) levels	Inverse variance weighted	27.8196	25	0.316226
GCST90199970	finn-b-C3_LUNG_NONSMALL	Non-small cell lung cancer	Octadecenedioylcarnitine (C18:1-DC) levels	MR Egger	17.1482	14	0.248364
GCST90199970	finn-b-C3_LUNG_NONSMALL	Non-small cell lung cancer	Octadecenedioylcarnitine (C18:1-DC) levels	Inverse variance weighted	18.3231	15	0.246061
GCST90199971	finn-b-C3_LUNG_NONSMALL	Non-small cell lung cancer	3-methylglutarylcarnitine (2) levels	MR Egger	39.1853	27	0.0609428
GCST90199971	finn-b-C3_LUNG_NONSMALL	Non-small cell lung cancer	3-methylglutarylcarnitine (2) levels	Inverse variance weighted	39.349	28	0.0754709
GCST90199972	finn-b-C3_LUNG_NONSMALL	Non-small cell lung cancer	Sphingomyelin (d18:1/24:1, d18:2/24:0) levels	MR Egger	18.3877	17	0.364788
GCST90199972	finn-b-C3_LUNG_NONSMALL	Non-small cell lung cancer	Sphingomyelin (d18:1/24:1, d18:2/24:0) levels	Inverse variance weighted	19.6688	18	0.351771
GCST90199973	finn-b-C3_LUNG_NONSMALL	Non-small cell lung cancer	Methyl glucopyranoside (alpha + beta) levels	MR Egger	14.2008	25	0.958119
GCST90199973	finn-b-C3_LUNG_NONSMALL	Non-small cell lung cancer	Methyl glucopyranoside (alpha + beta) levels	Inverse variance weighted	14.3263	26	0.968446
GCST90199974	finn-b-C3_LUNG_NONSMALL	Non-small cell lung cancer	9-hydroxystearate levels	MR Egger	25.6739	23	0.316502
GCST90199974	finn-b-C3_LUNG_NONSMALL	Non-small cell lung cancer	9-hydroxystearate levels	Inverse variance weighted	28.376	24	0.2445
GCST90199975	finn-b-C3_LUNG_NONSMALL	Non-small cell lung cancer	Sphingomyelin (d18:2/14:0, d18:1/14:1) levels	MR Egger	32.0221	20	0.0430634
GCST90199975	finn-b-C3_LUNG_NONSMALL	Non-small cell lung cancer	Sphingomyelin (d18:2/14:0, d18:1/14:1) levels	Inverse variance weighted	32.2972	21	0.0546143
GCST90199976	finn-b-C3_LUNG_NONSMALL	Non-small cell lung cancer	1-dihomo-linolenylglycerol (20:3) levels	MR Egger	21.4778	22	0.491404
GCST90199976	finn-b-C3_LUNG_NONSMALL	Non-small cell lung cancer	1-dihomo-linolenylglycerol (20:3) levels	Inverse variance weighted	24.0824	23	0.399259
GCST90199977	finn-b-C3_LUNG_NONSMALL	Non-small cell lung cancer	4-hydroxychlorothalonil levels	MR Egger	10.1689	21	0.976634
GCST90199977	finn-b-C3_LUNG_NONSMALL	Non-small cell lung cancer	4-hydroxychlorothalonil levels	Inverse variance weighted	10.3114	22	0.983254
GCST90199978	finn-b-C3_LUNG_NONSMALL	Non-small cell lung cancer	Vanillactate levels	MR Egger	10.724	21	0.967897
GCST90199978	finn-b-C3_LUNG_NONSMALL	Non-small cell lung cancer	Vanillactate levels	Inverse variance weighted	10.8569	22	0.976731
GCST90199979	finn-b-C3_LUNG_NONSMALL	Non-small cell lung cancer	Carnitine C14:1 levels	MR Egger	27.3403	32	0.701564
GCST90199979	finn-b-C3_LUNG_NONSMALL	Non-small cell lung cancer	Carnitine C14:1 levels	Inverse variance weighted	32.2719	33	0.503176
GCST90199980	finn-b-C3_LUNG_NONSMALL	Non-small cell lung cancer	N-formylphenylalanine levels	MR Egger	32.7091	29	0.289626
GCST90199980	finn-b-C3_LUNG_NONSMALL	Non-small cell lung cancer	N-formylphenylalanine levels	Inverse variance weighted	32.7099	30	0.335269
GCST90199981	finn-b-C3_LUNG_NONSMALL	Non-small cell lung cancer	2-acetamidophenol sulfate levels	MR Egger	16.5154	20	0.684182
GCST90199981	finn-b-C3_LUNG_NONSMALL	Non-small cell lung cancer	2-acetamidophenol sulfate levels	Inverse variance weighted	17.954	21	0.651915
GCST90199982	finn-b-C3_LUNG_NONSMALL	Non-small cell lung cancer	4-vinylguaiacol sulfate levels	MR Egger	13.731	17	0.686046
GCST90199982	finn-b-C3_LUNG_NONSMALL	Non-small cell lung cancer	4-vinylguaiacol sulfate levels	Inverse variance weighted	16.5595	18	0.553562
GCST90199983	finn-b-C3_LUNG_NONSMALL	Non-small cell lung cancer	5alpha-androstan-3alpha,17beta-diol monosulfate (2) levels	MR Egger	37.6584	31	0.190768
GCST90199983	finn-b-C3_LUNG_NONSMALL	Non-small cell lung cancer	5alpha-androstan-3alpha,17beta-diol monosulfate (2) levels	Inverse variance weighted	38.3827	32	0.202597
GCST90199984	finn-b-C3_LUNG_NONSMALL	Non-small cell lung cancer	Vanillic alcohol sulfate levels	MR Egger	23.6448	24	0.48205
GCST90199984	finn-b-C3_LUNG_NONSMALL	Non-small cell lung cancer	Vanillic alcohol sulfate levels	Inverse variance weighted	25.2998	25	0.445675
GCST90199985	finn-b-C3_LUNG_NONSMALL	Non-small cell lung cancer	Methyl-4-hydroxybenzoate sulfate levels	MR Egger	33.657	19	0.0201646
GCST90199985	finn-b-C3_LUNG_NONSMALL	Non-small cell lung cancer	Methyl-4-hydroxybenzoate sulfate levels	Inverse variance weighted	33.6599	20	0.0285195
GCST90199986	finn-b-C3_LUNG_NONSMALL	Non-small cell lung cancer	Eugenol sulfate levels	MR Egger	18.7505	21	0.601144
GCST90199986	finn-b-C3_LUNG_NONSMALL	Non-small cell lung cancer	Eugenol sulfate levels	Inverse variance weighted	18.7532	22	0.660514
GCST90199987	finn-b-C3_LUNG_NONSMALL	Non-small cell lung cancer	2-methoxyresorcinol sulfate levels	MR Egger	28.5785	24	0.236396
GCST90199987	finn-b-C3_LUNG_NONSMALL	Non-small cell lung cancer	2-methoxyresorcinol sulfate levels	Inverse variance weighted	28.8728	25	0.269267
GCST90199988	finn-b-C3_LUNG_NONSMALL	Non-small cell lung cancer	Tyramine O-sulfate levels	MR Egger	26.0489	19	0.128832
GCST90199988	finn-b-C3_LUNG_NONSMALL	Non-small cell lung cancer	Tyramine O-sulfate levels	Inverse variance weighted	26.0652	20	0.16367
GCST90199989	finn-b-C3_LUNG_NONSMALL	Non-small cell lung cancer	4-methylguaiacol sulfate levels	MR Egger	15.623	11	0.155716
GCST90199989	finn-b-C3_LUNG_NONSMALL	Non-small cell lung cancer	4-methylguaiacol sulfate levels	Inverse variance weighted	15.6639	12	0.207117
GCST90199990	finn-b-C3_LUNG_NONSMALL	Non-small cell lung cancer	3-hydroxypyridine sulfate levels	MR Egger	31.1415	22	0.0932556
GCST90199990	finn-b-C3_LUNG_NONSMALL	Non-small cell lung cancer	3-hydroxypyridine sulfate levels	Inverse variance weighted	31.2773	23	0.116131
GCST90199991	finn-b-C3_LUNG_NONSMALL	Non-small cell lung cancer	Arabonate/xylonate levels	MR Egger	14.8817	23	0.898823
GCST90199991	finn-b-C3_LUNG_NONSMALL	Non-small cell lung cancer	Arabonate/xylonate levels	Inverse variance weighted	14.9833	24	0.921246
GCST90199992	finn-b-C3_LUNG_NONSMALL	Non-small cell lung cancer	Octadecanedioylcarnitine (C18-DC) levels	MR Egger	26.5212	25	0.380221
GCST90199992	finn-b-C3_LUNG_NONSMALL	Non-small cell lung cancer	Octadecanedioylcarnitine (C18-DC) levels	Inverse variance weighted	28.3544	26	0.341245
GCST90199993	finn-b-C3_LUNG_NONSMALL	Non-small cell lung cancer	Phenylacetylcarnitine levels	MR Egger	30.2261	23	0.143022
GCST90199993	finn-b-C3_LUNG_NONSMALL	Non-small cell lung cancer	Phenylacetylcarnitine levels	Inverse variance weighted	30.2992	24	0.175031
GCST90199994	finn-b-C3_LUNG_NONSMALL	Non-small cell lung cancer	Ethylparaben sulfate levels	MR Egger	14.5278	14	0.411176
GCST90199994	finn-b-C3_LUNG_NONSMALL	Non-small cell lung cancer	Ethylparaben sulfate levels	Inverse variance weighted	14.9633	15	0.454061
GCST90199995	finn-b-C3_LUNG_NONSMALL	Non-small cell lung cancer	Sphingomyelin (d18:1/20:2, d18:2/20:1, d16:1/22:2) levels	MR Egger	18.9547	23	0.703848
GCST90199995	finn-b-C3_LUNG_NONSMALL	Non-small cell lung cancer	Sphingomyelin (d18:1/20:2, d18:2/20:1, d16:1/22:2) levels	Inverse variance weighted	20.6055	24	0.661872
GCST90199996	finn-b-C3_LUNG_NONSMALL	Non-small cell lung cancer	Sphingomyelin (d18:1/20:1, d18:2/20:0) levels	MR Egger	23.512	26	0.60385
GCST90199996	finn-b-C3_LUNG_NONSMALL	Non-small cell lung cancer	Sphingomyelin (d18:1/20:1, d18:2/20:0) levels	Inverse variance weighted	23.8047	27	0.641123
GCST90199997	finn-b-C3_LUNG_NONSMALL	Non-small cell lung cancer	Behenoyl sphingomyelin (d18:1/22:0) levels	MR Egger	9.91043	16	0.871264
GCST90199997	finn-b-C3_LUNG_NONSMALL	Non-small cell lung cancer	Behenoyl sphingomyelin (d18:1/22:0) levels	Inverse variance weighted	10.3735	17	0.887221
GCST90199998	finn-b-C3_LUNG_NONSMALL	Non-small cell lung cancer	Propyl 4-hydroxybenzoate sulfate levels	MR Egger	19.2004	22	0.632921
GCST90199998	finn-b-C3_LUNG_NONSMALL	Non-small cell lung cancer	Propyl 4-hydroxybenzoate sulfate levels	Inverse variance weighted	21.3446	23	0.560052
GCST90199999	finn-b-C3_LUNG_NONSMALL	Non-small cell lung cancer	4-methoxyphenol sulfate levels	MR Egger	22.7795	18	0.199205
GCST90199999	finn-b-C3_LUNG_NONSMALL	Non-small cell lung cancer	4-methoxyphenol sulfate levels	Inverse variance weighted	22.9181	19	0.240968
GCST90200000	finn-b-C3_LUNG_NONSMALL	Non-small cell lung cancer	Umbelliferone sulfate levels	MR Egger	10.0532	19	0.951622
GCST90200000	finn-b-C3_LUNG_NONSMALL	Non-small cell lung cancer	Umbelliferone sulfate levels	Inverse variance weighted	10.4798	20	0.958615
GCST90200001	finn-b-C3_LUNG_NONSMALL	Non-small cell lung cancer	Sphingomyelin (d18:1/20:0, d16:1/22:0) levels	MR Egger	14.8657	22	0.867937
GCST90200001	finn-b-C3_LUNG_NONSMALL	Non-small cell lung cancer	Sphingomyelin (d18:1/20:0, d16:1/22:0) levels	Inverse variance weighted	15.2975	23	0.883653
GCST90200002	finn-b-C3_LUNG_NONSMALL	Non-small cell lung cancer	6-hydroxyindole sulfate levels	MR Egger	14.5416	15	0.484913
GCST90200002	finn-b-C3_LUNG_NONSMALL	Non-small cell lung cancer	6-hydroxyindole sulfate levels	Inverse variance weighted	20.6405	16	0.192746
GCST90200003	finn-b-C3_LUNG_NONSMALL	Non-small cell lung cancer	P-cresol glucuronide levels	MR Egger	26.4518	21	0.189742
GCST90200003	finn-b-C3_LUNG_NONSMALL	Non-small cell lung cancer	P-cresol glucuronide levels	Inverse variance weighted	26.4825	22	0.231544
GCST90200004	finn-b-C3_LUNG_NONSMALL	Non-small cell lung cancer	N-carbamoylalanine levels	MR Egger	26.996	20	0.135376
GCST90200004	finn-b-C3_LUNG_NONSMALL	Non-small cell lung cancer	N-carbamoylalanine levels	Inverse variance weighted	27.2103	21	0.163999
GCST90200005	finn-b-C3_LUNG_NONSMALL	Non-small cell lung cancer	Citraconate/glutaconate levels	MR Egger	20.5088	23	0.611057
GCST90200005	finn-b-C3_LUNG_NONSMALL	Non-small cell lung cancer	Citraconate/glutaconate levels	Inverse variance weighted	25.0477	24	0.403172
GCST90200006	finn-b-C3_LUNG_NONSMALL	Non-small cell lung cancer	1,2,3-benzenetriol sulfate (2) levels	MR Egger	15.3998	20	0.753094
GCST90200006	finn-b-C3_LUNG_NONSMALL	Non-small cell lung cancer	1,2,3-benzenetriol sulfate (2) levels	Inverse variance weighted	15.4033	21	0.802185
GCST90200007	finn-b-C3_LUNG_NONSMALL	Non-small cell lung cancer	3-methoxycatechol sulfate (2) levels	MR Egger	22.7207	20	0.302714
GCST90200007	finn-b-C3_LUNG_NONSMALL	Non-small cell lung cancer	3-methoxycatechol sulfate (2) levels	Inverse variance weighted	24.363	21	0.275805
GCST90200008	finn-b-C3_LUNG_NONSMALL	Non-small cell lung cancer	C-glycosyltryptophan levels	MR Egger	20.461	29	0.878019
GCST90200008	finn-b-C3_LUNG_NONSMALL	Non-small cell lung cancer	C-glycosyltryptophan levels	Inverse variance weighted	20.7198	30	0.896444
GCST90200009	finn-b-C3_LUNG_NONSMALL	Non-small cell lung cancer	3-methoxycatechol sulfate (1) levels	MR Egger	27.379	20	0.124933
GCST90200009	finn-b-C3_LUNG_NONSMALL	Non-small cell lung cancer	3-methoxycatechol sulfate (1) levels	Inverse variance weighted	27.4626	21	0.156061
GCST90200010	finn-b-C3_LUNG_NONSMALL	Non-small cell lung cancer	Sphingomyelin (d18:1/22:1, d18:2/22:0, d16:1/24:1) levels	MR Egger	19.0877	20	0.516134
GCST90200010	finn-b-C3_LUNG_NONSMALL	Non-small cell lung cancer	Sphingomyelin (d18:1/22:1, d18:2/22:0, d16:1/24:1) levels	Inverse variance weighted	24.4442	21	0.272038
GCST90200011	finn-b-C3_LUNG_NONSMALL	Non-small cell lung cancer	Arabitol/xylitol levels	MR Egger	19.7597	22	0.598066
GCST90200011	finn-b-C3_LUNG_NONSMALL	Non-small cell lung cancer	Arabitol/xylitol levels	Inverse variance weighted	20.5197	23	0.610394
GCST90200012	finn-b-C3_LUNG_NONSMALL	Non-small cell lung cancer	3-hydroxyhexanoate levels	MR Egger	17.4565	17	0.423877
GCST90200012	finn-b-C3_LUNG_NONSMALL	Non-small cell lung cancer	3-hydroxyhexanoate levels	Inverse variance weighted	17.4647	18	0.491404
GCST90200013	finn-b-C3_LUNG_NONSMALL	Non-small cell lung cancer	Sphingomyelin (d18:1/22:2, d18:2/22:1, d16:1/24:2) levels	MR Egger	23.271	17	0.140633
GCST90200013	finn-b-C3_LUNG_NONSMALL	Non-small cell lung cancer	Sphingomyelin (d18:1/22:2, d18:2/22:1, d16:1/24:2) levels	Inverse variance weighted	23.9719	18	0.155949
GCST90200014	finn-b-C3_LUNG_NONSMALL	Non-small cell lung cancer	3beta-hydroxy-5-cholestenoate levels	MR Egger	11.5602	25	0.989765
GCST90200014	finn-b-C3_LUNG_NONSMALL	Non-small cell lung cancer	3beta-hydroxy-5-cholestenoate levels	Inverse variance weighted	11.6018	26	0.993202
GCST90200015	finn-b-C3_LUNG_NONSMALL	Non-small cell lung cancer	N-acetylkynurenine (2) levels	MR Egger	11.2566	16	0.793379
GCST90200015	finn-b-C3_LUNG_NONSMALL	Non-small cell lung cancer	N-acetylkynurenine (2) levels	Inverse variance weighted	13.7488	17	0.684799
GCST90200016	finn-b-C3_LUNG_NONSMALL	Non-small cell lung cancer	Dopamine 4-sulfate levels	MR Egger	21.0525	22	0.517495
GCST90200016	finn-b-C3_LUNG_NONSMALL	Non-small cell lung cancer	Dopamine 4-sulfate levels	Inverse variance weighted	22.3366	23	0.500015
GCST90200017	finn-b-C3_LUNG_NONSMALL	Non-small cell lung cancer	Sphingomyelin (d17:1/16:0, d18:1/15:0, d16:1/17:0) levels	MR Egger	34.3835	28	0.188532
GCST90200017	finn-b-C3_LUNG_NONSMALL	Non-small cell lung cancer	Sphingomyelin (d17:1/16:0, d18:1/15:0, d16:1/17:0) levels	Inverse variance weighted	35.0357	29	0.203371
GCST90200018	finn-b-C3_LUNG_NONSMALL	Non-small cell lung cancer	Adipoylcarnitine (C6-DC) levels	MR Egger	26.2219	21	0.198115
GCST90200018	finn-b-C3_LUNG_NONSMALL	Non-small cell lung cancer	Adipoylcarnitine (C6-DC) levels	Inverse variance weighted	27.6446	22	0.187761
GCST90200019	finn-b-C3_LUNG_NONSMALL	Non-small cell lung cancer	Dopamine 3-o-sulfate levels	MR Egger	23.1294	23	0.453234
GCST90200019	finn-b-C3_LUNG_NONSMALL	Non-small cell lung cancer	Dopamine 3-o-sulfate levels	Inverse variance weighted	25.3125	24	0.388943
GCST90200020	finn-b-C3_LUNG_NONSMALL	Non-small cell lung cancer	Lignoceroyl sphingomyelin (d18:1/24:0) levels	MR Egger	19.276	23	0.685091
GCST90200020	finn-b-C3_LUNG_NONSMALL	Non-small cell lung cancer	Lignoceroyl sphingomyelin (d18:1/24:0) levels	Inverse variance weighted	19.4328	24	0.728532
GCST90200021	finn-b-C3_LUNG_NONSMALL	Non-small cell lung cancer	N-acetylglucosamine/n-acetylgalactosamine levels	MR Egger	6.30184	15	0.974219
GCST90200021	finn-b-C3_LUNG_NONSMALL	Non-small cell lung cancer	N-acetylglucosamine/n-acetylgalactosamine levels	Inverse variance weighted	7.08269	16	0.971634
GCST90200022	finn-b-C3_LUNG_NONSMALL	Non-small cell lung cancer	Glycochenodeoxycholate 3-sulfate levels	MR Egger	32.7442	27	0.205642
GCST90200022	finn-b-C3_LUNG_NONSMALL	Non-small cell lung cancer	Glycochenodeoxycholate 3-sulfate levels	Inverse variance weighted	34.4872	28	0.18529
GCST90200023	finn-b-C3_LUNG_NONSMALL	Non-small cell lung cancer	Trans 3,4-methyleneheptanoate levels	MR Egger	14.5945	15	0.481
GCST90200023	finn-b-C3_LUNG_NONSMALL	Non-small cell lung cancer	Trans 3,4-methyleneheptanoate levels	Inverse variance weighted	14.6221	16	0.552472
GCST90200024	finn-b-C3_LUNG_NONSMALL	Non-small cell lung cancer	Taurodeoxycholic acid 3-sulfate levels	MR Egger	20.7042	20	0.414721
GCST90200024	finn-b-C3_LUNG_NONSMALL	Non-small cell lung cancer	Taurodeoxycholic acid 3-sulfate levels	Inverse variance weighted	20.7059	21	0.477029
GCST90200025	finn-b-C3_LUNG_NONSMALL	Non-small cell lung cancer	Phenol glucuronide levels	MR Egger	16.5813	21	0.736155
GCST90200025	finn-b-C3_LUNG_NONSMALL	Non-small cell lung cancer	Phenol glucuronide levels	Inverse variance weighted	17.3099	22	0.746031
GCST90200026	finn-b-C3_LUNG_NONSMALL	Non-small cell lung cancer	Glycodeoxycholate 3-sulfate levels	MR Egger	10.4545	29	0.99938
GCST90200026	finn-b-C3_LUNG_NONSMALL	Non-small cell lung cancer	Glycodeoxycholate 3-sulfate levels	Inverse variance weighted	10.4565	30	0.999641
GCST90200027	finn-b-C3_LUNG_NONSMALL	Non-small cell lung cancer	4-hydroxyphenylacetoylcarnitine levels	MR Egger	23.513	25	0.547636
GCST90200027	finn-b-C3_LUNG_NONSMALL	Non-small cell lung cancer	4-hydroxyphenylacetoylcarnitine levels	Inverse variance weighted	23.5223	26	0.603262
GCST90200028	finn-b-C3_LUNG_NONSMALL	Non-small cell lung cancer	1-stearoyl-2-oleoyl-gpc (18:0/18:1) levels	MR Egger	29.3439	32	0.601651
GCST90200028	finn-b-C3_LUNG_NONSMALL	Non-small cell lung cancer	1-stearoyl-2-oleoyl-gpc (18:0/18:1) levels	Inverse variance weighted	29.3585	33	0.649112
GCST90200029	finn-b-C3_LUNG_NONSMALL	Non-small cell lung cancer	Linoleoyl ethanolamide levels	MR Egger	22.1108	20	0.334531
GCST90200029	finn-b-C3_LUNG_NONSMALL	Non-small cell lung cancer	Linoleoyl ethanolamide levels	Inverse variance weighted	22.8554	21	0.351739
GCST90200030	finn-b-C3_LUNG_NONSMALL	Non-small cell lung cancer	1,2-dilinoleoyl-GPC (18:2/18:2) levels	MR Egger	26.4274	15	0.0337636
GCST90200030	finn-b-C3_LUNG_NONSMALL	Non-small cell lung cancer	1,2-dilinoleoyl-GPC (18:2/18:2) levels	Inverse variance weighted	26.7775	16	0.0440239
GCST90200031	finn-b-C3_LUNG_NONSMALL	Non-small cell lung cancer	Nonanoylcarnitine (C9) levels	MR Egger	13.1593	18	0.782022
GCST90200031	finn-b-C3_LUNG_NONSMALL	Non-small cell lung cancer	Nonanoylcarnitine (C9) levels	Inverse variance weighted	13.6754	19	0.802272
GCST90200032	finn-b-C3_LUNG_NONSMALL	Non-small cell lung cancer	2-hydroxybutyrate/2-hydroxyisobutyrate levels	MR Egger	6.42477	15	0.971696
GCST90200032	finn-b-C3_LUNG_NONSMALL	Non-small cell lung cancer	2-hydroxybutyrate/2-hydroxyisobutyrate levels	Inverse variance weighted	12.2706	16	0.725154
GCST90200033	finn-b-C3_LUNG_NONSMALL	Non-small cell lung cancer	Sphingomyelin (d18:2/23:0, d18:1/23:1, d17:1/24:1) levels	MR Egger	10.9887	23	0.983303
GCST90200033	finn-b-C3_LUNG_NONSMALL	Non-small cell lung cancer	Sphingomyelin (d18:2/23:0, d18:1/23:1, d17:1/24:1) levels	Inverse variance weighted	13.1336	24	0.963867
GCST90200034	finn-b-C3_LUNG_NONSMALL	Non-small cell lung cancer	Tricosanoyl sphingomyelin (d18:1/23:0) levels	MR Egger	23.3747	26	0.611675
GCST90200034	finn-b-C3_LUNG_NONSMALL	Non-small cell lung cancer	Tricosanoyl sphingomyelin (d18:1/23:0) levels	Inverse variance weighted	24.0951	27	0.625035
GCST90200035	finn-b-C3_LUNG_NONSMALL	Non-small cell lung cancer	Palmitoyl dihydrosphingomyelin (d18:0/16:0) levels	MR Egger	27.0804	30	0.619043
GCST90200035	finn-b-C3_LUNG_NONSMALL	Non-small cell lung cancer	Palmitoyl dihydrosphingomyelin (d18:0/16:0) levels	Inverse variance weighted	33.5895	31	0.342977
GCST90200036	finn-b-C3_LUNG_NONSMALL	Non-small cell lung cancer	1-palmitoleoylglycerol (16:1) levels	MR Egger	28.7731	32	0.630661
GCST90200036	finn-b-C3_LUNG_NONSMALL	Non-small cell lung cancer	1-palmitoleoylglycerol (16:1) levels	Inverse variance weighted	29.5449	33	0.639902
GCST90200037	finn-b-C3_LUNG_NONSMALL	Non-small cell lung cancer	1-stearoyl-2-linoleoyl-gpc (18:0/18:2) levels	MR Egger	25.7544	20	0.174078
GCST90200037	finn-b-C3_LUNG_NONSMALL	Non-small cell lung cancer	1-stearoyl-2-linoleoyl-gpc (18:0/18:2) levels	Inverse variance weighted	27.2754	21	0.161923
GCST90200038	finn-b-C3_LUNG_NONSMALL	Non-small cell lung cancer	1-palmitoyl-2-palmitoleoyl-gpc (16:0/16:1) levels	MR Egger	31.2302	22	0.0915
GCST90200038	finn-b-C3_LUNG_NONSMALL	Non-small cell lung cancer	1-palmitoyl-2-palmitoleoyl-gpc (16:0/16:1) levels	Inverse variance weighted	31.6278	23	0.108135
GCST90200039	finn-b-C3_LUNG_NONSMALL	Non-small cell lung cancer	1-stearoyl-2-linoleoyl-GPE (18:0/18:2) levels	MR Egger	27.3831	26	0.389464
GCST90200039	finn-b-C3_LUNG_NONSMALL	Non-small cell lung cancer	1-stearoyl-2-linoleoyl-GPE (18:0/18:2) levels	Inverse variance weighted	27.3907	27	0.442873
GCST90200040	finn-b-C3_LUNG_NONSMALL	Non-small cell lung cancer	Sphingomyelin (d18:2/24:1, d18:1/24:2) levels	MR Egger	40.1144	32	0.15358
GCST90200040	finn-b-C3_LUNG_NONSMALL	Non-small cell lung cancer	Sphingomyelin (d18:2/24:1, d18:1/24:2) levels	Inverse variance weighted	40.1144	33	0.183931
GCST90200041	finn-b-C3_LUNG_NONSMALL	Non-small cell lung cancer	1-palmitoyl-2-stearoyl-gpc (16:0/18:0) levels	MR Egger	43.2643	28	0.0328108
GCST90200041	finn-b-C3_LUNG_NONSMALL	Non-small cell lung cancer	1-palmitoyl-2-stearoyl-gpc (16:0/18:0) levels	Inverse variance weighted	46.7548	29	0.0197132
GCST90200042	finn-b-C3_LUNG_NONSMALL	Non-small cell lung cancer	Oleate/vaccenate (18:1) levels	MR Egger	18.4467	22	0.679197
GCST90200042	finn-b-C3_LUNG_NONSMALL	Non-small cell lung cancer	Oleate/vaccenate (18:1) levels	Inverse variance weighted	18.4781	23	0.731067
GCST90200043	finn-b-C3_LUNG_NONSMALL	Non-small cell lung cancer	1-palmitoyl-2-docosahexaenoyl-gpc (16:0/22:6) levels	MR Egger	17.8557	21	0.658118
GCST90200043	finn-b-C3_LUNG_NONSMALL	Non-small cell lung cancer	1-palmitoyl-2-docosahexaenoyl-gpc (16:0/22:6) levels	Inverse variance weighted	19.13	22	0.637289
GCST90200044	finn-b-C3_LUNG_NONSMALL	Non-small cell lung cancer	1-(1-enyl-stearoyl)-2-oleoyl-GPE (p-18:0/18:1) levels	MR Egger	17.608	17	0.413965
GCST90200044	finn-b-C3_LUNG_NONSMALL	Non-small cell lung cancer	1-(1-enyl-stearoyl)-2-oleoyl-GPE (p-18:0/18:1) levels	Inverse variance weighted	17.678	18	0.477044
GCST90200045	finn-b-C3_LUNG_NONSMALL	Non-small cell lung cancer	1-stearoyl-2-arachidonoyl-GPE (18:0/20:4) levels	MR Egger	21.6376	29	0.83488
GCST90200045	finn-b-C3_LUNG_NONSMALL	Non-small cell lung cancer	1-stearoyl-2-arachidonoyl-GPE (18:0/20:4) levels	Inverse variance weighted	22.3727	30	0.840146
GCST90200046	finn-b-C3_LUNG_NONSMALL	Non-small cell lung cancer	1-stearoyl-2-docosahexaenoyl-gpc (18:0/22:6) levels	MR Egger	22.0963	25	0.630179
GCST90200046	finn-b-C3_LUNG_NONSMALL	Non-small cell lung cancer	1-stearoyl-2-docosahexaenoyl-gpc (18:0/22:6) levels	Inverse variance weighted	23.524	26	0.603165
GCST90200047	finn-b-C3_LUNG_NONSMALL	Non-small cell lung cancer	Sphingomyelin (d18:1/17:0, d17:1/18:0, d19:1/16:0) levels	MR Egger	21.7296	25	0.651305
GCST90200047	finn-b-C3_LUNG_NONSMALL	Non-small cell lung cancer	Sphingomyelin (d18:1/17:0, d17:1/18:0, d19:1/16:0) levels	Inverse variance weighted	21.7306	26	0.70334
GCST90200048	finn-b-C3_LUNG_NONSMALL	Non-small cell lung cancer	1-(1-enyl-palmitoyl)-2-arachidonoyl-GPE (p-16:0/20:4) levels	MR Egger	29.248	20	0.0829906
GCST90200048	finn-b-C3_LUNG_NONSMALL	Non-small cell lung cancer	1-(1-enyl-palmitoyl)-2-arachidonoyl-GPE (p-16:0/20:4) levels	Inverse variance weighted	31.44	21	0.0666401
GCST90200049	finn-b-C3_LUNG_NONSMALL	Non-small cell lung cancer	Myristoyl dihydrosphingomyelin (d18:0/14:0) levels	MR Egger	28.7073	29	0.480384
GCST90200049	finn-b-C3_LUNG_NONSMALL	Non-small cell lung cancer	Myristoyl dihydrosphingomyelin (d18:0/14:0) levels	Inverse variance weighted	28.9362	30	0.520951
GCST90200050	finn-b-C3_LUNG_NONSMALL	Non-small cell lung cancer	5-hydroxyindole sulfate levels	MR Egger	28.2096	16	0.0298439
GCST90200050	finn-b-C3_LUNG_NONSMALL	Non-small cell lung cancer	5-hydroxyindole sulfate levels	Inverse variance weighted	28.7142	17	0.0372538
GCST90200051	finn-b-C3_LUNG_NONSMALL	Non-small cell lung cancer	1-palmitoyl-2-dihomo-linolenoyl-GPC (16:0/20:3n3 or 6) levels	MR Egger	28.9047	25	0.26792
GCST90200051	finn-b-C3_LUNG_NONSMALL	Non-small cell lung cancer	1-palmitoyl-2-dihomo-linolenoyl-GPC (16:0/20:3n3 or 6) levels	Inverse variance weighted	32.2574	26	0.184748
GCST90200052	finn-b-C3_LUNG_NONSMALL	Non-small cell lung cancer	1-(1-enyl-palmitoyl)-2-arachidonoyl-gpc (p-16:0/20:4) levels	MR Egger	32.1448	33	0.50951
GCST90200052	finn-b-C3_LUNG_NONSMALL	Non-small cell lung cancer	1-(1-enyl-palmitoyl)-2-arachidonoyl-gpc (p-16:0/20:4) levels	Inverse variance weighted	32.3483	34	0.548691
GCST90200053	finn-b-C3_LUNG_NONSMALL	Non-small cell lung cancer	Sphingomyelin (d18:1/21:0, d17:1/22:0, d16:1/23:0) levels	MR Egger	19.6235	17	0.293936
GCST90200053	finn-b-C3_LUNG_NONSMALL	Non-small cell lung cancer	Sphingomyelin (d18:1/21:0, d17:1/22:0, d16:1/23:0) levels	Inverse variance weighted	19.8732	18	0.340005
GCST90200054	finn-b-C3_LUNG_NONSMALL	Non-small cell lung cancer	1-palmitoyl-2-arachidonoyl-GPE (16:0/20:4) levels	MR Egger	23.7793	17	0.125557
GCST90200054	finn-b-C3_LUNG_NONSMALL	Non-small cell lung cancer	1-palmitoyl-2-arachidonoyl-GPE (16:0/20:4) levels	Inverse variance weighted	25.9725	18	0.100389
GCST90200055	finn-b-C3_LUNG_NONSMALL	Non-small cell lung cancer	Lactosyl-N-palmitoyl-sphingosine (d18:1/16:0) levels	MR Egger	25.816	22	0.259664
GCST90200055	finn-b-C3_LUNG_NONSMALL	Non-small cell lung cancer	Lactosyl-N-palmitoyl-sphingosine (d18:1/16:0) levels	Inverse variance weighted	25.8171	23	0.309578
GCST90200056	finn-b-C3_LUNG_NONSMALL	Non-small cell lung cancer	Sphingomyelin (d18:0/18:0, d19:0/17:0) levels	MR Egger	19.346	27	0.857052
GCST90200056	finn-b-C3_LUNG_NONSMALL	Non-small cell lung cancer	Sphingomyelin (d18:0/18:0, d19:0/17:0) levels	Inverse variance weighted	21.3512	28	0.810405
GCST90200057	finn-b-C3_LUNG_NONSMALL	Non-small cell lung cancer	1-(1-enyl-palmitoyl)-2-oleoyl-gpc (p-16:0/18:1) levels	MR Egger	28.2066	22	0.168936
GCST90200057	finn-b-C3_LUNG_NONSMALL	Non-small cell lung cancer	1-(1-enyl-palmitoyl)-2-oleoyl-gpc (p-16:0/18:1) levels	Inverse variance weighted	28.6037	23	0.193809
GCST90200058	finn-b-C3_LUNG_NONSMALL	Non-small cell lung cancer	1-(1-enyl-stearoyl)-2-arachidonoyl-GPE (p-18:0/20:4) levels	MR Egger	19.8214	22	0.594213
GCST90200058	finn-b-C3_LUNG_NONSMALL	Non-small cell lung cancer	1-(1-enyl-stearoyl)-2-arachidonoyl-GPE (p-18:0/20:4) levels	Inverse variance weighted	20.4842	23	0.612557
GCST90200059	finn-b-C3_LUNG_NONSMALL	Non-small cell lung cancer	Behenoyl dihydrosphingomyelin (d18:0/22:0) levels	MR Egger	32.9886	36	0.612593
GCST90200059	finn-b-C3_LUNG_NONSMALL	Non-small cell lung cancer	Behenoyl dihydrosphingomyelin (d18:0/22:0) levels	Inverse variance weighted	36.035	37	0.514122
GCST90200060	finn-b-C3_LUNG_NONSMALL	Non-small cell lung cancer	1-(1-enyl-palmitoyl)-2-linoleoyl-GPC (p-16:0/18:2) levels	MR Egger	17.9953	19	0.522755
GCST90200060	finn-b-C3_LUNG_NONSMALL	Non-small cell lung cancer	1-(1-enyl-palmitoyl)-2-linoleoyl-GPC (p-16:0/18:2) levels	Inverse variance weighted	25.6342	20	0.178235
GCST90200061	finn-b-C3_LUNG_NONSMALL	Non-small cell lung cancer	1-(1-enyl-palmitoyl)-2-oleoyl-GPE (p-16:0/18:1) levels	MR Egger	30.1291	28	0.357072
GCST90200061	finn-b-C3_LUNG_NONSMALL	Non-small cell lung cancer	1-(1-enyl-palmitoyl)-2-oleoyl-GPE (p-16:0/18:1) levels	Inverse variance weighted	30.1628	29	0.405911
GCST90200062	finn-b-C3_LUNG_NONSMALL	Non-small cell lung cancer	1-palmitoyl-2-arachidonoyl-GPI (16:0/20:4) levels	MR Egger	27.1754	22	0.204639
GCST90200062	finn-b-C3_LUNG_NONSMALL	Non-small cell lung cancer	1-palmitoyl-2-arachidonoyl-GPI (16:0/20:4) levels	Inverse variance weighted	27.4438	23	0.237546
GCST90200063	finn-b-C3_LUNG_NONSMALL	Non-small cell lung cancer	1-palmitoyl-2-docosahexaenoyl-GPE (16:0/22:6) levels	MR Egger	18.7122	16	0.283871
GCST90200063	finn-b-C3_LUNG_NONSMALL	Non-small cell lung cancer	1-palmitoyl-2-docosahexaenoyl-GPE (16:0/22:6) levels	Inverse variance weighted	20.1266	17	0.267805
GCST90200064	finn-b-C3_LUNG_NONSMALL	Non-small cell lung cancer	N-palmitoyl-sphinganine (d18:0/16:0) levels	MR Egger	9.09934	20	0.981728
GCST90200064	finn-b-C3_LUNG_NONSMALL	Non-small cell lung cancer	N-palmitoyl-sphinganine (d18:0/16:0) levels	Inverse variance weighted	9.34482	21	0.986231
GCST90200065	finn-b-C3_LUNG_NONSMALL	Non-small cell lung cancer	1-stearoyl-2-docosahexaenoyl-GPE (18:0/22:6) levels	MR Egger	24.8514	30	0.732219
GCST90200065	finn-b-C3_LUNG_NONSMALL	Non-small cell lung cancer	1-stearoyl-2-docosahexaenoyl-GPE (18:0/22:6) levels	Inverse variance weighted	28.101	31	0.615945
GCST90200066	finn-b-C3_LUNG_NONSMALL	Non-small cell lung cancer	Gamma-tocopherol/beta-tocopherol levels	MR Egger	24.6436	22	0.314418
GCST90200066	finn-b-C3_LUNG_NONSMALL	Non-small cell lung cancer	Gamma-tocopherol/beta-tocopherol levels	Inverse variance weighted	24.7301	23	0.36435
GCST90200067	finn-b-C3_LUNG_NONSMALL	Non-small cell lung cancer	1-stearoyl-2-linoleoyl-GPI (18:0/18:2) levels	MR Egger	18.5111	26	0.856397
GCST90200067	finn-b-C3_LUNG_NONSMALL	Non-small cell lung cancer	1-stearoyl-2-linoleoyl-GPI (18:0/18:2) levels	Inverse variance weighted	18.5667	27	0.885245
GCST90200068	finn-b-C3_LUNG_NONSMALL	Non-small cell lung cancer	1,2-dilinoleoyl-GPE (18:2/18:2) levels	MR Egger	25.8092	26	0.473629
GCST90200068	finn-b-C3_LUNG_NONSMALL	Non-small cell lung cancer	1,2-dilinoleoyl-GPE (18:2/18:2) levels	Inverse variance weighted	25.9524	27	0.521242
GCST90200069	finn-b-C3_LUNG_NONSMALL	Non-small cell lung cancer	Phenylacetylglutamate levels	MR Egger	24.6104	19	0.173769
GCST90200069	finn-b-C3_LUNG_NONSMALL	Non-small cell lung cancer	Phenylacetylglutamate levels	Inverse variance weighted	24.6636	20	0.214604
GCST90200070	finn-b-C3_LUNG_NONSMALL	Non-small cell lung cancer	1-(1-enyl-palmitoyl)-2-palmitoleoyl-GPC (P-16:0/16:1) levels	MR Egger	37.6619	32	0.225985
GCST90200070	finn-b-C3_LUNG_NONSMALL	Non-small cell lung cancer	1-(1-enyl-palmitoyl)-2-palmitoleoyl-GPC (P-16:0/16:1) levels	Inverse variance weighted	37.8313	33	0.258121
GCST90200071	finn-b-C3_LUNG_NONSMALL	Non-small cell lung cancer	Palmitoylcholine levels	MR Egger	21.2903	23	0.563363
GCST90200071	finn-b-C3_LUNG_NONSMALL	Non-small cell lung cancer	Palmitoylcholine levels	Inverse variance weighted	22.4083	24	0.554908
GCST90200072	finn-b-C3_LUNG_NONSMALL	Non-small cell lung cancer	Thioproline levels	MR Egger	26.8858	23	0.260857
GCST90200072	finn-b-C3_LUNG_NONSMALL	Non-small cell lung cancer	Thioproline levels	Inverse variance weighted	26.9562	24	0.306497
GCST90200073	finn-b-C3_LUNG_NONSMALL	Non-small cell lung cancer	1-linoleoyl-2-arachidonoyl-GPC (18:2/20:4n6) levels	MR Egger	24.5087	27	0.601973
GCST90200073	finn-b-C3_LUNG_NONSMALL	Non-small cell lung cancer	1-linoleoyl-2-arachidonoyl-GPC (18:2/20:4n6) levels	Inverse variance weighted	26.0819	28	0.568545
GCST90200074	finn-b-C3_LUNG_NONSMALL	Non-small cell lung cancer	1-linoleoyl-GPG (18:2) levels	MR Egger	11.3915	21	0.954609
GCST90200074	finn-b-C3_LUNG_NONSMALL	Non-small cell lung cancer	1-linoleoyl-GPG (18:2) levels	Inverse variance weighted	11.8896	22	0.959617
GCST90200075	finn-b-C3_LUNG_NONSMALL	Non-small cell lung cancer	1-(1-enyl-palmitoyl)-2-linoleoyl-GPE (p-16:0/18:2) levels	MR Egger	15.0707	20	0.77235
GCST90200075	finn-b-C3_LUNG_NONSMALL	Non-small cell lung cancer	1-(1-enyl-palmitoyl)-2-linoleoyl-GPE (p-16:0/18:2) levels	Inverse variance weighted	15.2294	21	0.811269
GCST90200076	finn-b-C3_LUNG_NONSMALL	Non-small cell lung cancer	1-(1-enyl-stearoyl)-2-linoleoyl-GPE (p-18:0/18:2) levels	MR Egger	12.3644	19	0.869462
GCST90200076	finn-b-C3_LUNG_NONSMALL	Non-small cell lung cancer	1-(1-enyl-stearoyl)-2-linoleoyl-GPE (p-18:0/18:2) levels	Inverse variance weighted	14.9117	20	0.781436
GCST90200077	finn-b-C3_LUNG_NONSMALL	Non-small cell lung cancer	1-stearoyl-2-oleoyl-GPI (18:0/18:1) levels	MR Egger	18.0248	22	0.704517
GCST90200077	finn-b-C3_LUNG_NONSMALL	Non-small cell lung cancer	1-stearoyl-2-oleoyl-GPI (18:0/18:1) levels	Inverse variance weighted	21.2911	23	0.563315
GCST90200078	finn-b-C3_LUNG_NONSMALL	Non-small cell lung cancer	1-myristoyl-2-arachidonoyl-GPC (14:0/20:4) levels	MR Egger	16.9723	22	0.764891
GCST90200078	finn-b-C3_LUNG_NONSMALL	Non-small cell lung cancer	1-myristoyl-2-arachidonoyl-GPC (14:0/20:4) levels	Inverse variance weighted	17.2418	23	0.797221
GCST90200079	finn-b-C3_LUNG_NONSMALL	Non-small cell lung cancer	1-oleoyl-2-arachidonoyl-GPE (18:1/20:4) levels	MR Egger	23.4003	26	0.610214
GCST90200079	finn-b-C3_LUNG_NONSMALL	Non-small cell lung cancer	1-oleoyl-2-arachidonoyl-GPE (18:1/20:4) levels	Inverse variance weighted	23.5165	27	0.656979
GCST90200080	finn-b-C3_LUNG_NONSMALL	Non-small cell lung cancer	1-palmitoyl-2-oleoyl-GPI (16:0/18:1) levels	MR Egger	28.2901	24	0.247994
GCST90200080	finn-b-C3_LUNG_NONSMALL	Non-small cell lung cancer	1-palmitoyl-2-oleoyl-GPI (16:0/18:1) levels	Inverse variance weighted	28.7917	25	0.272716
GCST90200081	finn-b-C3_LUNG_NONSMALL	Non-small cell lung cancer	1-oleoyl-2-docosahexaenoyl-GPC (18:1/22:6) levels	MR Egger	54.8182	30	0.00372185
GCST90200081	finn-b-C3_LUNG_NONSMALL	Non-small cell lung cancer	1-oleoyl-2-docosahexaenoyl-GPC (18:1/22:6) levels	Inverse variance weighted	54.8768	31	0.0051613
GCST90200082	finn-b-C3_LUNG_NONSMALL	Non-small cell lung cancer	1-oleoyl-2-linoleoyl-GPE (18:1/18:2) levels	MR Egger	38.5744	29	0.110086
GCST90200082	finn-b-C3_LUNG_NONSMALL	Non-small cell lung cancer	1-oleoyl-2-linoleoyl-GPE (18:1/18:2) levels	Inverse variance weighted	39.0366	30	0.12491
GCST90200083	finn-b-C3_LUNG_NONSMALL	Non-small cell lung cancer	1-(1-enyl-palmitoyl)-2-palmitoyl-GPC (P-16:0/16:0) levels	MR Egger	34.1386	31	0.31918
GCST90200083	finn-b-C3_LUNG_NONSMALL	Non-small cell lung cancer	1-(1-enyl-palmitoyl)-2-palmitoyl-GPC (P-16:0/16:0) levels	Inverse variance weighted	34.2893	32	0.358461
GCST90200084	finn-b-C3_LUNG_NONSMALL	Non-small cell lung cancer	Oleoylcholine levels	MR Egger	14.9935	17	0.59595
GCST90200084	finn-b-C3_LUNG_NONSMALL	Non-small cell lung cancer	Oleoylcholine levels	Inverse variance weighted	15.0127	18	0.661092
GCST90200085	finn-b-C3_LUNG_NONSMALL	Non-small cell lung cancer	Glycosyl-N-palmitoyl-sphingosine (d18:1/16:0) levels	MR Egger	20.944	20	0.400437
GCST90200085	finn-b-C3_LUNG_NONSMALL	Non-small cell lung cancer	Glycosyl-N-palmitoyl-sphingosine (d18:1/16:0) levels	Inverse variance weighted	20.947	21	0.462183
GCST90200086	finn-b-C3_LUNG_NONSMALL	Non-small cell lung cancer	Arachidonoylcholine levels	MR Egger	21.3079	17	0.212819
GCST90200086	finn-b-C3_LUNG_NONSMALL	Non-small cell lung cancer	Arachidonoylcholine levels	Inverse variance weighted	21.4325	18	0.258158
GCST90200087	finn-b-C3_LUNG_NONSMALL	Non-small cell lung cancer	2-methylserine levels	MR Egger	22.397	23	0.496408
GCST90200087	finn-b-C3_LUNG_NONSMALL	Non-small cell lung cancer	2-methylserine levels	Inverse variance weighted	22.4116	24	0.554715
GCST90200088	finn-b-C3_LUNG_NONSMALL	Non-small cell lung cancer	(S)-3-hydroxybutyrylcarnitine levels	MR Egger	16.3665	17	0.49802
GCST90200088	finn-b-C3_LUNG_NONSMALL	Non-small cell lung cancer	(S)-3-hydroxybutyrylcarnitine levels	Inverse variance weighted	16.5472	18	0.554414
GCST90200089	finn-b-C3_LUNG_NONSMALL	Non-small cell lung cancer	Methylsuccinoylcarnitine levels	MR Egger	32.7063	28	0.246729
GCST90200089	finn-b-C3_LUNG_NONSMALL	Non-small cell lung cancer	Methylsuccinoylcarnitine levels	Inverse variance weighted	32.7775	29	0.286806
GCST90200090	finn-b-C3_LUNG_NONSMALL	Non-small cell lung cancer	Dihomo-linolenoyl-choline levels	MR Egger	26.814	24	0.313196
GCST90200090	finn-b-C3_LUNG_NONSMALL	Non-small cell lung cancer	Dihomo-linolenoyl-choline levels	Inverse variance weighted	26.9766	25	0.357053
GCST90200091	finn-b-C3_LUNG_NONSMALL	Non-small cell lung cancer	Docosahexaenoylcholine levels	MR Egger	21.34	18	0.262609
GCST90200091	finn-b-C3_LUNG_NONSMALL	Non-small cell lung cancer	Docosahexaenoylcholine levels	Inverse variance weighted	30.8214	19	0.0422318
GCST90200092	finn-b-C3_LUNG_NONSMALL	Non-small cell lung cancer	Glycocholate glucuronide (1) levels	MR Egger	11.7513	20	0.924371
GCST90200092	finn-b-C3_LUNG_NONSMALL	Non-small cell lung cancer	Glycocholate glucuronide (1) levels	Inverse variance weighted	11.8848	21	0.942675
GCST90200093	finn-b-C3_LUNG_NONSMALL	Non-small cell lung cancer	Caffeic acid sulfate levels	MR Egger	23.3831	24	0.49729
GCST90200093	finn-b-C3_LUNG_NONSMALL	Non-small cell lung cancer	Caffeic acid sulfate levels	Inverse variance weighted	25.1274	25	0.455254
GCST90200094	finn-b-C3_LUNG_NONSMALL	Non-small cell lung cancer	Ascorbic acid 2-sulfate levels	MR Egger	39.3317	25	0.0341149
GCST90200094	finn-b-C3_LUNG_NONSMALL	Non-small cell lung cancer	Ascorbic acid 2-sulfate levels	Inverse variance weighted	40.4515	26	0.0352085
GCST90200095	finn-b-C3_LUNG_NONSMALL	Non-small cell lung cancer	1-linoleoyl-2-linolenoyl-GPC (18:2/18:3) levels	MR Egger	20.8896	17	0.231267
GCST90200095	finn-b-C3_LUNG_NONSMALL	Non-small cell lung cancer	1-linoleoyl-2-linolenoyl-GPC (18:2/18:3) levels	Inverse variance weighted	21.8449	18	0.238945
GCST90200096	finn-b-C3_LUNG_NONSMALL	Non-small cell lung cancer	Catechol glucuronide levels	MR Egger	11.0325	18	0.892972
GCST90200096	finn-b-C3_LUNG_NONSMALL	Non-small cell lung cancer	Catechol glucuronide levels	Inverse variance weighted	11.0656	19	0.921612
GCST90200097	finn-b-C3_LUNG_NONSMALL	Non-small cell lung cancer	Furaneol sulfate levels	MR Egger	27.225	13	0.0115873
GCST90200097	finn-b-C3_LUNG_NONSMALL	Non-small cell lung cancer	Furaneol sulfate levels	Inverse variance weighted	27.5297	14	0.0164158
GCST90200098	finn-b-C3_LUNG_NONSMALL	Non-small cell lung cancer	Ceramide (d18:1/24:1) levels	MR Egger	30.2041	27	0.30506
GCST90200098	finn-b-C3_LUNG_NONSMALL	Non-small cell lung cancer	Ceramide (d18:1/24:1) levels	Inverse variance weighted	30.8509	28	0.323742
GCST90200099	finn-b-C3_LUNG_NONSMALL	Non-small cell lung cancer	N-oleoylserine levels	MR Egger	18.5736	18	0.418508
GCST90200099	finn-b-C3_LUNG_NONSMALL	Non-small cell lung cancer	N-oleoylserine levels	Inverse variance weighted	18.8545	19	0.466206
GCST90200100	finn-b-C3_LUNG_NONSMALL	Non-small cell lung cancer	Perfluorooctanesulfonate (PFOS) levels	MR Egger	19.4716	22	0.616053
GCST90200100	finn-b-C3_LUNG_NONSMALL	Non-small cell lung cancer	Perfluorooctanesulfonate (PFOS) levels	Inverse variance weighted	19.8788	23	0.649213
GCST90200101	finn-b-C3_LUNG_NONSMALL	Non-small cell lung cancer	Pimeloylcarnitine/3-methyladipoylcarnitine (C7-DC) levels	MR Egger	29.1213	25	0.258878
GCST90200101	finn-b-C3_LUNG_NONSMALL	Non-small cell lung cancer	Pimeloylcarnitine/3-methyladipoylcarnitine (C7-DC) levels	Inverse variance weighted	30.6408	26	0.24192
GCST90200102	finn-b-C3_LUNG_NONSMALL	Non-small cell lung cancer	1-palmitoleoyl-2-linolenoyl-GPC (16:1/18:3) levels	MR Egger	11.9045	17	0.805887
GCST90200102	finn-b-C3_LUNG_NONSMALL	Non-small cell lung cancer	1-palmitoleoyl-2-linolenoyl-GPC (16:1/18:3) levels	Inverse variance weighted	12.2005	18	0.836715
GCST90200103	finn-b-C3_LUNG_NONSMALL	Non-small cell lung cancer	Linoleoyl-arachidonoyl-glycerol (18:2/20:4) [1] levels	MR Egger	17.5432	18	0.486103
GCST90200103	finn-b-C3_LUNG_NONSMALL	Non-small cell lung cancer	Linoleoyl-arachidonoyl-glycerol (18:2/20:4) [1] levels	Inverse variance weighted	21.2885	19	0.321083
GCST90200104	finn-b-C3_LUNG_NONSMALL	Non-small cell lung cancer	Hexadecadienoate (16:2n6) levels	MR Egger	15.9111	15	0.387986
GCST90200104	finn-b-C3_LUNG_NONSMALL	Non-small cell lung cancer	Hexadecadienoate (16:2n6) levels	Inverse variance weighted	26.2684	16	0.0503664
GCST90200105	finn-b-C3_LUNG_NONSMALL	Non-small cell lung cancer	Glycosyl-N-behenoyl-sphingadienine (d18:2/22:0) levels	MR Egger	22.1682	25	0.626016
GCST90200105	finn-b-C3_LUNG_NONSMALL	Non-small cell lung cancer	Glycosyl-N-behenoyl-sphingadienine (d18:2/22:0) levels	Inverse variance weighted	22.1699	26	0.679363
GCST90200106	finn-b-C3_LUNG_NONSMALL	Non-small cell lung cancer	4-hydroxyphenylacetylglutamine levels	MR Egger	17.8265	24	0.811344
GCST90200106	finn-b-C3_LUNG_NONSMALL	Non-small cell lung cancer	4-hydroxyphenylacetylglutamine levels	Inverse variance weighted	19.0857	25	0.792991
GCST90200107	finn-b-C3_LUNG_NONSMALL	Non-small cell lung cancer	Gamma-glutamyl-alpha-lysine levels	MR Egger	33.1363	29	0.272276
GCST90200107	finn-b-C3_LUNG_NONSMALL	Non-small cell lung cancer	Gamma-glutamyl-alpha-lysine levels	Inverse variance weighted	33.4301	30	0.304183
GCST90200108	finn-b-C3_LUNG_NONSMALL	Non-small cell lung cancer	N-palmitoyl-sphingadienine (d18:2/16:0) levels	MR Egger	20.5864	17	0.245339
GCST90200108	finn-b-C3_LUNG_NONSMALL	Non-small cell lung cancer	N-palmitoyl-sphingadienine (d18:2/16:0) levels	Inverse variance weighted	24.2061	18	0.148392
GCST90200109	finn-b-C3_LUNG_NONSMALL	Non-small cell lung cancer	Linoleoyl-arachidonoyl-glycerol (18:2/20:4) [2] levels	MR Egger	37.9544	33	0.253683
GCST90200109	finn-b-C3_LUNG_NONSMALL	Non-small cell lung cancer	Linoleoyl-arachidonoyl-glycerol (18:2/20:4) [2] levels	Inverse variance weighted	38.078	34	0.289033
GCST90200110	finn-b-C3_LUNG_NONSMALL	Non-small cell lung cancer	Palmitoleoylcarnitine (C16:1) levels	MR Egger	11.2093	17	0.845478
GCST90200110	finn-b-C3_LUNG_NONSMALL	Non-small cell lung cancer	Palmitoleoylcarnitine (C16:1) levels	Inverse variance weighted	11.215	18	0.885012
GCST90200111	finn-b-C3_LUNG_NONSMALL	Non-small cell lung cancer	N-stearoyl-sphingadienine (d18:2/18:0) levels	MR Egger	17.6476	20	0.610611
GCST90200111	finn-b-C3_LUNG_NONSMALL	Non-small cell lung cancer	N-stearoyl-sphingadienine (d18:2/18:0) levels	Inverse variance weighted	17.772	21	0.663386
GCST90200112	finn-b-C3_LUNG_NONSMALL	Non-small cell lung cancer	2,3-dihydroxy-2-methylbutyrate levels	MR Egger	11.9114	13	0.534926
GCST90200112	finn-b-C3_LUNG_NONSMALL	Non-small cell lung cancer	2,3-dihydroxy-2-methylbutyrate levels	Inverse variance weighted	15.4348	14	0.349092
GCST90200113	finn-b-C3_LUNG_NONSMALL	Non-small cell lung cancer	Stearoylcholine levels	MR Egger	13.8673	15	0.535615
GCST90200113	finn-b-C3_LUNG_NONSMALL	Non-small cell lung cancer	Stearoylcholine levels	Inverse variance weighted	14.3464	16	0.572927
GCST90200114	finn-b-C3_LUNG_NONSMALL	Non-small cell lung cancer	Glycosyl-N-tricosanoyl-sphingadienine (d18:2/23:0) levels	MR Egger	23.3715	22	0.381013
GCST90200114	finn-b-C3_LUNG_NONSMALL	Non-small cell lung cancer	Glycosyl-N-tricosanoyl-sphingadienine (d18:2/23:0) levels	Inverse variance weighted	26.5718	23	0.274624
GCST90200115	finn-b-C3_LUNG_NONSMALL	Non-small cell lung cancer	N-palmitoyl-heptadecasphingosine (d17:1/16:0) levels	MR Egger	17.2363	27	0.925132
GCST90200115	finn-b-C3_LUNG_NONSMALL	Non-small cell lung cancer	N-palmitoyl-heptadecasphingosine (d17:1/16:0) levels	Inverse variance weighted	17.3062	28	0.942292
GCST90200116	finn-b-C3_LUNG_NONSMALL	Non-small cell lung cancer	Ceramide (d18:1/14:0, d16:1/16:0) levels	MR Egger	19.873	28	0.869049
GCST90200116	finn-b-C3_LUNG_NONSMALL	Non-small cell lung cancer	Ceramide (d18:1/14:0, d16:1/16:0) levels	Inverse variance weighted	19.8772	29	0.896702
GCST90200117	finn-b-C3_LUNG_NONSMALL	Non-small cell lung cancer	Glycosyl-N-(2-hydroxynervonoyl)-sphingosine (d18:1/24:1(2OH)) levels	MR Egger	13.827	23	0.931718
GCST90200117	finn-b-C3_LUNG_NONSMALL	Non-small cell lung cancer	Glycosyl-N-(2-hydroxynervonoyl)-sphingosine (d18:1/24:1(2OH)) levels	Inverse variance weighted	14.657	24	0.930395
GCST90200118	finn-b-C3_LUNG_NONSMALL	Non-small cell lung cancer	Glycosyl ceramide (d18:2/24:1, d18:1/24:2) levels	MR Egger	41.7475	29	0.0591605
GCST90200118	finn-b-C3_LUNG_NONSMALL	Non-small cell lung cancer	Glycosyl ceramide (d18:2/24:1, d18:1/24:2) levels	Inverse variance weighted	41.9743	30	0.0719373
GCST90200119	finn-b-C3_LUNG_NONSMALL	Non-small cell lung cancer	Glycosyl ceramide (d18:1/23:1, d17:1/24:1) levels	MR Egger	17.8868	20	0.594867
GCST90200119	finn-b-C3_LUNG_NONSMALL	Non-small cell lung cancer	Glycosyl ceramide (d18:1/23:1, d17:1/24:1) levels	Inverse variance weighted	19.2844	21	0.566903
GCST90200120	finn-b-C3_LUNG_NONSMALL	Non-small cell lung cancer	Sphingadienine levels	MR Egger	11.9547	16	0.747093
GCST90200120	finn-b-C3_LUNG_NONSMALL	Non-small cell lung cancer	Sphingadienine levels	Inverse variance weighted	11.9679	17	0.802076
GCST90200121	finn-b-C3_LUNG_NONSMALL	Non-small cell lung cancer	Ceramide (d18:1/17:0, d17:1/18:0) levels	MR Egger	26.9564	21	0.172301
GCST90200121	finn-b-C3_LUNG_NONSMALL	Non-small cell lung cancer	Ceramide (d18:1/17:0, d17:1/18:0) levels	Inverse variance weighted	28.5932	22	0.156844
GCST90200122	finn-b-C3_LUNG_NONSMALL	Non-small cell lung cancer	Nisinate (24:6n3) levels	MR Egger	10.6591	16	0.83002
GCST90200122	finn-b-C3_LUNG_NONSMALL	Non-small cell lung cancer	Nisinate (24:6n3) levels	Inverse variance weighted	10.7152	17	0.870981
GCST90200123	finn-b-C3_LUNG_NONSMALL	Non-small cell lung cancer	Sphingomyelin (d18:0/20:0, d16:0/22:0) levels	MR Egger	28.4389	40	0.914176
GCST90200123	finn-b-C3_LUNG_NONSMALL	Non-small cell lung cancer	Sphingomyelin (d18:0/20:0, d16:0/22:0) levels	Inverse variance weighted	28.7102	41	0.926079
GCST90200124	finn-b-C3_LUNG_NONSMALL	Non-small cell lung cancer	Sphingomyelin (d18:2/24:2) levels	MR Egger	19.4584	21	0.555757
GCST90200124	finn-b-C3_LUNG_NONSMALL	Non-small cell lung cancer	Sphingomyelin (d18:2/24:2) levels	Inverse variance weighted	22.411	22	0.435597
GCST90200125	finn-b-C3_LUNG_NONSMALL	Non-small cell lung cancer	Sphingomyelin (d17:2/16:0, d18:2/15:0) levels	MR Egger	29.0603	27	0.35798
GCST90200125	finn-b-C3_LUNG_NONSMALL	Non-small cell lung cancer	Sphingomyelin (d17:2/16:0, d18:2/15:0) levels	Inverse variance weighted	29.1496	28	0.404968
GCST90200126	finn-b-C3_LUNG_NONSMALL	Non-small cell lung cancer	Sphingomyelin (d18:2/23:1) levels	MR Egger	15.2844	23	0.884153
GCST90200126	finn-b-C3_LUNG_NONSMALL	Non-small cell lung cancer	Sphingomyelin (d18:2/23:1) levels	Inverse variance weighted	15.6427	24	0.90054
GCST90200127	finn-b-C3_LUNG_NONSMALL	Non-small cell lung cancer	Behenoylcarnitine (C22) levels	MR Egger	21.4827	26	0.716637
GCST90200127	finn-b-C3_LUNG_NONSMALL	Non-small cell lung cancer	Behenoylcarnitine (C22) levels	Inverse variance weighted	22.9991	27	0.68506
GCST90200128	finn-b-C3_LUNG_NONSMALL	Non-small cell lung cancer	Sphingomyelin (d18:2/18:1) levels	MR Egger	13.6712	14	0.474486
GCST90200128	finn-b-C3_LUNG_NONSMALL	Non-small cell lung cancer	Sphingomyelin (d18:2/18:1) levels	Inverse variance weighted	14.9796	15	0.452887
GCST90200129	finn-b-C3_LUNG_NONSMALL	Non-small cell lung cancer	Sphingomyelin (d18:2/21:0, d16:2/23:0) levels	MR Egger	23.4928	31	0.830684
GCST90200129	finn-b-C3_LUNG_NONSMALL	Non-small cell lung cancer	Sphingomyelin (d18:2/21:0, d16:2/23:0) levels	Inverse variance weighted	23.8723	32	0.849001
GCST90200130	finn-b-C3_LUNG_NONSMALL	Non-small cell lung cancer	Linoleoylcholine levels	MR Egger	20.1059	19	0.388229
GCST90200130	finn-b-C3_LUNG_NONSMALL	Non-small cell lung cancer	Linoleoylcholine levels	Inverse variance weighted	20.1061	20	0.451311
GCST90200131	finn-b-C3_LUNG_NONSMALL	Non-small cell lung cancer	Sphingomyelin (d18:1/19:0, d19:1/18:0) levels	MR Egger	14.4602	22	0.884346
GCST90200131	finn-b-C3_LUNG_NONSMALL	Non-small cell lung cancer	Sphingomyelin (d18:1/19:0, d19:1/18:0) levels	Inverse variance weighted	14.6406	23	0.907052
GCST90200132	finn-b-C3_LUNG_NONSMALL	Non-small cell lung cancer	Linolenoylcarnitine (C18:3) levels	MR Egger	32.1344	22	0.0751336
GCST90200132	finn-b-C3_LUNG_NONSMALL	Non-small cell lung cancer	Linolenoylcarnitine (C18:3) levels	Inverse variance weighted	32.394	23	0.0922223
GCST90200133	finn-b-C3_LUNG_NONSMALL	Non-small cell lung cancer	Heneicosapentaenoate (21:5n3) levels	MR Egger	23.4083	15	0.0758465
GCST90200133	finn-b-C3_LUNG_NONSMALL	Non-small cell lung cancer	Heneicosapentaenoate (21:5n3) levels	Inverse variance weighted	24.7298	16	0.0747333
GCST90200134	finn-b-C3_LUNG_NONSMALL	Non-small cell lung cancer	Sphingomyelin (d18:1/25:0, d19:0/24:1, d20:1/23:0, d19:1/24:0) levels	MR Egger	20.2103	29	0.88627
GCST90200134	finn-b-C3_LUNG_NONSMALL	Non-small cell lung cancer	Sphingomyelin (d18:1/25:0, d19:0/24:1, d20:1/23:0, d19:1/24:0) levels	Inverse variance weighted	20.9274	30	0.890144
GCST90200135	finn-b-C3_LUNG_NONSMALL	Non-small cell lung cancer	Arachidoylcarnitine (C20) levels	MR Egger	38.8156	30	0.129914
GCST90200135	finn-b-C3_LUNG_NONSMALL	Non-small cell lung cancer	Arachidoylcarnitine (C20) levels	Inverse variance weighted	40.1063	31	0.126661
GCST90200136	finn-b-C3_LUNG_NONSMALL	Non-small cell lung cancer	Cerotoylcarnitine (C26) levels	MR Egger	32.1155	28	0.269834
GCST90200136	finn-b-C3_LUNG_NONSMALL	Non-small cell lung cancer	Cerotoylcarnitine (C26) levels	Inverse variance weighted	32.3695	29	0.303892
GCST90200137	finn-b-C3_LUNG_NONSMALL	Non-small cell lung cancer	Lignoceroylcarnitine (C24) levels	MR Egger	24.3836	24	0.439847
GCST90200137	finn-b-C3_LUNG_NONSMALL	Non-small cell lung cancer	Lignoceroylcarnitine (C24) levels	Inverse variance weighted	25.5308	25	0.432965
GCST90200138	finn-b-C3_LUNG_NONSMALL	Non-small cell lung cancer	Docosatrienoate (22:3n6) levels	MR Egger	9.21546	13	0.756483
GCST90200138	finn-b-C3_LUNG_NONSMALL	Non-small cell lung cancer	Docosatrienoate (22:3n6) levels	Inverse variance weighted	9.68222	14	0.785029
GCST90200139	finn-b-C3_LUNG_NONSMALL	Non-small cell lung cancer	Dihomo-linolenoylcarnitine (C20:3n3 or 6) levels	MR Egger	22.228	32	0.901188
GCST90200139	finn-b-C3_LUNG_NONSMALL	Non-small cell lung cancer	Dihomo-linolenoylcarnitine (C20:3n3 or 6) levels	Inverse variance weighted	22.6225	33	0.912828
GCST90200140	finn-b-C3_LUNG_NONSMALL	Non-small cell lung cancer	Carotene diol (2) levels	MR Egger	13.2619	21	0.899174
GCST90200140	finn-b-C3_LUNG_NONSMALL	Non-small cell lung cancer	Carotene diol (2) levels	Inverse variance weighted	14.1408	22	0.896407
GCST90200141	finn-b-C3_LUNG_NONSMALL	Non-small cell lung cancer	Ethyl alpha-glucopyranoside levels	MR Egger	24.3844	27	0.608918
GCST90200141	finn-b-C3_LUNG_NONSMALL	Non-small cell lung cancer	Ethyl alpha-glucopyranoside levels	Inverse variance weighted	25.4743	28	0.601918
GCST90200142	finn-b-C3_LUNG_NONSMALL	Non-small cell lung cancer	Carotene diol (1) levels	MR Egger	35.6846	31	0.257476
GCST90200142	finn-b-C3_LUNG_NONSMALL	Non-small cell lung cancer	Carotene diol (1) levels	Inverse variance weighted	36.607	32	0.263416
GCST90200143	finn-b-C3_LUNG_NONSMALL	Non-small cell lung cancer	Nervonoylcarnitine (C24:1) levels	MR Egger	27.1923	23	0.247871
GCST90200143	finn-b-C3_LUNG_NONSMALL	Non-small cell lung cancer	Nervonoylcarnitine (C24:1) levels	Inverse variance weighted	27.2321	24	0.293751
GCST90200144	finn-b-C3_LUNG_NONSMALL	Non-small cell lung cancer	Dihomo-linoleoylcarnitine (C20:2) levels	MR Egger	28.1464	28	0.45671
GCST90200144	finn-b-C3_LUNG_NONSMALL	Non-small cell lung cancer	Dihomo-linoleoylcarnitine (C20:2) levels	Inverse variance weighted	28.7649	29	0.477357
GCST90200145	finn-b-C3_LUNG_NONSMALL	Non-small cell lung cancer	Glycosyl ceramide (d18:1/20:0, d16:1/22:0) levels	MR Egger	38.0382	30	0.148771
GCST90200145	finn-b-C3_LUNG_NONSMALL	Non-small cell lung cancer	Glycosyl ceramide (d18:1/20:0, d16:1/22:0) levels	Inverse variance weighted	38.0544	31	0.179034
GCST90200146	finn-b-C3_LUNG_NONSMALL	Non-small cell lung cancer	Docosahexaenoylcarnitine (C22:6) levels	MR Egger	33.2199	27	0.189911
GCST90200146	finn-b-C3_LUNG_NONSMALL	Non-small cell lung cancer	Docosahexaenoylcarnitine (C22:6) levels	Inverse variance weighted	33.3184	28	0.224217
GCST90200147	finn-b-C3_LUNG_NONSMALL	Non-small cell lung cancer	N,N,N-trimethyl-5-aminovalerate levels	MR Egger	31.8688	30	0.373656
GCST90200147	finn-b-C3_LUNG_NONSMALL	Non-small cell lung cancer	N,N,N-trimethyl-5-aminovalerate levels	Inverse variance weighted	32.1309	31	0.410422
GCST90200148	finn-b-C3_LUNG_NONSMALL	Non-small cell lung cancer	Eicosenoylcarnitine (C20:1) levels	MR Egger	33.5947	29	0.254405
GCST90200148	finn-b-C3_LUNG_NONSMALL	Non-small cell lung cancer	Eicosenoylcarnitine (C20:1) levels	Inverse variance weighted	33.9928	30	0.28112
GCST90200149	finn-b-C3_LUNG_NONSMALL	Non-small cell lung cancer	Ximenoylcarnitine (C26:1) levels	MR Egger	21.8226	27	0.746336
GCST90200149	finn-b-C3_LUNG_NONSMALL	Non-small cell lung cancer	Ximenoylcarnitine (C26:1) levels	Inverse variance weighted	22.5787	28	0.753821
GCST90200150	finn-b-C3_LUNG_NONSMALL	Non-small cell lung cancer	Arachidonoylcarnitine (C20:4) levels	MR Egger	36.6159	32	0.263084
GCST90200150	finn-b-C3_LUNG_NONSMALL	Non-small cell lung cancer	Arachidonoylcarnitine (C20:4) levels	Inverse variance weighted	38.4283	33	0.237054
GCST90200151	finn-b-C3_LUNG_NONSMALL	Non-small cell lung cancer	5-dodecenoylcarnitine (C12:1) levels	MR Egger	10.2722	23	0.989464
GCST90200151	finn-b-C3_LUNG_NONSMALL	Non-small cell lung cancer	5-dodecenoylcarnitine (C12:1) levels	Inverse variance weighted	10.2727	24	0.993328
GCST90200152	finn-b-C3_LUNG_NONSMALL	Non-small cell lung cancer	2-butenoylglycine levels	MR Egger	18.9587	25	0.799096
GCST90200152	finn-b-C3_LUNG_NONSMALL	Non-small cell lung cancer	2-butenoylglycine levels	Inverse variance weighted	25.0369	26	0.516889
GCST90200153	finn-b-C3_LUNG_NONSMALL	Non-small cell lung cancer	(N(1) + N(8))-acetylspermidine levels	MR Egger	39.3496	33	0.206859
GCST90200153	finn-b-C3_LUNG_NONSMALL	Non-small cell lung cancer	(N(1) + N(8))-acetylspermidine levels	Inverse variance weighted	39.3514	34	0.24269
GCST90200154	finn-b-C3_LUNG_NONSMALL	Non-small cell lung cancer	Hydroxy-cmpf levels	MR Egger	14.8211	17	0.608369
GCST90200154	finn-b-C3_LUNG_NONSMALL	Non-small cell lung cancer	Hydroxy-cmpf levels	Inverse variance weighted	14.9043	18	0.668526
GCST90200155	finn-b-C3_LUNG_NONSMALL	Non-small cell lung cancer	2-furoylcarnitine levels	MR Egger	21.3707	20	0.375611
GCST90200155	finn-b-C3_LUNG_NONSMALL	Non-small cell lung cancer	2-furoylcarnitine levels	Inverse variance weighted	23.1576	21	0.335634
GCST90200156	finn-b-C3_LUNG_NONSMALL	Non-small cell lung cancer	Cortolone glucuronide (1) levels	MR Egger	25.151	23	0.342544
GCST90200156	finn-b-C3_LUNG_NONSMALL	Non-small cell lung cancer	Cortolone glucuronide (1) levels	Inverse variance weighted	25.522	24	0.377855
GCST90200157	finn-b-C3_LUNG_NONSMALL	Non-small cell lung cancer	Carotene diol (3) levels	MR Egger	23.719	25	0.535654
GCST90200157	finn-b-C3_LUNG_NONSMALL	Non-small cell lung cancer	Carotene diol (3) levels	Inverse variance weighted	27.7273	26	0.372004
GCST90200158	finn-b-C3_LUNG_NONSMALL	Non-small cell lung cancer	3-hydroxyoleoylcarnitine levels	MR Egger	17.0362	27	0.930226
GCST90200158	finn-b-C3_LUNG_NONSMALL	Non-small cell lung cancer	3-hydroxyoleoylcarnitine levels	Inverse variance weighted	17.0761	28	0.94707
GCST90200159	finn-b-C3_LUNG_NONSMALL	Non-small cell lung cancer	Dodecenedioate (C12:1-DC) levels	MR Egger	16.531	19	0.621611
GCST90200159	finn-b-C3_LUNG_NONSMALL	Non-small cell lung cancer	Dodecenedioate (C12:1-DC) levels	Inverse variance weighted	17.313	20	0.632567
GCST90200160	finn-b-C3_LUNG_NONSMALL	Non-small cell lung cancer	Trans-2-hexenoylglycine levels	MR Egger	27.252	28	0.504559
GCST90200160	finn-b-C3_LUNG_NONSMALL	Non-small cell lung cancer	Trans-2-hexenoylglycine levels	Inverse variance weighted	29.2692	29	0.451114
GCST90200161	finn-b-C3_LUNG_NONSMALL	Non-small cell lung cancer	2-hydroxyarachidate levels	MR Egger	20.9621	21	0.461261
GCST90200161	finn-b-C3_LUNG_NONSMALL	Non-small cell lung cancer	2-hydroxyarachidate levels	Inverse variance weighted	20.9707	22	0.522549
GCST90200162	finn-b-C3_LUNG_NONSMALL	Non-small cell lung cancer	3-hydroxyphenylacetoylglutamine levels	MR Egger	5.09863	15	0.991258
GCST90200162	finn-b-C3_LUNG_NONSMALL	Non-small cell lung cancer	3-hydroxyphenylacetoylglutamine levels	Inverse variance weighted	6.64309	16	0.979543
GCST90200163	finn-b-C3_LUNG_NONSMALL	Non-small cell lung cancer	Heptenedioate (C7:1-DC) levels	MR Egger	6.46738	14	0.953303
GCST90200163	finn-b-C3_LUNG_NONSMALL	Non-small cell lung cancer	Heptenedioate (C7:1-DC) levels	Inverse variance weighted	6.62999	15	0.967116
GCST90200164	finn-b-C3_LUNG_NONSMALL	Non-small cell lung cancer	Hexadecenedioate (C16:1-DC) levels	MR Egger	21.6408	30	0.866786
GCST90200164	finn-b-C3_LUNG_NONSMALL	Non-small cell lung cancer	Hexadecenedioate (C16:1-DC) levels	Inverse variance weighted	21.6692	31	0.89313
GCST90200165	finn-b-C3_LUNG_NONSMALL	Non-small cell lung cancer	Octadecenedioate (C18:1-DC) levels	MR Egger	22.0599	20	0.33727
GCST90200165	finn-b-C3_LUNG_NONSMALL	Non-small cell lung cancer	Octadecenedioate (C18:1-DC) levels	Inverse variance weighted	22.1192	21	0.39267
GCST90200166	finn-b-C3_LUNG_NONSMALL	Non-small cell lung cancer	Dihydroferulic acid sulfate levels	MR Egger	30.4072	25	0.209402
GCST90200166	finn-b-C3_LUNG_NONSMALL	Non-small cell lung cancer	Dihydroferulic acid sulfate levels	Inverse variance weighted	30.41	26	0.250973
GCST90200167	finn-b-C3_LUNG_NONSMALL	Non-small cell lung cancer	Glutamine conjugate of C7H12O2 levels	MR Egger	24.9022	28	0.633151
GCST90200167	finn-b-C3_LUNG_NONSMALL	Non-small cell lung cancer	Glutamine conjugate of C7H12O2 levels	Inverse variance weighted	26.2081	29	0.614346
GCST90200168	finn-b-C3_LUNG_NONSMALL	Non-small cell lung cancer	Hydroxyasparagine levels	MR Egger	28.4495	19	0.0751523
GCST90200168	finn-b-C3_LUNG_NONSMALL	Non-small cell lung cancer	Hydroxyasparagine levels	Inverse variance weighted	30.6682	20	0.0597263
GCST90200169	finn-b-C3_LUNG_NONSMALL	Non-small cell lung cancer	Sphingomyelin (d17:1/14:0, d16:1/15:0) levels	MR Egger	41.6089	23	0.0100789
GCST90200169	finn-b-C3_LUNG_NONSMALL	Non-small cell lung cancer	Sphingomyelin (d17:1/14:0, d16:1/15:0) levels	Inverse variance weighted	42.0834	24	0.0126302
GCST90200170	finn-b-C3_LUNG_NONSMALL	Non-small cell lung cancer	Octadecadienedioate (C18:2-DC) levels	MR Egger	29.3471	30	0.499422
GCST90200170	finn-b-C3_LUNG_NONSMALL	Non-small cell lung cancer	Octadecadienedioate (C18:2-DC) levels	Inverse variance weighted	29.4757	31	0.544472
GCST90200171	finn-b-C3_LUNG_NONSMALL	Non-small cell lung cancer	Perfluorooctanoate (PFOA) levels	MR Egger	25.1626	21	0.24019
GCST90200171	finn-b-C3_LUNG_NONSMALL	Non-small cell lung cancer	Perfluorooctanoate (PFOA) levels	Inverse variance weighted	26.494	22	0.231079
GCST90200172	finn-b-C3_LUNG_NONSMALL	Non-small cell lung cancer	3-carboxy-4-methyl-5-pentyl-2-furanpropionate (3-CMPFP) levels	MR Egger	17.2037	25	0.874272
GCST90200172	finn-b-C3_LUNG_NONSMALL	Non-small cell lung cancer	3-carboxy-4-methyl-5-pentyl-2-furanpropionate (3-CMPFP) levels	Inverse variance weighted	17.2337	26	0.901853
GCST90200173	finn-b-C3_LUNG_NONSMALL	Non-small cell lung cancer	Glutamine conjugate of C6H10O2 (2) levels	MR Egger	14.1747	13	0.361656
GCST90200173	finn-b-C3_LUNG_NONSMALL	Non-small cell lung cancer	Glutamine conjugate of C6H10O2 (2) levels	Inverse variance weighted	16.3048	14	0.295119
GCST90200174	finn-b-C3_LUNG_NONSMALL	Non-small cell lung cancer	3-hydroxybutyroylglycine levels	MR Egger	23.0627	25	0.5739
GCST90200174	finn-b-C3_LUNG_NONSMALL	Non-small cell lung cancer	3-hydroxybutyroylglycine levels	Inverse variance weighted	24.3415	26	0.556443
GCST90200175	finn-b-C3_LUNG_NONSMALL	Non-small cell lung cancer	Glycine conjugate of C10H14O2 (1) levels	MR Egger	19.6973	21	0.540503
GCST90200175	finn-b-C3_LUNG_NONSMALL	Non-small cell lung cancer	Glycine conjugate of C10H14O2 (1) levels	Inverse variance weighted	19.9096	22	0.588697
GCST90200176	finn-b-C3_LUNG_NONSMALL	Non-small cell lung cancer	Glutamine conjugate of C6H10O2 (1) levels	MR Egger	10.5625	12	0.566737
GCST90200176	finn-b-C3_LUNG_NONSMALL	Non-small cell lung cancer	Glutamine conjugate of C6H10O2 (1) levels	Inverse variance weighted	10.563	13	0.647373
GCST90200177	finn-b-C3_LUNG_NONSMALL	Non-small cell lung cancer	N-methylhydroxyproline levels	MR Egger	5.92079	13	0.948988
GCST90200177	finn-b-C3_LUNG_NONSMALL	Non-small cell lung cancer	N-methylhydroxyproline levels	Inverse variance weighted	6.8757	14	0.939397
GCST90200178	finn-b-C3_LUNG_NONSMALL	Non-small cell lung cancer	Glucuronide of C10H18O2 (7) levels	MR Egger	30.4103	20	0.0634726
GCST90200178	finn-b-C3_LUNG_NONSMALL	Non-small cell lung cancer	Glucuronide of C10H18O2 (7) levels	Inverse variance weighted	32.2872	21	0.0547431
GCST90200179	finn-b-C3_LUNG_NONSMALL	Non-small cell lung cancer	Glyco-beta-muricholate levels	MR Egger	19.5627	23	0.668127
GCST90200179	finn-b-C3_LUNG_NONSMALL	Non-small cell lung cancer	Glyco-beta-muricholate levels	Inverse variance weighted	20.1053	24	0.690771
GCST90200180	finn-b-C3_LUNG_NONSMALL	Non-small cell lung cancer	Glucuronide of C12H22O4 (1) levels	MR Egger	7.77055	16	0.955405
GCST90200180	finn-b-C3_LUNG_NONSMALL	Non-small cell lung cancer	Glucuronide of C12H22O4 (1) levels	Inverse variance weighted	9.88832	17	0.908228
GCST90200181	finn-b-C3_LUNG_NONSMALL	Non-small cell lung cancer	N,n,n-trimethyl-alanylproline betaine (tmap) levels	MR Egger	31.7553	25	0.165216
GCST90200181	finn-b-C3_LUNG_NONSMALL	Non-small cell lung cancer	N,n,n-trimethyl-alanylproline betaine (tmap) levels	Inverse variance weighted	32.5299	26	0.176177
GCST90200182	finn-b-C3_LUNG_NONSMALL	Non-small cell lung cancer	Glycine conjugate of C10H12O2 levels	MR Egger	11.164	23	0.981452
GCST90200182	finn-b-C3_LUNG_NONSMALL	Non-small cell lung cancer	Glycine conjugate of C10H12O2 levels	Inverse variance weighted	11.2811	24	0.986862
GCST90200183	finn-b-C3_LUNG_NONSMALL	Non-small cell lung cancer	N-acetyl-2-aminooctanoate levels	MR Egger	33.8054	25	0.112134
GCST90200183	finn-b-C3_LUNG_NONSMALL	Non-small cell lung cancer	N-acetyl-2-aminooctanoate levels	Inverse variance weighted	34.0044	26	0.134915
GCST90200184	finn-b-C3_LUNG_NONSMALL	Non-small cell lung cancer	3-formylindole levels	MR Egger	23.5395	27	0.655721
GCST90200184	finn-b-C3_LUNG_NONSMALL	Non-small cell lung cancer	3-formylindole levels	Inverse variance weighted	26.3963	28	0.551269
GCST90200185	finn-b-C3_LUNG_NONSMALL	Non-small cell lung cancer	Gamma-glutamylcitrulline levels	MR Egger	20.0616	25	0.743587
GCST90200185	finn-b-C3_LUNG_NONSMALL	Non-small cell lung cancer	Gamma-glutamylcitrulline levels	Inverse variance weighted	20.6491	26	0.759841
GCST90200186	finn-b-C3_LUNG_NONSMALL	Non-small cell lung cancer	8-methoxykynurenate levels	MR Egger	17.5746	22	0.73089
GCST90200186	finn-b-C3_LUNG_NONSMALL	Non-small cell lung cancer	8-methoxykynurenate levels	Inverse variance weighted	17.7803	23	0.769294
GCST90200187	finn-b-C3_LUNG_NONSMALL	Non-small cell lung cancer	Tetradecadienoate (14:2) levels	MR Egger	18.4114	14	0.188679
GCST90200187	finn-b-C3_LUNG_NONSMALL	Non-small cell lung cancer	Tetradecadienoate (14:2) levels	Inverse variance weighted	18.9689	15	0.215147
GCST90200188	finn-b-C3_LUNG_NONSMALL	Non-small cell lung cancer	3-amino-2-piperidone levels	MR Egger	27.0486	20	0.133903
GCST90200188	finn-b-C3_LUNG_NONSMALL	Non-small cell lung cancer	3-amino-2-piperidone levels	Inverse variance weighted	27.181	21	0.164941
GCST90200189	finn-b-C3_LUNG_NONSMALL	Non-small cell lung cancer	Glucuronide of piperine metabolite C17H21NO3 (3) levels	MR Egger	22.8245	19	0.245159
GCST90200189	finn-b-C3_LUNG_NONSMALL	Non-small cell lung cancer	Glucuronide of piperine metabolite C17H21NO3 (3) levels	Inverse variance weighted	22.8805	20	0.294702
GCST90200190	finn-b-C3_LUNG_NONSMALL	Non-small cell lung cancer	Dodecadienoate (12:2) levels	MR Egger	21.6065	22	0.483577
GCST90200190	finn-b-C3_LUNG_NONSMALL	Non-small cell lung cancer	Dodecadienoate (12:2) levels	Inverse variance weighted	21.6888	23	0.539099
GCST90200191	finn-b-C3_LUNG_NONSMALL	Non-small cell lung cancer	N-lactoyl tyrosine levels	MR Egger	20.095	22	0.577094
GCST90200191	finn-b-C3_LUNG_NONSMALL	Non-small cell lung cancer	N-lactoyl tyrosine levels	Inverse variance weighted	20.4373	23	0.615408
GCST90200192	finn-b-C3_LUNG_NONSMALL	Non-small cell lung cancer	N,N-dimethylalanine levels	MR Egger	18.5706	22	0.671674
GCST90200192	finn-b-C3_LUNG_NONSMALL	Non-small cell lung cancer	N,N-dimethylalanine levels	Inverse variance weighted	22.3285	23	0.5005
GCST90200193	finn-b-C3_LUNG_NONSMALL	Non-small cell lung cancer	Ethyl beta-glucopyranoside levels	MR Egger	12.8045	17	0.749172
GCST90200193	finn-b-C3_LUNG_NONSMALL	Non-small cell lung cancer	Ethyl beta-glucopyranoside levels	Inverse variance weighted	14.9895	18	0.662688
GCST90200194	finn-b-C3_LUNG_NONSMALL	Non-small cell lung cancer	N-lactoyl phenylalanine levels	MR Egger	22.6462	15	0.091945
GCST90200194	finn-b-C3_LUNG_NONSMALL	Non-small cell lung cancer	N-lactoyl phenylalanine levels	Inverse variance weighted	22.8814	16	0.116941
GCST90200195	finn-b-C3_LUNG_NONSMALL	Non-small cell lung cancer	N-acetyl-isoputreanine levels	MR Egger	39.941	33	0.188962
GCST90200195	finn-b-C3_LUNG_NONSMALL	Non-small cell lung cancer	N-acetyl-isoputreanine levels	Inverse variance weighted	40.0523	34	0.219392
GCST90200196	finn-b-C3_LUNG_NONSMALL	Non-small cell lung cancer	2,2'-Methylenebis(6-tert-butyl-p-cresol) levels	MR Egger	9.40041	18	0.949733
GCST90200196	finn-b-C3_LUNG_NONSMALL	Non-small cell lung cancer	2,2'-Methylenebis(6-tert-butyl-p-cresol) levels	Inverse variance weighted	9.40379	19	0.966155
GCST90200197	finn-b-C3_LUNG_NONSMALL	Non-small cell lung cancer	N-lactoyl isoleucine levels	MR Egger	16.8908	14	0.262044
GCST90200197	finn-b-C3_LUNG_NONSMALL	Non-small cell lung cancer	N-lactoyl isoleucine levels	Inverse variance weighted	17.4747	15	0.291288
GCST90200198	finn-b-C3_LUNG_NONSMALL	Non-small cell lung cancer	2-hydroxysebacate levels	MR Egger	9.89265	17	0.908052
GCST90200198	finn-b-C3_LUNG_NONSMALL	Non-small cell lung cancer	2-hydroxysebacate levels	Inverse variance weighted	10.8366	18	0.90116
GCST90200199	finn-b-C3_LUNG_NONSMALL	Non-small cell lung cancer	Ascorbic acid 3-sulfate levels	MR Egger	12.6562	18	0.811581
GCST90200199	finn-b-C3_LUNG_NONSMALL	Non-small cell lung cancer	Ascorbic acid 3-sulfate levels	Inverse variance weighted	12.6682	19	0.855116
GCST90200200	finn-b-C3_LUNG_NONSMALL	Non-small cell lung cancer	N-lactoyl valine levels	MR Egger	10.791	12	0.546911
GCST90200200	finn-b-C3_LUNG_NONSMALL	Non-small cell lung cancer	N-lactoyl valine levels	Inverse variance weighted	11.6918	13	0.553067
GCST90200201	finn-b-C3_LUNG_NONSMALL	Non-small cell lung cancer	6-bromotryptophan levels	MR Egger	17.3826	20	0.628005
GCST90200201	finn-b-C3_LUNG_NONSMALL	Non-small cell lung cancer	6-bromotryptophan levels	Inverse variance weighted	18.7886	21	0.598702
GCST90200202	finn-b-C3_LUNG_NONSMALL	Non-small cell lung cancer	Delta-CEHC levels	MR Egger	19.9619	17	0.276183
GCST90200202	finn-b-C3_LUNG_NONSMALL	Non-small cell lung cancer	Delta-CEHC levels	Inverse variance weighted	20.0408	18	0.330526
GCST90200203	finn-b-C3_LUNG_NONSMALL	Non-small cell lung cancer	Indoleacetoylcarnitine levels	MR Egger	44.048	29	0.0363189
GCST90200203	finn-b-C3_LUNG_NONSMALL	Non-small cell lung cancer	Indoleacetoylcarnitine levels	Inverse variance weighted	44.2276	30	0.0454735
GCST90200204	finn-b-C3_LUNG_NONSMALL	Non-small cell lung cancer	N-acetyl leucine levels	MR Egger	14.5596	15	0.483578
GCST90200204	finn-b-C3_LUNG_NONSMALL	Non-small cell lung cancer	N-acetyl leucine levels	Inverse variance weighted	15.4076	16	0.495013
GCST90200205	finn-b-C3_LUNG_NONSMALL	Non-small cell lung cancer	3-indoleglyoxylic acid levels	MR Egger	19.7494	18	0.347106
GCST90200205	finn-b-C3_LUNG_NONSMALL	Non-small cell lung cancer	3-indoleglyoxylic acid levels	Inverse variance weighted	19.7568	19	0.409343
GCST90200206	finn-b-C3_LUNG_NONSMALL	Non-small cell lung cancer	Sulfate of piperine metabolite C18H21NO3 (1) levels	MR Egger	36.428	22	0.0273079
GCST90200206	finn-b-C3_LUNG_NONSMALL	Non-small cell lung cancer	Sulfate of piperine metabolite C18H21NO3 (1) levels	Inverse variance weighted	36.4388	23	0.0371894
GCST90200207	finn-b-C3_LUNG_NONSMALL	Non-small cell lung cancer	Methyl vanillate sulfate levels	MR Egger	19.1093	21	0.578127
GCST90200207	finn-b-C3_LUNG_NONSMALL	Non-small cell lung cancer	Methyl vanillate sulfate levels	Inverse variance weighted	19.1841	22	0.633935
GCST90200208	finn-b-C3_LUNG_NONSMALL	Non-small cell lung cancer	Glucuronide of piperine metabolite C17H21NO3 (4) levels	MR Egger	19.4243	19	0.429939
GCST90200208	finn-b-C3_LUNG_NONSMALL	Non-small cell lung cancer	Glucuronide of piperine metabolite C17H21NO3 (4) levels	Inverse variance weighted	19.6292	20	0.481327
GCST90200209	finn-b-C3_LUNG_NONSMALL	Non-small cell lung cancer	Sulfate of piperine metabolite C16H19NO3 (3) levels	MR Egger	29.3113	24	0.208635
GCST90200209	finn-b-C3_LUNG_NONSMALL	Non-small cell lung cancer	Sulfate of piperine metabolite C16H19NO3 (3) levels	Inverse variance weighted	29.3116	25	0.251102
GCST90200210	finn-b-C3_LUNG_NONSMALL	Non-small cell lung cancer	Sulfate of piperine metabolite C16H19NO3 (2) levels	MR Egger	34.1999	25	0.103704
GCST90200210	finn-b-C3_LUNG_NONSMALL	Non-small cell lung cancer	Sulfate of piperine metabolite C16H19NO3 (2) levels	Inverse variance weighted	34.4047	26	0.125136
GCST90200211	finn-b-C3_LUNG_NONSMALL	Non-small cell lung cancer	3-hydroxypyridine glucuronide levels	MR Egger	19.6123	21	0.545921
GCST90200211	finn-b-C3_LUNG_NONSMALL	Non-small cell lung cancer	3-hydroxypyridine glucuronide levels	Inverse variance weighted	19.6464	22	0.605146
GCST90200212	finn-b-C3_LUNG_NONSMALL	Non-small cell lung cancer	Glucuronide of piperine metabolite C17H21NO3 (5) levels	MR Egger	24.888	20	0.205751
GCST90200212	finn-b-C3_LUNG_NONSMALL	Non-small cell lung cancer	Glucuronide of piperine metabolite C17H21NO3 (5) levels	Inverse variance weighted	27.5563	21	0.153188
GCST90200213	finn-b-C3_LUNG_NONSMALL	Non-small cell lung cancer	2-naphthol sulfate levels	MR Egger	22.3257	20	0.3231
GCST90200213	finn-b-C3_LUNG_NONSMALL	Non-small cell lung cancer	2-naphthol sulfate levels	Inverse variance weighted	23.2408	21	0.331275
GCST90200214	finn-b-C3_LUNG_NONSMALL	Non-small cell lung cancer	11beta-hydroxyandrosterone glucuronide levels	MR Egger	27.8798	27	0.417188
GCST90200214	finn-b-C3_LUNG_NONSMALL	Non-small cell lung cancer	11beta-hydroxyandrosterone glucuronide levels	Inverse variance weighted	29.385	28	0.3932
GCST90200215	finn-b-C3_LUNG_NONSMALL	Non-small cell lung cancer	4-ethylcatechol sulfate levels	MR Egger	29.8716	23	0.153122
GCST90200215	finn-b-C3_LUNG_NONSMALL	Non-small cell lung cancer	4-ethylcatechol sulfate levels	Inverse variance weighted	30.1958	24	0.178345
GCST90200216	finn-b-C3_LUNG_NONSMALL	Non-small cell lung cancer	Sulfate of piperine metabolite C18H21NO3 (3) levels	MR Egger	23.1563	21	0.335699
GCST90200216	finn-b-C3_LUNG_NONSMALL	Non-small cell lung cancer	Sulfate of piperine metabolite C18H21NO3 (3) levels	Inverse variance weighted	23.3274	22	0.383443
GCST90200217	finn-b-C3_LUNG_NONSMALL	Non-small cell lung cancer	(2,4 or 2,5)-dimethylphenol sulfate levels	MR Egger	23.0245	19	0.236263
GCST90200217	finn-b-C3_LUNG_NONSMALL	Non-small cell lung cancer	(2,4 or 2,5)-dimethylphenol sulfate levels	Inverse variance weighted	23.1929	20	0.279424
GCST90200218	finn-b-C3_LUNG_NONSMALL	Non-small cell lung cancer	11beta-hydroxyetiocholanolone glucuronide levels	MR Egger	16.7573	22	0.776609
GCST90200218	finn-b-C3_LUNG_NONSMALL	Non-small cell lung cancer	11beta-hydroxyetiocholanolone glucuronide levels	Inverse variance weighted	17.2227	23	0.798184
GCST90200219	finn-b-C3_LUNG_NONSMALL	Non-small cell lung cancer	Cholic acid glucuronide levels	MR Egger	14.5844	18	0.690275
GCST90200219	finn-b-C3_LUNG_NONSMALL	Non-small cell lung cancer	Cholic acid glucuronide levels	Inverse variance weighted	14.7479	19	0.738478
GCST90200220	finn-b-C3_LUNG_NONSMALL	Non-small cell lung cancer	4-allylcatechol sulfate levels	MR Egger	19.0501	21	0.581923
GCST90200220	finn-b-C3_LUNG_NONSMALL	Non-small cell lung cancer	4-allylcatechol sulfate levels	Inverse variance weighted	19.5269	22	0.612608
GCST90200221	finn-b-C3_LUNG_NONSMALL	Non-small cell lung cancer	Glycoursodeoxycholic acid sulfate (1) levels	MR Egger	19.5924	27	0.847417
GCST90200221	finn-b-C3_LUNG_NONSMALL	Non-small cell lung cancer	Glycoursodeoxycholic acid sulfate (1) levels	Inverse variance weighted	20.7026	28	0.837528
GCST90200222	finn-b-C3_LUNG_NONSMALL	Non-small cell lung cancer	Dihydrocaffeate sulfate (2) levels	MR Egger	36.073	27	0.113714
GCST90200222	finn-b-C3_LUNG_NONSMALL	Non-small cell lung cancer	Dihydrocaffeate sulfate (2) levels	Inverse variance weighted	41.6774	28	0.0464878
GCST90200223	finn-b-C3_LUNG_NONSMALL	Non-small cell lung cancer	4-methylhexanoylglutamine levels	MR Egger	24.1747	21	0.284672
GCST90200223	finn-b-C3_LUNG_NONSMALL	Non-small cell lung cancer	4-methylhexanoylglutamine levels	Inverse variance weighted	25.996	22	0.251853
GCST90200224	finn-b-C3_LUNG_NONSMALL	Non-small cell lung cancer	2-ketocaprylate levels	MR Egger	7.74503	21	0.996134
GCST90200224	finn-b-C3_LUNG_NONSMALL	Non-small cell lung cancer	2-ketocaprylate levels	Inverse variance weighted	7.85475	22	0.997524
GCST90200225	finn-b-C3_LUNG_NONSMALL	Non-small cell lung cancer	3-hydroxy-2-methylpyridine sulfate levels	MR Egger	11.1368	18	0.888461
GCST90200225	finn-b-C3_LUNG_NONSMALL	Non-small cell lung cancer	3-hydroxy-2-methylpyridine sulfate levels	Inverse variance weighted	11.4789	19	0.906678
GCST90200226	finn-b-C3_LUNG_NONSMALL	Non-small cell lung cancer	5-hydroxy-2-methylpyridine sulfate levels	MR Egger	25.4043	16	0.063008
GCST90200226	finn-b-C3_LUNG_NONSMALL	Non-small cell lung cancer	5-hydroxy-2-methylpyridine sulfate levels	Inverse variance weighted	26.2831	17	0.0694545
GCST90200227	finn-b-C3_LUNG_NONSMALL	Non-small cell lung cancer	3-ethylcatechol sulfate (2) levels	MR Egger	12.1562	12	0.433221
GCST90200227	finn-b-C3_LUNG_NONSMALL	Non-small cell lung cancer	3-ethylcatechol sulfate (2) levels	Inverse variance weighted	13.9925	13	0.37437
GCST90200228	finn-b-C3_LUNG_NONSMALL	Non-small cell lung cancer	3-hydroxyhexanoylcarnitine (1) levels	MR Egger	13.8336	16	0.611106
GCST90200228	finn-b-C3_LUNG_NONSMALL	Non-small cell lung cancer	3-hydroxyhexanoylcarnitine (1) levels	Inverse variance weighted	15.4001	17	0.566686
GCST90200229	finn-b-C3_LUNG_NONSMALL	Non-small cell lung cancer	2,6-dihydroxybenzoic acid levels	MR Egger	23.0184	19	0.236532
GCST90200229	finn-b-C3_LUNG_NONSMALL	Non-small cell lung cancer	2,6-dihydroxybenzoic acid levels	Inverse variance weighted	28.0162	20	0.109017
GCST90200230	finn-b-C3_LUNG_NONSMALL	Non-small cell lung cancer	3-ethylcatechol sulfate (1) levels	MR Egger	23.3955	17	0.136811
GCST90200230	finn-b-C3_LUNG_NONSMALL	Non-small cell lung cancer	3-ethylcatechol sulfate (1) levels	Inverse variance weighted	24.4776	18	0.139994
GCST90200231	finn-b-C3_LUNG_NONSMALL	Non-small cell lung cancer	Lithocholate sulfate (1) levels	MR Egger	10.0368	21	0.97843
GCST90200231	finn-b-C3_LUNG_NONSMALL	Non-small cell lung cancer	Lithocholate sulfate (1) levels	Inverse variance weighted	10.4511	22	0.981733
GCST90200232	finn-b-C3_LUNG_NONSMALL	Non-small cell lung cancer	4-acetylcatechol sulfate (1) levels	MR Egger	15.5583	16	0.484189
GCST90200232	finn-b-C3_LUNG_NONSMALL	Non-small cell lung cancer	4-acetylcatechol sulfate (1) levels	Inverse variance weighted	15.7365	17	0.542588
GCST90200233	finn-b-C3_LUNG_NONSMALL	Non-small cell lung cancer	2,3-dihydroxy-5-methylthio-4-pentenoate (dmtpa) levels	MR Egger	37.9138	31	0.183138
GCST90200233	finn-b-C3_LUNG_NONSMALL	Non-small cell lung cancer	2,3-dihydroxy-5-methylthio-4-pentenoate (dmtpa) levels	Inverse variance weighted	39.5506	32	0.168448
GCST90200234	finn-b-C3_LUNG_NONSMALL	Non-small cell lung cancer	Picolinoylglycine levels	MR Egger	21.6731	22	0.479539
GCST90200234	finn-b-C3_LUNG_NONSMALL	Non-small cell lung cancer	Picolinoylglycine levels	Inverse variance weighted	22.3519	23	0.499104
GCST90200235	finn-b-C3_LUNG_NONSMALL	Non-small cell lung cancer	Succinoyltaurine levels	MR Egger	30.5805	25	0.203288
GCST90200235	finn-b-C3_LUNG_NONSMALL	Non-small cell lung cancer	Succinoyltaurine levels	Inverse variance weighted	30.594	26	0.243738
GCST90200236	finn-b-C3_LUNG_NONSMALL	Non-small cell lung cancer	Undecenoylcarnitine (C11:1) levels	MR Egger	21.6665	27	0.754124
GCST90200236	finn-b-C3_LUNG_NONSMALL	Non-small cell lung cancer	Undecenoylcarnitine (C11:1) levels	Inverse variance weighted	22.2202	28	0.770997
GCST90200237	finn-b-C3_LUNG_NONSMALL	Non-small cell lung cancer	Palmitoyl-sphingosine-phosphoethanolamine (d18:1/16:0) levels	MR Egger	29.2514	25	0.253542
GCST90200237	finn-b-C3_LUNG_NONSMALL	Non-small cell lung cancer	Palmitoyl-sphingosine-phosphoethanolamine (d18:1/16:0) levels	Inverse variance weighted	29.8661	26	0.273195
GCST90200238	finn-b-C3_LUNG_NONSMALL	Non-small cell lung cancer	Pregnenetriol disulfate levels	MR Egger	19.3724	22	0.622234
GCST90200238	finn-b-C3_LUNG_NONSMALL	Non-small cell lung cancer	Pregnenetriol disulfate levels	Inverse variance weighted	19.801	23	0.653885
GCST90200239	finn-b-C3_LUNG_NONSMALL	Non-small cell lung cancer	Tetradecadienedioate (C14:2-DC) levels	MR Egger	20.669	22	0.541269
GCST90200239	finn-b-C3_LUNG_NONSMALL	Non-small cell lung cancer	Tetradecadienedioate (C14:2-DC) levels	Inverse variance weighted	20.8518	23	0.590139
GCST90200240	finn-b-C3_LUNG_NONSMALL	Non-small cell lung cancer	Hydroxy-N6,N6,N6-trimethyllysine levels	MR Egger	18.9376	24	0.755312
GCST90200240	finn-b-C3_LUNG_NONSMALL	Non-small cell lung cancer	Hydroxy-N6,N6,N6-trimethyllysine levels	Inverse variance weighted	19.5867	25	0.768155
GCST90200241	finn-b-C3_LUNG_NONSMALL	Non-small cell lung cancer	Pregnenetriol sulfate levels	MR Egger	35.5646	33	0.348449
GCST90200241	finn-b-C3_LUNG_NONSMALL	Non-small cell lung cancer	Pregnenetriol sulfate levels	Inverse variance weighted	38.5976	34	0.269505
GCST90200242	finn-b-C3_LUNG_NONSMALL	Non-small cell lung cancer	Taurochenodeoxycholic acid 3-sulfate levels	MR Egger	22.2245	29	0.810776
GCST90200242	finn-b-C3_LUNG_NONSMALL	Non-small cell lung cancer	Taurochenodeoxycholic acid 3-sulfate levels	Inverse variance weighted	22.3037	30	0.84277
GCST90200243	finn-b-C3_LUNG_NONSMALL	Non-small cell lung cancer	Hydroxypalmitoyl sphingomyelin (d18:1/16:0(OH)) levels	MR Egger	48.7476	29	0.0122786
GCST90200243	finn-b-C3_LUNG_NONSMALL	Non-small cell lung cancer	Hydroxypalmitoyl sphingomyelin (d18:1/16:0(OH)) levels	Inverse variance weighted	48.8091	30	0.0164361
GCST90200244	finn-b-C3_LUNG_NONSMALL	Non-small cell lung cancer	5-hydroxymethyl-2-furoylcarnitine levels	MR Egger	28.421	21	0.128609
GCST90200244	finn-b-C3_LUNG_NONSMALL	Non-small cell lung cancer	5-hydroxymethyl-2-furoylcarnitine levels	Inverse variance weighted	29.1258	22	0.141304
GCST90200245	finn-b-C3_LUNG_NONSMALL	Non-small cell lung cancer	Eicosenedioate (C20:1-DC) levels	MR Egger	23.0702	21	0.340248
GCST90200245	finn-b-C3_LUNG_NONSMALL	Non-small cell lung cancer	Eicosenedioate (C20:1-DC) levels	Inverse variance weighted	26.8616	22	0.216528
GCST90200246	finn-b-C3_LUNG_NONSMALL	Non-small cell lung cancer	3-hydroxydecanoylcarnitine levels	MR Egger	25.5112	26	0.490211
GCST90200246	finn-b-C3_LUNG_NONSMALL	Non-small cell lung cancer	3-hydroxydecanoylcarnitine levels	Inverse variance weighted	28.1556	27	0.402984
GCST90200247	finn-b-C3_LUNG_NONSMALL	Non-small cell lung cancer	Levulinoylcarnitine levels	MR Egger	19.3568	18	0.370166
GCST90200247	finn-b-C3_LUNG_NONSMALL	Non-small cell lung cancer	Levulinoylcarnitine levels	Inverse variance weighted	19.6345	19	0.416867
GCST90200248	finn-b-C3_LUNG_NONSMALL	Non-small cell lung cancer	Cis 3,4-methyleneheptanoate levels	MR Egger	25.0403	19	0.159219
GCST90200248	finn-b-C3_LUNG_NONSMALL	Non-small cell lung cancer	Cis 3,4-methyleneheptanoate levels	Inverse variance weighted	26.8762	20	0.138782
GCST90200249	finn-b-C3_LUNG_NONSMALL	Non-small cell lung cancer	Branched-chain, straight-chain, or cyclopropyl 12:1 fatty acid levels	MR Egger	31.0233	25	0.188248
GCST90200249	finn-b-C3_LUNG_NONSMALL	Non-small cell lung cancer	Branched-chain, straight-chain, or cyclopropyl 12:1 fatty acid levels	Inverse variance weighted	31.1536	26	0.222598
GCST90200250	finn-b-C3_LUNG_NONSMALL	Non-small cell lung cancer	Deoxycholic acid 12-sulfate levels	MR Egger	15.2501	21	0.810197
GCST90200250	finn-b-C3_LUNG_NONSMALL	Non-small cell lung cancer	Deoxycholic acid 12-sulfate levels	Inverse variance weighted	15.6256	22	0.834023
GCST90200251	finn-b-C3_LUNG_NONSMALL	Non-small cell lung cancer	Branched-chain, straight-chain, or cyclopropyl 10:1 fatty acid (1) levels	MR Egger	17.6772	15	0.280019
GCST90200251	finn-b-C3_LUNG_NONSMALL	Non-small cell lung cancer	Branched-chain, straight-chain, or cyclopropyl 10:1 fatty acid (1) levels	Inverse variance weighted	18.5925	16	0.290362
GCST90200252	finn-b-C3_LUNG_NONSMALL	Non-small cell lung cancer	3,5-dichloro-2,6-dihydroxybenzoic acid levels	MR Egger	15.2745	19	0.704996
GCST90200252	finn-b-C3_LUNG_NONSMALL	Non-small cell lung cancer	3,5-dichloro-2,6-dihydroxybenzoic acid levels	Inverse variance weighted	16.7724	20	0.667702
GCST90200253	finn-b-C3_LUNG_NONSMALL	Non-small cell lung cancer	Vanillic acid glycine levels	MR Egger	20.4751	21	0.491372
GCST90200253	finn-b-C3_LUNG_NONSMALL	Non-small cell lung cancer	Vanillic acid glycine levels	Inverse variance weighted	20.4757	22	0.553312
GCST90200254	finn-b-C3_LUNG_NONSMALL	Non-small cell lung cancer	(S)-a-amino-omega-caprolactam levels	MR Egger	14.4202	11	0.210606
GCST90200254	finn-b-C3_LUNG_NONSMALL	Non-small cell lung cancer	(S)-a-amino-omega-caprolactam levels	Inverse variance weighted	14.4239	12	0.274464
GCST90200255	finn-b-C3_LUNG_NONSMALL	Non-small cell lung cancer	3-bromo-5-chloro-2,6-dihydroxybenzoic acid levels	MR Egger	27.1084	26	0.403668
GCST90200255	finn-b-C3_LUNG_NONSMALL	Non-small cell lung cancer	3-bromo-5-chloro-2,6-dihydroxybenzoic acid levels	Inverse variance weighted	29.3507	27	0.344102
GCST90200256	finn-b-C3_LUNG_NONSMALL	Non-small cell lung cancer	Dibutyl sulfosuccinate levels	MR Egger	34.2528	34	0.455613
GCST90200256	finn-b-C3_LUNG_NONSMALL	Non-small cell lung cancer	Dibutyl sulfosuccinate levels	Inverse variance weighted	34.4515	35	0.49442
GCST90200257	finn-b-C3_LUNG_NONSMALL	Non-small cell lung cancer	Metabolonic lactone sulfate levels	MR Egger	29.2447	29	0.452376
GCST90200257	finn-b-C3_LUNG_NONSMALL	Non-small cell lung cancer	Metabolonic lactone sulfate levels	Inverse variance weighted	29.2523	30	0.504376
GCST90200258	finn-b-C3_LUNG_NONSMALL	Non-small cell lung cancer	2-hydroxy-4-(methylthio)butanoic acid levels	MR Egger	23.1716	25	0.567542
GCST90200258	finn-b-C3_LUNG_NONSMALL	Non-small cell lung cancer	2-hydroxy-4-(methylthio)butanoic acid levels	Inverse variance weighted	23.1864	26	0.622384
GCST90200259	finn-b-C3_LUNG_NONSMALL	Non-small cell lung cancer	Pentose acid levels	MR Egger	26.0896	20	0.162872
GCST90200259	finn-b-C3_LUNG_NONSMALL	Non-small cell lung cancer	Pentose acid levels	Inverse variance weighted	26.1125	21	0.202193
GCST90200260	finn-b-C3_LUNG_NONSMALL	Non-small cell lung cancer	Branched chain 14:0 dicarboxylic acid levels	MR Egger	14.7867	17	0.610843
GCST90200260	finn-b-C3_LUNG_NONSMALL	Non-small cell lung cancer	Branched chain 14:0 dicarboxylic acid levels	Inverse variance weighted	15.8955	18	0.599843
GCST90200261	finn-b-C3_LUNG_NONSMALL	Non-small cell lung cancer	S-carboxyethylcysteine levels	MR Egger	27.8637	20	0.112665
GCST90200261	finn-b-C3_LUNG_NONSMALL	Non-small cell lung cancer	S-carboxyethylcysteine levels	Inverse variance weighted	29.2069	21	0.109123
GCST90200262	finn-b-C3_LUNG_NONSMALL	Non-small cell lung cancer	N-succinyl-phenylalanine levels	MR Egger	22.4295	25	0.610837
GCST90200262	finn-b-C3_LUNG_NONSMALL	Non-small cell lung cancer	N-succinyl-phenylalanine levels	Inverse variance weighted	22.7227	26	0.648585
GCST90200263	finn-b-C3_LUNG_NONSMALL	Non-small cell lung cancer	(2 or 3)-decenoate (10:1n7 or n8) levels	MR Egger	19.0915	26	0.832545
GCST90200263	finn-b-C3_LUNG_NONSMALL	Non-small cell lung cancer	(2 or 3)-decenoate (10:1n7 or n8) levels	Inverse variance weighted	19.4886	27	0.851518
GCST90200264	finn-b-C3_LUNG_NONSMALL	Non-small cell lung cancer	Bilirubin degradation product, C17H20N2O5 (2) levels	MR Egger	10.7573	22	0.978041
GCST90200264	finn-b-C3_LUNG_NONSMALL	Non-small cell lung cancer	Bilirubin degradation product, C17H20N2O5 (2) levels	Inverse variance weighted	11.6064	23	0.976106
GCST90200265	finn-b-C3_LUNG_NONSMALL	Non-small cell lung cancer	Bilirubin degradation product, C16H18N2O5 (4) levels	MR Egger	7.96095	17	0.967375
GCST90200265	finn-b-C3_LUNG_NONSMALL	Non-small cell lung cancer	Bilirubin degradation product, C16H18N2O5 (4) levels	Inverse variance weighted	8.24951	18	0.974686
GCST90200266	finn-b-C3_LUNG_NONSMALL	Non-small cell lung cancer	Cis-3,4-methyleneheptanoylcarnitine levels	MR Egger	27.8754	22	0.179848
GCST90200266	finn-b-C3_LUNG_NONSMALL	Non-small cell lung cancer	Cis-3,4-methyleneheptanoylcarnitine levels	Inverse variance weighted	28.0905	23	0.21238
GCST90200267	finn-b-C3_LUNG_NONSMALL	Non-small cell lung cancer	Tetrahydrocortisol glucuronide levels	MR Egger	24.3912	25	0.496873
GCST90200267	finn-b-C3_LUNG_NONSMALL	Non-small cell lung cancer	Tetrahydrocortisol glucuronide levels	Inverse variance weighted	24.4235	26	0.551762
GCST90200268	finn-b-C3_LUNG_NONSMALL	Non-small cell lung cancer	N-acetyl-2-aminoadipate levels	MR Egger	23.0281	22	0.400145
GCST90200268	finn-b-C3_LUNG_NONSMALL	Non-small cell lung cancer	N-acetyl-2-aminoadipate levels	Inverse variance weighted	23.0295	23	0.459046
GCST90200269	finn-b-C3_LUNG_NONSMALL	Non-small cell lung cancer	Bilirubin degradation product, C17H20N2O5 (1) levels	MR Egger	14.7017	22	0.874717
GCST90200269	finn-b-C3_LUNG_NONSMALL	Non-small cell lung cancer	Bilirubin degradation product, C17H20N2O5 (1) levels	Inverse variance weighted	14.7687	23	0.902731
GCST90200270	finn-b-C3_LUNG_NONSMALL	Non-small cell lung cancer	2-methoxyhydroquinone sulfate (1) levels	MR Egger	11.3446	16	0.787734
GCST90200270	finn-b-C3_LUNG_NONSMALL	Non-small cell lung cancer	2-methoxyhydroquinone sulfate (1) levels	Inverse variance weighted	18.1671	17	0.378374
GCST90200271	finn-b-C3_LUNG_NONSMALL	Non-small cell lung cancer	Bilirubin degradation product, C16H18N2O5 (3) levels	MR Egger	21.8085	27	0.747045
GCST90200271	finn-b-C3_LUNG_NONSMALL	Non-small cell lung cancer	Bilirubin degradation product, C16H18N2O5 (3) levels	Inverse variance weighted	21.8492	28	0.788225
GCST90200272	finn-b-C3_LUNG_NONSMALL	Non-small cell lung cancer	3-hydroxyoctanoylcarnitine (1) levels	MR Egger	14.6717	15	0.475316
GCST90200272	finn-b-C3_LUNG_NONSMALL	Non-small cell lung cancer	3-hydroxyoctanoylcarnitine (1) levels	Inverse variance weighted	18.5526	16	0.292546
GCST90200273	finn-b-C3_LUNG_NONSMALL	Non-small cell lung cancer	2-methoxyhydroquinone sulfate (2) levels	MR Egger	17.8715	20	0.595873
GCST90200273	finn-b-C3_LUNG_NONSMALL	Non-small cell lung cancer	2-methoxyhydroquinone sulfate (2) levels	Inverse variance weighted	17.9674	21	0.651067
GCST90200274	finn-b-C3_LUNG_NONSMALL	Non-small cell lung cancer	Cis-3,4-methyleneheptanoylglycine levels	MR Egger	26.5603	23	0.275135
GCST90200274	finn-b-C3_LUNG_NONSMALL	Non-small cell lung cancer	Cis-3,4-methyleneheptanoylglycine levels	Inverse variance weighted	27.9692	24	0.261341
GCST90200275	finn-b-C3_LUNG_NONSMALL	Non-small cell lung cancer	Bilirubin degradation product, C16H18N2O5 (2) levels	MR Egger	11.371	26	0.994196
GCST90200275	finn-b-C3_LUNG_NONSMALL	Non-small cell lung cancer	Bilirubin degradation product, C16H18N2O5 (2) levels	Inverse variance weighted	11.4272	27	0.996188
GCST90200276	finn-b-C3_LUNG_NONSMALL	Non-small cell lung cancer	2,4-di-tert-butylphenol levels	MR Egger	13.0307	16	0.670512
GCST90200276	finn-b-C3_LUNG_NONSMALL	Non-small cell lung cancer	2,4-di-tert-butylphenol levels	Inverse variance weighted	13.8133	17	0.680268
GCST90200277	finn-b-C3_LUNG_NONSMALL	Non-small cell lung cancer	Bilirubin degradation product, C16H18N2O5 (1) levels	MR Egger	16.7374	21	0.726898
GCST90200277	finn-b-C3_LUNG_NONSMALL	Non-small cell lung cancer	Bilirubin degradation product, C16H18N2O5 (1) levels	Inverse variance weighted	18.9602	22	0.647787
GCST90200278	finn-b-C3_LUNG_NONSMALL	Non-small cell lung cancer	3-hydroxyoctanoylcarnitine (2) levels	MR Egger	14.7346	15	0.4707
GCST90200278	finn-b-C3_LUNG_NONSMALL	Non-small cell lung cancer	3-hydroxyoctanoylcarnitine (2) levels	Inverse variance weighted	19.296	16	0.253614
GCST90200279	finn-b-C3_LUNG_NONSMALL	Non-small cell lung cancer	Pantothenate levels	MR Egger	42.9568	26	0.019517
GCST90200279	finn-b-C3_LUNG_NONSMALL	Non-small cell lung cancer	Pantothenate levels	Inverse variance weighted	43.1592	27	0.0252068
GCST90200280	finn-b-C3_LUNG_NONSMALL	Non-small cell lung cancer	5-oxoproline levels	MR Egger	30.0693	24	0.182464
GCST90200280	finn-b-C3_LUNG_NONSMALL	Non-small cell lung cancer	5-oxoproline levels	Inverse variance weighted	30.1605	25	0.218336
GCST90200281	finn-b-C3_LUNG_NONSMALL	Non-small cell lung cancer	Phosphoethanolamine levels	MR Egger	26.5744	22	0.227837
GCST90200281	finn-b-C3_LUNG_NONSMALL	Non-small cell lung cancer	Phosphoethanolamine levels	Inverse variance weighted	27.8605	23	0.221103
GCST90200282	finn-b-C3_LUNG_NONSMALL	Non-small cell lung cancer	Picolinate levels	MR Egger	26.1925	20	0.159549
GCST90200282	finn-b-C3_LUNG_NONSMALL	Non-small cell lung cancer	Picolinate levels	Inverse variance weighted	27.0829	21	0.168125
GCST90200283	finn-b-C3_LUNG_NONSMALL	Non-small cell lung cancer	3-ureidopropionate levels	MR Egger	24.5958	21	0.265092
GCST90200283	finn-b-C3_LUNG_NONSMALL	Non-small cell lung cancer	3-ureidopropionate levels	Inverse variance weighted	24.8462	22	0.304487
GCST90200284	finn-b-C3_LUNG_NONSMALL	Non-small cell lung cancer	Erucate (22:1n9) levels	MR Egger	20.54	17	0.247546
GCST90200284	finn-b-C3_LUNG_NONSMALL	Non-small cell lung cancer	Erucate (22:1n9) levels	Inverse variance weighted	28.7263	18	0.0518285
GCST90200285	finn-b-C3_LUNG_NONSMALL	Non-small cell lung cancer	Eicosenedioate (C20:1-DC) levels	MR Egger	27.0774	21	0.168307
GCST90200285	finn-b-C3_LUNG_NONSMALL	Non-small cell lung cancer	Eicosenedioate (C20:1-DC) levels	Inverse variance weighted	27.5985	22	0.18937
GCST90200286	finn-b-C3_LUNG_NONSMALL	Non-small cell lung cancer	Allantoin levels	MR Egger	14.2412	22	0.892698
GCST90200286	finn-b-C3_LUNG_NONSMALL	Non-small cell lung cancer	Allantoin levels	Inverse variance weighted	14.2506	23	0.91947
GCST90200287	finn-b-C3_LUNG_NONSMALL	Non-small cell lung cancer	N-acetylvaline levels	MR Egger	21.2709	19	0.322027
GCST90200287	finn-b-C3_LUNG_NONSMALL	Non-small cell lung cancer	N-acetylvaline levels	Inverse variance weighted	25.5351	20	0.18172
GCST90200288	finn-b-C3_LUNG_NONSMALL	Non-small cell lung cancer	N-acetylleucine levels	MR Egger	25.4341	19	0.146743
GCST90200288	finn-b-C3_LUNG_NONSMALL	Non-small cell lung cancer	N-acetylleucine levels	Inverse variance weighted	25.4833	20	0.183562
GCST90200289	finn-b-C3_LUNG_NONSMALL	Non-small cell lung cancer	N-acetylmethionine levels	MR Egger	9.78732	14	0.777561
GCST90200289	finn-b-C3_LUNG_NONSMALL	Non-small cell lung cancer	N-acetylmethionine levels	Inverse variance weighted	14.2572	15	0.506119
GCST90200290	finn-b-C3_LUNG_NONSMALL	Non-small cell lung cancer	Glycerate levels	MR Egger	25.4359	24	0.38239
GCST90200290	finn-b-C3_LUNG_NONSMALL	Non-small cell lung cancer	Glycerate levels	Inverse variance weighted	25.4647	25	0.436589
GCST90200291	finn-b-C3_LUNG_NONSMALL	Non-small cell lung cancer	Sarcosine levels	MR Egger	29.0197	19	0.0656753
GCST90200291	finn-b-C3_LUNG_NONSMALL	Non-small cell lung cancer	Sarcosine levels	Inverse variance weighted	29.2531	20	0.0828944
GCST90200292	finn-b-C3_LUNG_NONSMALL	Non-small cell lung cancer	Trans-4-hydroxyproline levels	MR Egger	22.4409	23	0.493788
GCST90200292	finn-b-C3_LUNG_NONSMALL	Non-small cell lung cancer	Trans-4-hydroxyproline levels	Inverse variance weighted	23.5861	24	0.485456
GCST90200293	finn-b-C3_LUNG_NONSMALL	Non-small cell lung cancer	Thyroxine levels	MR Egger	13.5198	19	0.810929
GCST90200293	finn-b-C3_LUNG_NONSMALL	Non-small cell lung cancer	Thyroxine levels	Inverse variance weighted	14.1158	20	0.824576
GCST90200294	finn-b-C3_LUNG_NONSMALL	Non-small cell lung cancer	Pipecolate levels	MR Egger	21.1614	26	0.733588
GCST90200294	finn-b-C3_LUNG_NONSMALL	Non-small cell lung cancer	Pipecolate levels	Inverse variance weighted	21.3028	27	0.771906
GCST90200295	finn-b-C3_LUNG_NONSMALL	Non-small cell lung cancer	Gamma-glutamyltyrosine levels	MR Egger	23.4152	25	0.553333
GCST90200295	finn-b-C3_LUNG_NONSMALL	Non-small cell lung cancer	Gamma-glutamyltyrosine levels	Inverse variance weighted	23.6401	26	0.596537
GCST90200296	finn-b-C3_LUNG_NONSMALL	Non-small cell lung cancer	Methyl indole-3-acetate levels	MR Egger	27.1951	20	0.129865
GCST90200296	finn-b-C3_LUNG_NONSMALL	Non-small cell lung cancer	Methyl indole-3-acetate levels	Inverse variance weighted	29.2399	21	0.108359
GCST90200297	finn-b-C3_LUNG_NONSMALL	Non-small cell lung cancer	Ursodeoxycholate levels	MR Egger	17.7519	17	0.40465
GCST90200297	finn-b-C3_LUNG_NONSMALL	Non-small cell lung cancer	Ursodeoxycholate levels	Inverse variance weighted	20.3477	18	0.313586
GCST90200298	finn-b-C3_LUNG_NONSMALL	Non-small cell lung cancer	3-hydroxy-3-methylglutarate levels	MR Egger	14.8113	19	0.734511
GCST90200298	finn-b-C3_LUNG_NONSMALL	Non-small cell lung cancer	3-hydroxy-3-methylglutarate levels	Inverse variance weighted	15.073	20	0.772218
GCST90200299	finn-b-C3_LUNG_NONSMALL	Non-small cell lung cancer	Oleoyl ethanolamide levels	MR Egger	29.9861	24	0.185214
GCST90200299	finn-b-C3_LUNG_NONSMALL	Non-small cell lung cancer	Oleoyl ethanolamide levels	Inverse variance weighted	31.5914	25	0.170177
GCST90200300	finn-b-C3_LUNG_NONSMALL	Non-small cell lung cancer	4-hydroxyphenylpyruvate levels	MR Egger	12.9898	22	0.933445
GCST90200300	finn-b-C3_LUNG_NONSMALL	Non-small cell lung cancer	4-hydroxyphenylpyruvate levels	Inverse variance weighted	14.5753	23	0.909205
GCST90200301	finn-b-C3_LUNG_NONSMALL	Non-small cell lung cancer	Gamma-glutamylglutamine levels	MR Egger	35.908	28	0.144956
GCST90200301	finn-b-C3_LUNG_NONSMALL	Non-small cell lung cancer	Gamma-glutamylglutamine levels	Inverse variance weighted	35.9609	29	0.174705
GCST90200302	finn-b-C3_LUNG_NONSMALL	Non-small cell lung cancer	Alpha-tocopherol levels	MR Egger	16.5994	25	0.895808
GCST90200302	finn-b-C3_LUNG_NONSMALL	Non-small cell lung cancer	Alpha-tocopherol levels	Inverse variance weighted	17.446	26	0.894989
GCST90200303	finn-b-C3_LUNG_NONSMALL	Non-small cell lung cancer	N-acetyl-L-alanine levels	MR Egger	31.3727	31	0.44755
GCST90200303	finn-b-C3_LUNG_NONSMALL	Non-small cell lung cancer	N-acetyl-L-alanine levels	Inverse variance weighted	31.4122	32	0.49615
GCST90200304	finn-b-C3_LUNG_NONSMALL	Non-small cell lung cancer	Citrate levels	MR Egger	16.826	21	0.721599
GCST90200304	finn-b-C3_LUNG_NONSMALL	Non-small cell lung cancer	Citrate levels	Inverse variance weighted	22.0389	22	0.457568
GCST90200305	finn-b-C3_LUNG_NONSMALL	Non-small cell lung cancer	2-aminobutyrate levels	MR Egger	9.11229	17	0.936673
GCST90200305	finn-b-C3_LUNG_NONSMALL	Non-small cell lung cancer	2-aminobutyrate levels	Inverse variance weighted	9.94159	18	0.933796
GCST90200306	finn-b-C3_LUNG_NONSMALL	Non-small cell lung cancer	Butyrate/isobutyrate (4:0) levels	MR Egger	18.3647	19	0.498214
GCST90200306	finn-b-C3_LUNG_NONSMALL	Non-small cell lung cancer	Butyrate/isobutyrate (4:0) levels	Inverse variance weighted	19.6828	20	0.477924
GCST90200307	finn-b-C3_LUNG_NONSMALL	Non-small cell lung cancer	Urate levels	MR Egger	25.531	28	0.598809
GCST90200307	finn-b-C3_LUNG_NONSMALL	Non-small cell lung cancer	Urate levels	Inverse variance weighted	25.7302	29	0.63987
GCST90200308	finn-b-C3_LUNG_NONSMALL	Non-small cell lung cancer	3-hydroxyisobutyrate levels	MR Egger	18.0087	17	0.388294
GCST90200308	finn-b-C3_LUNG_NONSMALL	Non-small cell lung cancer	3-hydroxyisobutyrate levels	Inverse variance weighted	22.2768	18	0.219928
GCST90200309	finn-b-C3_LUNG_NONSMALL	Non-small cell lung cancer	Vanillylmandelate (VMA) levels	MR Egger	31.1458	34	0.608255
GCST90200309	finn-b-C3_LUNG_NONSMALL	Non-small cell lung cancer	Vanillylmandelate (VMA) levels	Inverse variance weighted	31.9413	35	0.616551
GCST90200310	finn-b-C3_LUNG_NONSMALL	Non-small cell lung cancer	3-aminoisobutyrate levels	MR Egger	18.4252	28	0.914931
GCST90200310	finn-b-C3_LUNG_NONSMALL	Non-small cell lung cancer	3-aminoisobutyrate levels	Inverse variance weighted	18.5643	29	0.931952
GCST90200311	finn-b-C3_LUNG_NONSMALL	Non-small cell lung cancer	4-acetamidobutanoate levels	MR Egger	18.6482	17	0.349093
GCST90200311	finn-b-C3_LUNG_NONSMALL	Non-small cell lung cancer	4-acetamidobutanoate levels	Inverse variance weighted	20.3513	18	0.31339
GCST90200312	finn-b-C3_LUNG_NONSMALL	Non-small cell lung cancer	2-hydroxystearate levels	MR Egger	23.596	21	0.313044
GCST90200312	finn-b-C3_LUNG_NONSMALL	Non-small cell lung cancer	2-hydroxystearate levels	Inverse variance weighted	24.0459	22	0.344826
GCST90200313	finn-b-C3_LUNG_NONSMALL	Non-small cell lung cancer	N1-methyladenosine levels	MR Egger	32.0693	32	0.463309
GCST90200313	finn-b-C3_LUNG_NONSMALL	Non-small cell lung cancer	N1-methyladenosine levels	Inverse variance weighted	32.2159	33	0.505962
GCST90200314	finn-b-C3_LUNG_NONSMALL	Non-small cell lung cancer	N-acetylneuraminate levels	MR Egger	28.8142	29	0.474773
GCST90200314	finn-b-C3_LUNG_NONSMALL	Non-small cell lung cancer	N-acetylneuraminate levels	Inverse variance weighted	29.238	30	0.505122
GCST90200315	finn-b-C3_LUNG_NONSMALL	Non-small cell lung cancer	Gamma-glutamylhistidine levels	MR Egger	20.0161	21	0.520243
GCST90200315	finn-b-C3_LUNG_NONSMALL	Non-small cell lung cancer	Gamma-glutamylhistidine levels	Inverse variance weighted	20.0251	22	0.581471
GCST90200316	finn-b-C3_LUNG_NONSMALL	Non-small cell lung cancer	N-acetylglucosaminylasparagine levels	MR Egger	20.4514	22	0.554828
GCST90200316	finn-b-C3_LUNG_NONSMALL	Non-small cell lung cancer	N-acetylglucosaminylasparagine levels	Inverse variance weighted	20.6521	23	0.602323
GCST90200317	finn-b-C3_LUNG_NONSMALL	Non-small cell lung cancer	Homovanillate (hva) levels	MR Egger	29.4125	23	0.16702
GCST90200317	finn-b-C3_LUNG_NONSMALL	Non-small cell lung cancer	Homovanillate (hva) levels	Inverse variance weighted	29.9496	24	0.186429
GCST90200318	finn-b-C3_LUNG_NONSMALL	Non-small cell lung cancer	Acetoacetate levels	MR Egger	11.2019	13	0.593907
GCST90200318	finn-b-C3_LUNG_NONSMALL	Non-small cell lung cancer	Acetoacetate levels	Inverse variance weighted	11.8146	14	0.621187
GCST90200319	finn-b-C3_LUNG_NONSMALL	Non-small cell lung cancer	Cys-gly, oxidized levels	MR Egger	23.4857	22	0.374754
GCST90200319	finn-b-C3_LUNG_NONSMALL	Non-small cell lung cancer	Cys-gly, oxidized levels	Inverse variance weighted	31.344	23	0.114575
GCST90200320	finn-b-C3_LUNG_NONSMALL	Non-small cell lung cancer	Dihomo-linoleate (20:2n6) levels	MR Egger	9.45718	15	0.852427
GCST90200320	finn-b-C3_LUNG_NONSMALL	Non-small cell lung cancer	Dihomo-linoleate (20:2n6) levels	Inverse variance weighted	9.45982	16	0.893277
GCST90200321	finn-b-C3_LUNG_NONSMALL	Non-small cell lung cancer	Cholate levels	MR Egger	28.4286	16	0.0280863
GCST90200321	finn-b-C3_LUNG_NONSMALL	Non-small cell lung cancer	Cholate levels	Inverse variance weighted	28.7219	17	0.037178
GCST90200322	finn-b-C3_LUNG_NONSMALL	Non-small cell lung cancer	Beta-hydroxyisovalerate levels	MR Egger	23.0853	26	0.628115
GCST90200322	finn-b-C3_LUNG_NONSMALL	Non-small cell lung cancer	Beta-hydroxyisovalerate levels	Inverse variance weighted	24.0583	27	0.62708
GCST90200323	finn-b-C3_LUNG_NONSMALL	Non-small cell lung cancer	Creatine levels	MR Egger	12.1297	22	0.954643
GCST90200323	finn-b-C3_LUNG_NONSMALL	Non-small cell lung cancer	Creatine levels	Inverse variance weighted	12.9158	23	0.953792
GCST90200324	finn-b-C3_LUNG_NONSMALL	Non-small cell lung cancer	Anthranilate levels	MR Egger	24.6132	26	0.540946
GCST90200324	finn-b-C3_LUNG_NONSMALL	Non-small cell lung cancer	Anthranilate levels	Inverse variance weighted	24.8452	27	0.583134
GCST90200325	finn-b-C3_LUNG_NONSMALL	Non-small cell lung cancer	Glycerol levels	MR Egger	25.7019	20	0.175885
GCST90200325	finn-b-C3_LUNG_NONSMALL	Non-small cell lung cancer	Glycerol levels	Inverse variance weighted	31.9997	21	0.0585542
GCST90200326	finn-b-C3_LUNG_NONSMALL	Non-small cell lung cancer	Gamma-glutamylleucine levels	MR Egger	15.1242	14	0.369717
GCST90200326	finn-b-C3_LUNG_NONSMALL	Non-small cell lung cancer	Gamma-glutamylleucine levels	Inverse variance weighted	16.6347	15	0.341167
GCST90200327	finn-b-C3_LUNG_NONSMALL	Non-small cell lung cancer	Choline levels	MR Egger	19.3683	20	0.498013
GCST90200327	finn-b-C3_LUNG_NONSMALL	Non-small cell lung cancer	Choline levels	Inverse variance weighted	19.936	21	0.52532
GCST90200328	finn-b-C3_LUNG_NONSMALL	Non-small cell lung cancer	3-methoxytyrosine levels	MR Egger	15.0096	21	0.82247
GCST90200328	finn-b-C3_LUNG_NONSMALL	Non-small cell lung cancer	3-methoxytyrosine levels	Inverse variance weighted	15.0949	22	0.858133
GCST90200329	finn-b-C3_LUNG_NONSMALL	Non-small cell lung cancer	3-phosphoglycerate levels	MR Egger	30.8261	20	0.0575284
GCST90200329	finn-b-C3_LUNG_NONSMALL	Non-small cell lung cancer	3-phosphoglycerate levels	Inverse variance weighted	32.1306	21	0.0567907
GCST90200330	finn-b-C3_LUNG_NONSMALL	Non-small cell lung cancer	1-palmitoyl-2-linoleoyl-gpc (16:0/18:2) levels	MR Egger	25.2073	33	0.832301
GCST90200330	finn-b-C3_LUNG_NONSMALL	Non-small cell lung cancer	1-palmitoyl-2-linoleoyl-gpc (16:0/18:2) levels	Inverse variance weighted	26.2256	34	0.827281
GCST90200331	finn-b-C3_LUNG_NONSMALL	Non-small cell lung cancer	1-palmitoyl-2-oleoyl-GPE (16:0/18:1) levels	MR Egger	43.0934	30	0.0574931
GCST90200331	finn-b-C3_LUNG_NONSMALL	Non-small cell lung cancer	1-palmitoyl-2-oleoyl-GPE (16:0/18:1) levels	Inverse variance weighted	43.6605	31	0.0652614
GCST90200332	finn-b-C3_LUNG_NONSMALL	Non-small cell lung cancer	1-palmitoyl-2-linoleoyl-GPI (16:0/18:2) levels	MR Egger	16.3585	20	0.69415
GCST90200332	finn-b-C3_LUNG_NONSMALL	Non-small cell lung cancer	1-palmitoyl-2-linoleoyl-GPI (16:0/18:2) levels	Inverse variance weighted	16.4036	21	0.746562
GCST90200333	finn-b-C3_LUNG_NONSMALL	Non-small cell lung cancer	Taurocholic acid levels	MR Egger	28.3755	24	0.244521
GCST90200333	finn-b-C3_LUNG_NONSMALL	Non-small cell lung cancer	Taurocholic acid levels	Inverse variance weighted	28.4899	25	0.285799
GCST90200334	finn-b-C3_LUNG_NONSMALL	Non-small cell lung cancer	Taurodeoxycholate levels	MR Egger	16.8623	20	0.661899
GCST90200334	finn-b-C3_LUNG_NONSMALL	Non-small cell lung cancer	Taurodeoxycholate levels	Inverse variance weighted	23.1221	21	0.337501
GCST90200335	finn-b-C3_LUNG_NONSMALL	Non-small cell lung cancer	Stearoyl sphingomyelin (d18:1/18:0) levels	MR Egger	24.7545	33	0.848597
GCST90200335	finn-b-C3_LUNG_NONSMALL	Non-small cell lung cancer	Stearoyl sphingomyelin (d18:1/18:0) levels	Inverse variance weighted	25.0011	34	0.869272
GCST90200336	finn-b-C3_LUNG_NONSMALL	Non-small cell lung cancer	Ceramide (d18:1/16:0) levels	MR Egger	18.3245	25	0.82831
GCST90200336	finn-b-C3_LUNG_NONSMALL	Non-small cell lung cancer	Ceramide (d18:1/16:0) levels	Inverse variance weighted	22.8226	26	0.642963
GCST90200337	finn-b-C3_LUNG_NONSMALL	Non-small cell lung cancer	Taurochenodeoxycholate levels	MR Egger	13.6295	16	0.626291
GCST90200337	finn-b-C3_LUNG_NONSMALL	Non-small cell lung cancer	Taurochenodeoxycholate levels	Inverse variance weighted	13.6347	17	0.69277
GCST90200338	finn-b-C3_LUNG_NONSMALL	Non-small cell lung cancer	4-hydroxyphenylacetate levels	MR Egger	22.646	21	0.363138
GCST90200338	finn-b-C3_LUNG_NONSMALL	Non-small cell lung cancer	4-hydroxyphenylacetate levels	Inverse variance weighted	25.1641	22	0.289293
GCST90200339	finn-b-C3_LUNG_NONSMALL	Non-small cell lung cancer	5,6-dihydrothymine levels	MR Egger	11.323	17	0.839291
GCST90200339	finn-b-C3_LUNG_NONSMALL	Non-small cell lung cancer	5,6-dihydrothymine levels	Inverse variance weighted	15.5705	18	0.622497
GCST90200340	finn-b-C3_LUNG_NONSMALL	Non-small cell lung cancer	1-palmitoyl-2-oleoyl-gpc (16:0/18:1) levels	MR Egger	27.0404	20	0.134131
GCST90200340	finn-b-C3_LUNG_NONSMALL	Non-small cell lung cancer	1-palmitoyl-2-oleoyl-gpc (16:0/18:1) levels	Inverse variance weighted	27.6317	21	0.15091
GCST90200341	finn-b-C3_LUNG_NONSMALL	Non-small cell lung cancer	N-stearoyl-sphingosine (d18:1/18:0) levels	MR Egger	14.162	19	0.774167
GCST90200341	finn-b-C3_LUNG_NONSMALL	Non-small cell lung cancer	N-stearoyl-sphingosine (d18:1/18:0) levels	Inverse variance weighted	15.4834	20	0.748111
GCST90200342	finn-b-C3_LUNG_NONSMALL	Non-small cell lung cancer	Glycochenodeoxycholate levels	MR Egger	43.3584	28	0.032126
GCST90200342	finn-b-C3_LUNG_NONSMALL	Non-small cell lung cancer	Glycochenodeoxycholate levels	Inverse variance weighted	54.0804	29	0.00316713
GCST90200343	finn-b-C3_LUNG_NONSMALL	Non-small cell lung cancer	N-formylmethionine levels	MR Egger	11.1486	19	0.918739
GCST90200343	finn-b-C3_LUNG_NONSMALL	Non-small cell lung cancer	N-formylmethionine levels	Inverse variance weighted	14.0327	20	0.828832
GCST90200344	finn-b-C3_LUNG_NONSMALL	Non-small cell lung cancer	N6,n6,n6-trimethyllysine levels	MR Egger	18.1749	17	0.377886
GCST90200344	finn-b-C3_LUNG_NONSMALL	Non-small cell lung cancer	N6,n6,n6-trimethyllysine levels	Inverse variance weighted	19.1088	18	0.385152
GCST90200345	finn-b-C3_LUNG_NONSMALL	Non-small cell lung cancer	S-adenosylhomocysteine (SAH) levels	MR Egger	17.1917	23	0.79974
GCST90200345	finn-b-C3_LUNG_NONSMALL	Non-small cell lung cancer	S-adenosylhomocysteine (SAH) levels	Inverse variance weighted	18.1658	24	0.79489
GCST90200346	finn-b-C3_LUNG_NONSMALL	Non-small cell lung cancer	4-acetaminophen sulfate levels	MR Egger	23.1394	23	0.452656
GCST90200346	finn-b-C3_LUNG_NONSMALL	Non-small cell lung cancer	4-acetaminophen sulfate levels	Inverse variance weighted	23.1908	24	0.508561
GCST90200347	finn-b-C3_LUNG_NONSMALL	Non-small cell lung cancer	2-hydroxyhippurate (salicylurate) levels	MR Egger	29.1243	23	0.176225
GCST90200347	finn-b-C3_LUNG_NONSMALL	Non-small cell lung cancer	2-hydroxyhippurate (salicylurate) levels	Inverse variance weighted	29.1351	24	0.215086
GCST90200348	finn-b-C3_LUNG_NONSMALL	Non-small cell lung cancer	Quinolinate levels	MR Egger	19.8611	18	0.340696
GCST90200348	finn-b-C3_LUNG_NONSMALL	Non-small cell lung cancer	Quinolinate levels	Inverse variance weighted	23.7451	19	0.206111
GCST90200349	finn-b-C3_LUNG_NONSMALL	Non-small cell lung cancer	Eicosapentaenoate (EPA; 20:5n3) levels	MR Egger	30.6922	22	0.102588
GCST90200349	finn-b-C3_LUNG_NONSMALL	Non-small cell lung cancer	Eicosapentaenoate (EPA; 20:5n3) levels	Inverse variance weighted	30.7852	23	0.128161
GCST90200350	finn-b-C3_LUNG_NONSMALL	Non-small cell lung cancer	Laurate (12:0) levels	MR Egger	17.3215	17	0.432795
GCST90200350	finn-b-C3_LUNG_NONSMALL	Non-small cell lung cancer	Laurate (12:0) levels	Inverse variance weighted	18.5858	18	0.417735
GCST90200351	finn-b-C3_LUNG_NONSMALL	Non-small cell lung cancer	N-acetylputrescine levels	MR Egger	42.0377	22	0.00618557
GCST90200351	finn-b-C3_LUNG_NONSMALL	Non-small cell lung cancer	N-acetylputrescine levels	Inverse variance weighted	46.2685	23	0.00276936
GCST90200352	finn-b-C3_LUNG_NONSMALL	Non-small cell lung cancer	Methylsuccinate levels	MR Egger	13.0611	20	0.874745
GCST90200352	finn-b-C3_LUNG_NONSMALL	Non-small cell lung cancer	Methylsuccinate levels	Inverse variance weighted	13.8055	21	0.877806
GCST90200353	finn-b-C3_LUNG_NONSMALL	Non-small cell lung cancer	9,10-DiHOME levels	MR Egger	23.3282	16	0.105239
GCST90200353	finn-b-C3_LUNG_NONSMALL	Non-small cell lung cancer	9,10-DiHOME levels	Inverse variance weighted	23.4173	17	0.136153
GCST90200354	finn-b-C3_LUNG_NONSMALL	Non-small cell lung cancer	Linoleate (18:2n6) levels	MR Egger	23.546	20	0.262788
GCST90200354	finn-b-C3_LUNG_NONSMALL	Non-small cell lung cancer	Linoleate (18:2n6) levels	Inverse variance weighted	24.4551	21	0.271535
GCST90200355	finn-b-C3_LUNG_NONSMALL	Non-small cell lung cancer	Adenosine 5'-diphosphate (ADP) levels	MR Egger	37.6945	22	0.019821
GCST90200355	finn-b-C3_LUNG_NONSMALL	Non-small cell lung cancer	Adenosine 5'-diphosphate (ADP) levels	Inverse variance weighted	40.5092	23	0.0134673
GCST90200356	finn-b-C3_LUNG_NONSMALL	Non-small cell lung cancer	Adenosine 5'-monophosphate (AMP) levels	MR Egger	19.529	14	0.145703
GCST90200356	finn-b-C3_LUNG_NONSMALL	Non-small cell lung cancer	Adenosine 5'-monophosphate (AMP) levels	Inverse variance weighted	20.3719	15	0.158127
GCST90200357	finn-b-C3_LUNG_NONSMALL	Non-small cell lung cancer	Adenosine 3',5'-cyclic monophosphate (camp) levels	MR Egger	17.3092	26	0.899444
GCST90200357	finn-b-C3_LUNG_NONSMALL	Non-small cell lung cancer	Adenosine 3',5'-cyclic monophosphate (camp) levels	Inverse variance weighted	17.8071	27	0.909305
GCST90200358	finn-b-C3_LUNG_NONSMALL	Non-small cell lung cancer	Arachidonate (20:4n6) levels	MR Egger	42.1122	28	0.0423152
GCST90200358	finn-b-C3_LUNG_NONSMALL	Non-small cell lung cancer	Arachidonate (20:4n6) levels	Inverse variance weighted	42.3511	29	0.0522047
GCST90200359	finn-b-C3_LUNG_NONSMALL	Non-small cell lung cancer	5-methylthioadenosine (mta) levels	MR Egger	16.8337	25	0.887736
GCST90200359	finn-b-C3_LUNG_NONSMALL	Non-small cell lung cancer	5-methylthioadenosine (mta) levels	Inverse variance weighted	19.3695	26	0.820454
GCST90200360	finn-b-C3_LUNG_NONSMALL	Non-small cell lung cancer	Cortisone levels	MR Egger	20.3147	15	0.16019
GCST90200360	finn-b-C3_LUNG_NONSMALL	Non-small cell lung cancer	Cortisone levels	Inverse variance weighted	20.3541	16	0.204693
GCST90200361	finn-b-C3_LUNG_NONSMALL	Non-small cell lung cancer	Beta-alanine levels	MR Egger	15.6517	19	0.680373
GCST90200361	finn-b-C3_LUNG_NONSMALL	Non-small cell lung cancer	Beta-alanine levels	Inverse variance weighted	16.1547	20	0.706982
GCST90200362	finn-b-C3_LUNG_NONSMALL	Non-small cell lung cancer	Succinate levels	MR Egger	27.9517	20	0.110549
GCST90200362	finn-b-C3_LUNG_NONSMALL	Non-small cell lung cancer	Succinate levels	Inverse variance weighted	27.9572	21	0.141369
GCST90200363	finn-b-C3_LUNG_NONSMALL	Non-small cell lung cancer	Phosphocholine levels	MR Egger	32.2106	31	0.406597
GCST90200363	finn-b-C3_LUNG_NONSMALL	Non-small cell lung cancer	Phosphocholine levels	Inverse variance weighted	33.3106	32	0.403298
GCST90200364	finn-b-C3_LUNG_NONSMALL	Non-small cell lung cancer	Cysteinylglycine levels	MR Egger	23.2402	18	0.181528
GCST90200364	finn-b-C3_LUNG_NONSMALL	Non-small cell lung cancer	Cysteinylglycine levels	Inverse variance weighted	23.2575	19	0.226189
GCST90200365	finn-b-C3_LUNG_NONSMALL	Non-small cell lung cancer	Phenylpyruvate levels	MR Egger	24.8512	28	0.63592
GCST90200365	finn-b-C3_LUNG_NONSMALL	Non-small cell lung cancer	Phenylpyruvate levels	Inverse variance weighted	24.9918	29	0.67867
GCST90200366	finn-b-C3_LUNG_NONSMALL	Non-small cell lung cancer	Creatinine levels	MR Egger	43.8612	23	0.00546496
GCST90200366	finn-b-C3_LUNG_NONSMALL	Non-small cell lung cancer	Creatinine levels	Inverse variance weighted	43.8709	24	0.00789788
GCST90200367	finn-b-C3_LUNG_NONSMALL	Non-small cell lung cancer	3-Hydroxybutyrate levels	MR Egger	12.4541	14	0.569883
GCST90200367	finn-b-C3_LUNG_NONSMALL	Non-small cell lung cancer	3-Hydroxybutyrate levels	Inverse variance weighted	12.5893	15	0.633989
GCST90200368	finn-b-C3_LUNG_NONSMALL	Non-small cell lung cancer	Cholesterol levels	MR Egger	11.066	16	0.805396
GCST90200368	finn-b-C3_LUNG_NONSMALL	Non-small cell lung cancer	Cholesterol levels	Inverse variance weighted	15.2872	17	0.5748
GCST90200369	finn-b-C3_LUNG_NONSMALL	Non-small cell lung cancer	2-hydroxyphenylacetate levels	MR Egger	25.6779	24	0.36971
GCST90200369	finn-b-C3_LUNG_NONSMALL	Non-small cell lung cancer	2-hydroxyphenylacetate levels	Inverse variance weighted	25.9454	25	0.410515
GCST90200370	finn-b-C3_LUNG_NONSMALL	Non-small cell lung cancer	Aspartate levels	MR Egger	23.3269	18	0.178339
GCST90200370	finn-b-C3_LUNG_NONSMALL	Non-small cell lung cancer	Aspartate levels	Inverse variance weighted	24.9567	19	0.161972
GCST90200371	finn-b-C3_LUNG_NONSMALL	Non-small cell lung cancer	3-(4-hydroxyphenyl)lactate levels	MR Egger	13.9009	25	0.963432
GCST90200371	finn-b-C3_LUNG_NONSMALL	Non-small cell lung cancer	3-(4-hydroxyphenyl)lactate levels	Inverse variance weighted	14.3879	26	0.967528
GCST90200372	finn-b-C3_LUNG_NONSMALL	Non-small cell lung cancer	Arginine levels	MR Egger	26.7546	19	0.1105
GCST90200372	finn-b-C3_LUNG_NONSMALL	Non-small cell lung cancer	Arginine levels	Inverse variance weighted	29.4002	20	0.0801737
GCST90200373	finn-b-C3_LUNG_NONSMALL	Non-small cell lung cancer	Gluconate levels	MR Egger	19.8828	22	0.590372
GCST90200373	finn-b-C3_LUNG_NONSMALL	Non-small cell lung cancer	Gluconate levels	Inverse variance weighted	21.0479	23	0.578163
GCST90200374	finn-b-C3_LUNG_NONSMALL	Non-small cell lung cancer	Sphinganine levels	MR Egger	31.5742	20	0.0480517
GCST90200374	finn-b-C3_LUNG_NONSMALL	Non-small cell lung cancer	Sphinganine levels	Inverse variance weighted	31.5986	21	0.0642568
GCST90200375	finn-b-C3_LUNG_NONSMALL	Non-small cell lung cancer	Gamma-glutamylglutamate levels	MR Egger	24.3007	24	0.444514
GCST90200375	finn-b-C3_LUNG_NONSMALL	Non-small cell lung cancer	Gamma-glutamylglutamate levels	Inverse variance weighted	30.2693	25	0.214364
GCST90200376	finn-b-C3_LUNG_NONSMALL	Non-small cell lung cancer	Flavin adenine dinucleotide (FAD) levels	MR Egger	23.0852	22	0.396934
GCST90200376	finn-b-C3_LUNG_NONSMALL	Non-small cell lung cancer	Flavin adenine dinucleotide (FAD) levels	Inverse variance weighted	24.2252	23	0.391425
GCST90200377	finn-b-C3_LUNG_NONSMALL	Non-small cell lung cancer	Histidine levels	MR Egger	17.2118	21	0.698191
GCST90200377	finn-b-C3_LUNG_NONSMALL	Non-small cell lung cancer	Histidine levels	Inverse variance weighted	18.6128	22	0.669102
GCST90200378	finn-b-C3_LUNG_NONSMALL	Non-small cell lung cancer	Cortisol levels (plasma)	MR Egger	19.0095	16	0.268169
GCST90200378	finn-b-C3_LUNG_NONSMALL	Non-small cell lung cancer	Cortisol levels (plasma)	Inverse variance weighted	23.0403	17	0.147945
GCST90200379	finn-b-C3_LUNG_NONSMALL	Non-small cell lung cancer	Hypotaurine levels	MR Egger	27.0801	28	0.513888
GCST90200379	finn-b-C3_LUNG_NONSMALL	Non-small cell lung cancer	Hypotaurine levels	Inverse variance weighted	27.1293	29	0.564727
GCST90200380	finn-b-C3_LUNG_NONSMALL	Non-small cell lung cancer	Glutarate (C5-DC) levels	MR Egger	24.3678	24	0.440734
GCST90200380	finn-b-C3_LUNG_NONSMALL	Non-small cell lung cancer	Glutarate (C5-DC) levels	Inverse variance weighted	26.9302	25	0.359382
GCST90200381	finn-b-C3_LUNG_NONSMALL	Non-small cell lung cancer	S-1-pyrroline-5-carboxylate levels	MR Egger	18.2708	15	0.248695
GCST90200381	finn-b-C3_LUNG_NONSMALL	Non-small cell lung cancer	S-1-pyrroline-5-carboxylate levels	Inverse variance weighted	18.4716	16	0.297014
GCST90200382	finn-b-C3_LUNG_NONSMALL	Non-small cell lung cancer	Cystine levels	MR Egger	24.0218	18	0.154315
GCST90200382	finn-b-C3_LUNG_NONSMALL	Non-small cell lung cancer	Cystine levels	Inverse variance weighted	24.1133	19	0.191843
GCST90200383	finn-b-C3_LUNG_NONSMALL	Non-small cell lung cancer	Cystathionine levels	MR Egger	28.8591	32	0.62631
GCST90200383	finn-b-C3_LUNG_NONSMALL	Non-small cell lung cancer	Cystathionine levels	Inverse variance weighted	29.4717	33	0.643527
GCST90200384	finn-b-C3_LUNG_NONSMALL	Non-small cell lung cancer	Guanidinoacetate levels	MR Egger	22.2959	23	0.502453
GCST90200384	finn-b-C3_LUNG_NONSMALL	Non-small cell lung cancer	Guanidinoacetate levels	Inverse variance weighted	22.2974	24	0.561521
GCST90200385	finn-b-C3_LUNG_NONSMALL	Non-small cell lung cancer	Sphingosine levels	MR Egger	10.3678	14	0.734832
GCST90200385	finn-b-C3_LUNG_NONSMALL	Non-small cell lung cancer	Sphingosine levels	Inverse variance weighted	15.0536	15	0.447564
GCST90200386	finn-b-C3_LUNG_NONSMALL	Non-small cell lung cancer	Deoxycholate levels	MR Egger	28.8575	25	0.269916
GCST90200386	finn-b-C3_LUNG_NONSMALL	Non-small cell lung cancer	Deoxycholate levels	Inverse variance weighted	29.0523	26	0.308711
GCST90200387	finn-b-C3_LUNG_NONSMALL	Non-small cell lung cancer	Glycocholate levels	MR Egger	40.243	32	0.150333
GCST90200387	finn-b-C3_LUNG_NONSMALL	Non-small cell lung cancer	Glycocholate levels	Inverse variance weighted	40.2848	33	0.179083
GCST90200388	finn-b-C3_LUNG_NONSMALL	Non-small cell lung cancer	Palmitoleate (16:1n7) levels	MR Egger	27.0172	24	0.303654
GCST90200388	finn-b-C3_LUNG_NONSMALL	Non-small cell lung cancer	Palmitoleate (16:1n7) levels	Inverse variance weighted	31.1646	25	0.183625
GCST90200389	finn-b-C3_LUNG_NONSMALL	Non-small cell lung cancer	Leucine levels	MR Egger	20.944	17	0.228804
GCST90200389	finn-b-C3_LUNG_NONSMALL	Non-small cell lung cancer	Leucine levels	Inverse variance weighted	21.0098	18	0.278918
GCST90200390	finn-b-C3_LUNG_NONSMALL	Non-small cell lung cancer	Stearate (18:0) levels	MR Egger	22.9312	19	0.240387
GCST90200390	finn-b-C3_LUNG_NONSMALL	Non-small cell lung cancer	Stearate (18:0) levels	Inverse variance weighted	26.5506	20	0.148387
GCST90200391	finn-b-C3_LUNG_NONSMALL	Non-small cell lung cancer	Methionine levels	MR Egger	19.3275	20	0.50064
GCST90200391	finn-b-C3_LUNG_NONSMALL	Non-small cell lung cancer	Methionine levels	Inverse variance weighted	21.1201	21	0.451632
GCST90200392	finn-b-C3_LUNG_NONSMALL	Non-small cell lung cancer	Orotate levels	MR Egger	37.9737	30	0.150427
GCST90200392	finn-b-C3_LUNG_NONSMALL	Non-small cell lung cancer	Orotate levels	Inverse variance weighted	37.9906	31	0.180886
GCST90200393	finn-b-C3_LUNG_NONSMALL	Non-small cell lung cancer	Phosphate levels (UKB data field 30810)	MR Egger	18.7418	23	0.716108
GCST90200393	finn-b-C3_LUNG_NONSMALL	Non-small cell lung cancer	Phosphate levels (UKB data field 30810)	Inverse variance weighted	18.798	24	0.762677
GCST90200394	finn-b-C3_LUNG_NONSMALL	Non-small cell lung cancer	Inosine levels	MR Egger	25.6614	20	0.177287
GCST90200394	finn-b-C3_LUNG_NONSMALL	Non-small cell lung cancer	Inosine levels	Inverse variance weighted	26.2116	21	0.198495
GCST90200395	finn-b-C3_LUNG_NONSMALL	Non-small cell lung cancer	Inosine 5'-monophosphate (IMP) levels	MR Egger	15.649	20	0.738146
GCST90200395	finn-b-C3_LUNG_NONSMALL	Non-small cell lung cancer	Inosine 5'-monophosphate (IMP) levels	Inverse variance weighted	16.5817	21	0.736129
GCST90200396	finn-b-C3_LUNG_NONSMALL	Non-small cell lung cancer	Phenylalanine levels	MR Egger	17.0175	18	0.521903
GCST90200396	finn-b-C3_LUNG_NONSMALL	Non-small cell lung cancer	Phenylalanine levels	Inverse variance weighted	18.8617	19	0.465741
GCST90200397	finn-b-C3_LUNG_NONSMALL	Non-small cell lung cancer	Palmitate (16:0) levels	MR Egger	22.9752	20	0.290013
GCST90200397	finn-b-C3_LUNG_NONSMALL	Non-small cell lung cancer	Palmitate (16:0) levels	Inverse variance weighted	25.1585	21	0.240365
GCST90200398	finn-b-C3_LUNG_NONSMALL	Non-small cell lung cancer	Malate levels	MR Egger	11.7415	17	0.815532
GCST90200398	finn-b-C3_LUNG_NONSMALL	Non-small cell lung cancer	Malate levels	Inverse variance weighted	13.4083	18	0.766771
GCST90200399	finn-b-C3_LUNG_NONSMALL	Non-small cell lung cancer	Isoleucine levels	MR Egger	22.791	20	0.299174
GCST90200399	finn-b-C3_LUNG_NONSMALL	Non-small cell lung cancer	Isoleucine levels	Inverse variance weighted	22.7959	21	0.354958
GCST90200400	finn-b-C3_LUNG_NONSMALL	Non-small cell lung cancer	Nicotinamide levels	MR Egger	22.5643	22	0.426669
GCST90200400	finn-b-C3_LUNG_NONSMALL	Non-small cell lung cancer	Nicotinamide levels	Inverse variance weighted	22.6141	23	0.483485
GCST90200401	finn-b-C3_LUNG_NONSMALL	Non-small cell lung cancer	Myo-inositol levels	MR Egger	31.4074	28	0.29929
GCST90200401	finn-b-C3_LUNG_NONSMALL	Non-small cell lung cancer	Myo-inositol levels	Inverse variance weighted	33.8915	29	0.243254
GCST90200402	finn-b-C3_LUNG_NONSMALL	Non-small cell lung cancer	Lysine levels	MR Egger	23.2164	29	0.766548
GCST90200402	finn-b-C3_LUNG_NONSMALL	Non-small cell lung cancer	Lysine levels	Inverse variance weighted	23.8318	30	0.779581
GCST90200403	finn-b-C3_LUNG_NONSMALL	Non-small cell lung cancer	Citrulline levels	MR Egger	33.9175	28	0.203602
GCST90200403	finn-b-C3_LUNG_NONSMALL	Non-small cell lung cancer	Citrulline levels	Inverse variance weighted	33.9465	29	0.241223
GCST90200404	finn-b-C3_LUNG_NONSMALL	Non-small cell lung cancer	Ornithine levels	MR Egger	17.5623	24	0.823712
GCST90200404	finn-b-C3_LUNG_NONSMALL	Non-small cell lung cancer	Ornithine levels	Inverse variance weighted	17.849	25	0.848733
GCST90200405	finn-b-C3_LUNG_NONSMALL	Non-small cell lung cancer	Retinol (Vitamin A) levels	MR Egger	36.3365	26	0.0856516
GCST90200405	finn-b-C3_LUNG_NONSMALL	Non-small cell lung cancer	Retinol (Vitamin A) levels	Inverse variance weighted	36.7487	27	0.0998541
GCST90200406	finn-b-C3_LUNG_NONSMALL	Non-small cell lung cancer	1-methylnicotinamide levels	MR Egger	8.29519	16	0.939589
GCST90200406	finn-b-C3_LUNG_NONSMALL	Non-small cell lung cancer	1-methylnicotinamide levels	Inverse variance weighted	8.60186	17	0.951931
GCST90200407	finn-b-C3_LUNG_NONSMALL	Non-small cell lung cancer	Uridine levels	MR Egger	9.34023	16	0.898743
GCST90200407	finn-b-C3_LUNG_NONSMALL	Non-small cell lung cancer	Uridine levels	Inverse variance weighted	10.0557	17	0.901259
GCST90200408	finn-b-C3_LUNG_NONSMALL	Non-small cell lung cancer	Plasma lactate levels	MR Egger	9.76019	17	0.913364
GCST90200408	finn-b-C3_LUNG_NONSMALL	Non-small cell lung cancer	Plasma lactate levels	Inverse variance weighted	10.3938	18	0.918293
GCST90200409	finn-b-C3_LUNG_NONSMALL	Non-small cell lung cancer	Pristanate levels	MR Egger	10.141	12	0.603589
GCST90200409	finn-b-C3_LUNG_NONSMALL	Non-small cell lung cancer	Pristanate levels	Inverse variance weighted	10.3804	13	0.662574
GCST90200410	finn-b-C3_LUNG_NONSMALL	Non-small cell lung cancer	Phytanate levels	MR Egger	25.6035	19	0.141621
GCST90200410	finn-b-C3_LUNG_NONSMALL	Non-small cell lung cancer	Phytanate levels	Inverse variance weighted	27.1662	20	0.130654
GCST90200411	finn-b-C3_LUNG_NONSMALL	Non-small cell lung cancer	Plasma free proline levels	MR Egger	34.5154	29	0.220895
GCST90200411	finn-b-C3_LUNG_NONSMALL	Non-small cell lung cancer	Plasma free proline levels	Inverse variance weighted	34.596	30	0.257636
GCST90200412	finn-b-C3_LUNG_NONSMALL	Non-small cell lung cancer	Glutamate levels	MR Egger	14.9233	19	0.727461
GCST90200412	finn-b-C3_LUNG_NONSMALL	Non-small cell lung cancer	Glutamate levels	Inverse variance weighted	15.8053	20	0.728625
GCST90200413	finn-b-C3_LUNG_NONSMALL	Non-small cell lung cancer	2'-deoxyuridine levels	MR Egger	21.3699	22	0.497988
GCST90200413	finn-b-C3_LUNG_NONSMALL	Non-small cell lung cancer	2'-deoxyuridine levels	Inverse variance weighted	21.9385	23	0.523965
GCST90200414	finn-b-C3_LUNG_NONSMALL	Non-small cell lung cancer	Myristate (14:0) levels	MR Egger	25.7245	21	0.21715
GCST90200414	finn-b-C3_LUNG_NONSMALL	Non-small cell lung cancer	Myristate (14:0) levels	Inverse variance weighted	28.2681	22	0.166965
GCST90200415	finn-b-C3_LUNG_NONSMALL	Non-small cell lung cancer	Serine levels	MR Egger	39.9979	34	0.221141
GCST90200415	finn-b-C3_LUNG_NONSMALL	Non-small cell lung cancer	Serine levels	Inverse variance weighted	40.5467	35	0.238961
GCST90200416	finn-b-C3_LUNG_NONSMALL	Non-small cell lung cancer	Trans-urocanate levels	MR Egger	17.6727	17	0.409763
GCST90200416	finn-b-C3_LUNG_NONSMALL	Non-small cell lung cancer	Trans-urocanate levels	Inverse variance weighted	17.6758	18	0.477197
GCST90200417	finn-b-C3_LUNG_NONSMALL	Non-small cell lung cancer	Urea levels	MR Egger	28.1242	20	0.106491
GCST90200417	finn-b-C3_LUNG_NONSMALL	Non-small cell lung cancer	Urea levels	Inverse variance weighted	32.7927	21	0.0485673
GCST90200418	finn-b-C3_LUNG_NONSMALL	Non-small cell lung cancer	Pyridoxal levels	MR Egger	35.3686	39	0.636271
GCST90200418	finn-b-C3_LUNG_NONSMALL	Non-small cell lung cancer	Pyridoxal levels	Inverse variance weighted	36.2389	40	0.64029
GCST90200419	finn-b-C3_LUNG_NONSMALL	Non-small cell lung cancer	Glutamine levels	MR Egger	19.6783	24	0.714918
GCST90200419	finn-b-C3_LUNG_NONSMALL	Non-small cell lung cancer	Glutamine levels	Inverse variance weighted	20.5049	25	0.719863
GCST90200420	finn-b-C3_LUNG_NONSMALL	Non-small cell lung cancer	Taurine levels	MR Egger	11.8533	14	0.618083
GCST90200420	finn-b-C3_LUNG_NONSMALL	Non-small cell lung cancer	Taurine levels	Inverse variance weighted	14.2396	15	0.507437
GCST90200421	finn-b-C3_LUNG_NONSMALL	Non-small cell lung cancer	Salicylate levels	MR Egger	28.2741	22	0.166774
GCST90200421	finn-b-C3_LUNG_NONSMALL	Non-small cell lung cancer	Salicylate levels	Inverse variance weighted	30.1239	23	0.145879
GCST90200422	finn-b-C3_LUNG_NONSMALL	Non-small cell lung cancer	Serotonin levels	MR Egger	16.7549	23	0.821102
GCST90200422	finn-b-C3_LUNG_NONSMALL	Non-small cell lung cancer	Serotonin levels	Inverse variance weighted	18.4716	24	0.779551
GCST90200423	finn-b-C3_LUNG_NONSMALL	Non-small cell lung cancer	Spermidine levels	MR Egger	36.6678	20	0.0128222
GCST90200423	finn-b-C3_LUNG_NONSMALL	Non-small cell lung cancer	Spermidine levels	Inverse variance weighted	37.6552	21	0.0141404
GCST90200424	finn-b-C3_LUNG_NONSMALL	Non-small cell lung cancer	Dimethylglycine levels	MR Egger	30.4368	29	0.392442
GCST90200424	finn-b-C3_LUNG_NONSMALL	Non-small cell lung cancer	Dimethylglycine levels	Inverse variance weighted	31.1132	30	0.409855
GCST90200425	finn-b-C3_LUNG_NONSMALL	Non-small cell lung cancer	Betaine levels	MR Egger	20.8644	23	0.589366
GCST90200425	finn-b-C3_LUNG_NONSMALL	Non-small cell lung cancer	Betaine levels	Inverse variance weighted	21.6509	24	0.600095
GCST90200426	finn-b-C3_LUNG_NONSMALL	Non-small cell lung cancer	Xylose levels	MR Egger	15.3553	23	0.881451
GCST90200426	finn-b-C3_LUNG_NONSMALL	Non-small cell lung cancer	Xylose levels	Inverse variance weighted	15.776	24	0.895991
GCST90200427	finn-b-C3_LUNG_NONSMALL	Non-small cell lung cancer	Tyrosine levels	MR Egger	34.6238	27	0.148654
GCST90200427	finn-b-C3_LUNG_NONSMALL	Non-small cell lung cancer	Tyrosine levels	Inverse variance weighted	34.9378	28	0.171685
GCST90200428	finn-b-C3_LUNG_NONSMALL	Non-small cell lung cancer	Caprate (10:0) levels	MR Egger	15.3171	12	0.224554
GCST90200428	finn-b-C3_LUNG_NONSMALL	Non-small cell lung cancer	Caprate (10:0) levels	Inverse variance weighted	16.1383	13	0.241742
GCST90200429	finn-b-C3_LUNG_NONSMALL	Non-small cell lung cancer	Cytidine levels	MR Egger	15.9758	26	0.936783
GCST90200429	finn-b-C3_LUNG_NONSMALL	Non-small cell lung cancer	Cytidine levels	Inverse variance weighted	16.1476	27	0.950075
GCST90200430	finn-b-C3_LUNG_NONSMALL	Non-small cell lung cancer	Pyruvate levels	MR Egger	18.812	20	0.534078
GCST90200430	finn-b-C3_LUNG_NONSMALL	Non-small cell lung cancer	Pyruvate levels	Inverse variance weighted	19.0677	21	0.580795
GCST90200431	finn-b-C3_LUNG_NONSMALL	Non-small cell lung cancer	Alanine levels	MR Egger	15.5507	20	0.74408
GCST90200431	finn-b-C3_LUNG_NONSMALL	Non-small cell lung cancer	Alanine levels	Inverse variance weighted	15.5528	21	0.794229
GCST90200432	finn-b-C3_LUNG_NONSMALL	Non-small cell lung cancer	Threonine levels	MR Egger	35.5693	30	0.222516
GCST90200432	finn-b-C3_LUNG_NONSMALL	Non-small cell lung cancer	Threonine levels	Inverse variance weighted	37.447	31	0.197256
GCST90200433	finn-b-C3_LUNG_NONSMALL	Non-small cell lung cancer	Cytosine levels	MR Egger	15.6444	14	0.335567
GCST90200433	finn-b-C3_LUNG_NONSMALL	Non-small cell lung cancer	Cytosine levels	Inverse variance weighted	15.8393	15	0.392811
GCST90200434	finn-b-C3_LUNG_NONSMALL	Non-small cell lung cancer	12,13-DiHOME levels	MR Egger	21.9735	26	0.690145
GCST90200434	finn-b-C3_LUNG_NONSMALL	Non-small cell lung cancer	12,13-DiHOME levels	Inverse variance weighted	25.3996	27	0.552076
GCST90200435	finn-b-C3_LUNG_NONSMALL	Non-small cell lung cancer	Mannose levels	MR Egger	32.0172	24	0.126568
GCST90200435	finn-b-C3_LUNG_NONSMALL	Non-small cell lung cancer	Mannose levels	Inverse variance weighted	33.4867	25	0.119343
GCST90200436	finn-b-C3_LUNG_NONSMALL	Non-small cell lung cancer	Caffeine levels	MR Egger	21.0474	25	0.689965
GCST90200436	finn-b-C3_LUNG_NONSMALL	Non-small cell lung cancer	Caffeine levels	Inverse variance weighted	21.758	26	0.701863
GCST90200437	finn-b-C3_LUNG_NONSMALL	Non-small cell lung cancer	Fructose levels	MR Egger	24.8179	23	0.359745
GCST90200437	finn-b-C3_LUNG_NONSMALL	Non-small cell lung cancer	Fructose levels	Inverse variance weighted	25.1108	24	0.399762
GCST90200438	finn-b-C3_LUNG_NONSMALL	Non-small cell lung cancer	Alpha-ketobutyrate levels	MR Egger	7.72547	15	0.934317
GCST90200438	finn-b-C3_LUNG_NONSMALL	Non-small cell lung cancer	Alpha-ketobutyrate levels	Inverse variance weighted	9.063	16	0.910797
GCST90200439	finn-b-C3_LUNG_NONSMALL	Non-small cell lung cancer	Cysteine levels	MR Egger	12.3104	13	0.502374
GCST90200439	finn-b-C3_LUNG_NONSMALL	Non-small cell lung cancer	Cysteine levels	Inverse variance weighted	12.858	14	0.537738
GCST90200440	finn-b-C3_LUNG_NONSMALL	Non-small cell lung cancer	Blood sugar levels	MR Egger	13.2267	22	0.926644
GCST90200440	finn-b-C3_LUNG_NONSMALL	Non-small cell lung cancer	Blood sugar levels	Inverse variance weighted	13.9734	23	0.92763
GCST90200441	finn-b-C3_LUNG_NONSMALL	Non-small cell lung cancer	Tryptophan levels	MR Egger	12.9829	21	0.909221
GCST90200441	finn-b-C3_LUNG_NONSMALL	Non-small cell lung cancer	Tryptophan levels	Inverse variance weighted	13.7753	22	0.909262
GCST90200442	finn-b-C3_LUNG_NONSMALL	Non-small cell lung cancer	Valine levels	MR Egger	18.5126	20	0.55368
GCST90200442	finn-b-C3_LUNG_NONSMALL	Non-small cell lung cancer	Valine levels	Inverse variance weighted	18.7362	21	0.60206
GCST90200443	finn-b-C3_LUNG_NONSMALL	Non-small cell lung cancer	Pseudouridine levels	MR Egger	16.5334	21	0.738975
GCST90200443	finn-b-C3_LUNG_NONSMALL	Non-small cell lung cancer	Pseudouridine levels	Inverse variance weighted	16.9029	22	0.768701
GCST90200444	finn-b-C3_LUNG_NONSMALL	Non-small cell lung cancer	Dihydroorotate levels	MR Egger	31.7191	27	0.242646
GCST90200444	finn-b-C3_LUNG_NONSMALL	Non-small cell lung cancer	Dihydroorotate levels	Inverse variance weighted	32.0069	28	0.274229
GCST90200445	finn-b-C3_LUNG_NONSMALL	Non-small cell lung cancer	Caprylate (8:0) levels	MR Egger	16.4088	20	0.690964
GCST90200445	finn-b-C3_LUNG_NONSMALL	Non-small cell lung cancer	Caprylate (8:0) levels	Inverse variance weighted	16.4998	21	0.740946
GCST90200446	finn-b-C3_LUNG_NONSMALL	Non-small cell lung cancer	Arachidate (20:0) levels	MR Egger	16.3985	22	0.795626
GCST90200446	finn-b-C3_LUNG_NONSMALL	Non-small cell lung cancer	Arachidate (20:0) levels	Inverse variance weighted	18.1243	23	0.750715
GCST90200447	finn-b-C3_LUNG_NONSMALL	Non-small cell lung cancer	Maltose levels in coronary artery disease	MR Egger	18.6227	18	0.415397
GCST90200447	finn-b-C3_LUNG_NONSMALL	Non-small cell lung cancer	Maltose levels in coronary artery disease	Inverse variance weighted	19.1183	19	0.449271
GCST90200448	finn-b-C3_LUNG_NONSMALL	Non-small cell lung cancer	N-stearoyl-sphinganine (d18:0/18:0) levels	MR Egger	9.70333	14	0.783536
GCST90200448	finn-b-C3_LUNG_NONSMALL	Non-small cell lung cancer	N-stearoyl-sphinganine (d18:0/18:0) levels	Inverse variance weighted	10.8948	15	0.760015
GCST90200449	finn-b-C3_LUNG_NONSMALL	Non-small cell lung cancer	Sucrose levels	MR Egger	18.9828	15	0.214512
GCST90200449	finn-b-C3_LUNG_NONSMALL	Non-small cell lung cancer	Sucrose levels	Inverse variance weighted	19.0054	16	0.268383
GCST90200450	finn-b-C3_LUNG_NONSMALL	Non-small cell lung cancer	Caproate (6:0) levels	MR Egger	14.4453	22	0.884924
GCST90200450	finn-b-C3_LUNG_NONSMALL	Non-small cell lung cancer	Caproate (6:0) levels	Inverse variance weighted	14.4897	23	0.911985
GCST90200451	finn-b-C3_LUNG_NONSMALL	Non-small cell lung cancer	Nonadecanoate (19:0) levels	MR Egger	23.6103	24	0.484053
GCST90200451	finn-b-C3_LUNG_NONSMALL	Non-small cell lung cancer	Nonadecanoate (19:0) levels	Inverse variance weighted	27.7644	25	0.318814
GCST90200452	finn-b-C3_LUNG_NONSMALL	Non-small cell lung cancer	Plasma free asparagine levels	MR Egger	27.338	23	0.241855
GCST90200452	finn-b-C3_LUNG_NONSMALL	Non-small cell lung cancer	Plasma free asparagine levels	Inverse variance weighted	28.0807	24	0.25665
GCST90200453	finn-b-C3_LUNG_NONSMALL	Non-small cell lung cancer	X-07765 levels	MR Egger	11.9209	23	0.971673
GCST90200453	finn-b-C3_LUNG_NONSMALL	Non-small cell lung cancer	X-07765 levels	Inverse variance weighted	12.0146	24	0.979743
GCST90200454	finn-b-C3_LUNG_NONSMALL	Non-small cell lung cancer	Kynurenate levels	MR Egger	23.1788	29	0.768296
GCST90200454	finn-b-C3_LUNG_NONSMALL	Non-small cell lung cancer	Kynurenate levels	Inverse variance weighted	24.6027	30	0.7441
GCST90200455	finn-b-C3_LUNG_NONSMALL	Non-small cell lung cancer	Alpha-ketoglutarate levels	MR Egger	18.5573	24	0.775167
GCST90200455	finn-b-C3_LUNG_NONSMALL	Non-small cell lung cancer	Alpha-ketoglutarate levels	Inverse variance weighted	19.3485	25	0.780114
GCST90200456	finn-b-C3_LUNG_NONSMALL	Non-small cell lung cancer	X-11308 levels	MR Egger	31.4698	28	0.296619
GCST90200456	finn-b-C3_LUNG_NONSMALL	Non-small cell lung cancer	X-11308 levels	Inverse variance weighted	31.471	29	0.343567
GCST90200457	finn-b-C3_LUNG_NONSMALL	Non-small cell lung cancer	Pentadecanoate (15:0) levels	MR Egger	23.885	20	0.247452
GCST90200457	finn-b-C3_LUNG_NONSMALL	Non-small cell lung cancer	Pentadecanoate (15:0) levels	Inverse variance weighted	23.8883	21	0.298502
GCST90200458	finn-b-C3_LUNG_NONSMALL	Non-small cell lung cancer	X-11315 levels	MR Egger	23.7365	22	0.361194
GCST90200458	finn-b-C3_LUNG_NONSMALL	Non-small cell lung cancer	X-11315 levels	Inverse variance weighted	23.9691	23	0.405519
GCST90200459	finn-b-C3_LUNG_NONSMALL	Non-small cell lung cancer	Margarate (17:0) levels	MR Egger	21.5748	20	0.364021
GCST90200459	finn-b-C3_LUNG_NONSMALL	Non-small cell lung cancer	Margarate (17:0) levels	Inverse variance weighted	23.1822	21	0.334341
GCST90200460	finn-b-C3_LUNG_NONSMALL	Non-small cell lung cancer	X-11372 levels	MR Egger	36.4043	25	0.0656849
GCST90200460	finn-b-C3_LUNG_NONSMALL	Non-small cell lung cancer	X-11372 levels	Inverse variance weighted	37.343	26	0.0695958
GCST90200461	finn-b-C3_LUNG_NONSMALL	Non-small cell lung cancer	X-10458 levels	MR Egger	19.4936	22	0.614685
GCST90200461	finn-b-C3_LUNG_NONSMALL	Non-small cell lung cancer	X-10458 levels	Inverse variance weighted	19.6291	23	0.664168
GCST90200462	finn-b-C3_LUNG_NONSMALL	Non-small cell lung cancer	X-11299 levels	MR Egger	15.8536	18	0.602767
GCST90200462	finn-b-C3_LUNG_NONSMALL	Non-small cell lung cancer	X-11299 levels	Inverse variance weighted	15.8554	19	0.666903
GCST90200463	finn-b-C3_LUNG_NONSMALL	Non-small cell lung cancer	X-11478 levels	MR Egger	23.1949	22	0.390796
GCST90200463	finn-b-C3_LUNG_NONSMALL	Non-small cell lung cancer	X-11478 levels	Inverse variance weighted	27.766	23	0.224759
GCST90200464	finn-b-C3_LUNG_NONSMALL	Non-small cell lung cancer	X-11849 levels	MR Egger	29.1968	30	0.507276
GCST90200464	finn-b-C3_LUNG_NONSMALL	Non-small cell lung cancer	X-11849 levels	Inverse variance weighted	29.2544	31	0.555984
GCST90200465	finn-b-C3_LUNG_NONSMALL	Non-small cell lung cancer	X-11787 levels	MR Egger	16.8621	19	0.599208
GCST90200465	finn-b-C3_LUNG_NONSMALL	Non-small cell lung cancer	X-11787 levels	Inverse variance weighted	18.552	20	0.551096
GCST90200466	finn-b-C3_LUNG_NONSMALL	Non-small cell lung cancer	X-11632 levels	MR Egger	18.1322	23	0.750278
GCST90200466	finn-b-C3_LUNG_NONSMALL	Non-small cell lung cancer	X-11632 levels	Inverse variance weighted	18.7796	24	0.763641
GCST90200467	finn-b-C3_LUNG_NONSMALL	Non-small cell lung cancer	X-11852 levels	MR Egger	14.1467	23	0.922595
GCST90200467	finn-b-C3_LUNG_NONSMALL	Non-small cell lung cancer	X-11852 levels	Inverse variance weighted	14.39	24	0.937347
GCST90200468	finn-b-C3_LUNG_NONSMALL	Non-small cell lung cancer	X-11847 levels	MR Egger	20.6425	17	0.24269
GCST90200468	finn-b-C3_LUNG_NONSMALL	Non-small cell lung cancer	X-11847 levels	Inverse variance weighted	21.0276	18	0.278024
GCST90200469	finn-b-C3_LUNG_NONSMALL	Non-small cell lung cancer	X-11483 levels	MR Egger	26.4916	23	0.278211
GCST90200469	finn-b-C3_LUNG_NONSMALL	Non-small cell lung cancer	X-11483 levels	Inverse variance weighted	29.7123	24	0.19447
GCST90200470	finn-b-C3_LUNG_NONSMALL	Non-small cell lung cancer	X-11470 levels	MR Egger	38.2993	31	0.172045
GCST90200470	finn-b-C3_LUNG_NONSMALL	Non-small cell lung cancer	X-11470 levels	Inverse variance weighted	38.3211	32	0.204528
GCST90200471	finn-b-C3_LUNG_NONSMALL	Non-small cell lung cancer	X-11381 levels	MR Egger	30.6852	22	0.10274
GCST90200471	finn-b-C3_LUNG_NONSMALL	Non-small cell lung cancer	X-11381 levels	Inverse variance weighted	30.7455	23	0.129175
GCST90200472	finn-b-C3_LUNG_NONSMALL	Non-small cell lung cancer	X-11850 levels	MR Egger	21.828	21	0.409478
GCST90200472	finn-b-C3_LUNG_NONSMALL	Non-small cell lung cancer	X-11850 levels	Inverse variance weighted	22.4593	22	0.432779
GCST90200473	finn-b-C3_LUNG_NONSMALL	Non-small cell lung cancer	X-11795 levels	MR Egger	13.163	13	0.435299
GCST90200473	finn-b-C3_LUNG_NONSMALL	Non-small cell lung cancer	X-11795 levels	Inverse variance weighted	14.3403	14	0.424681
GCST90200474	finn-b-C3_LUNG_NONSMALL	Non-small cell lung cancer	X-11444 levels	MR Egger	34.0908	27	0.163423
GCST90200474	finn-b-C3_LUNG_NONSMALL	Non-small cell lung cancer	X-11444 levels	Inverse variance weighted	34.1645	28	0.195511
GCST90200475	finn-b-C3_LUNG_NONSMALL	Non-small cell lung cancer	X-11858 levels	MR Egger	26.6242	25	0.374918
GCST90200475	finn-b-C3_LUNG_NONSMALL	Non-small cell lung cancer	X-11858 levels	Inverse variance weighted	28.2048	26	0.348454
GCST90200476	finn-b-C3_LUNG_NONSMALL	Non-small cell lung cancer	X-11843 levels	MR Egger	17.8561	22	0.714485
GCST90200476	finn-b-C3_LUNG_NONSMALL	Non-small cell lung cancer	X-11843 levels	Inverse variance weighted	18.3717	23	0.737027
GCST90200477	finn-b-C3_LUNG_NONSMALL	Non-small cell lung cancer	X-12127 levels	MR Egger	22.1802	28	0.772879
GCST90200477	finn-b-C3_LUNG_NONSMALL	Non-small cell lung cancer	X-12127 levels	Inverse variance weighted	22.1896	29	0.812255
GCST90200478	finn-b-C3_LUNG_NONSMALL	Non-small cell lung cancer	X-12221 levels	MR Egger	19.3148	21	0.564951
GCST90200478	finn-b-C3_LUNG_NONSMALL	Non-small cell lung cancer	X-12221 levels	Inverse variance weighted	19.4718	22	0.61604
GCST90200479	finn-b-C3_LUNG_NONSMALL	Non-small cell lung cancer	X-12283 levels	MR Egger	27.439	25	0.334314
GCST90200479	finn-b-C3_LUNG_NONSMALL	Non-small cell lung cancer	X-12283 levels	Inverse variance weighted	27.4816	26	0.384431
GCST90200480	finn-b-C3_LUNG_NONSMALL	Non-small cell lung cancer	X-12410 levels	MR Egger	15.3905	23	0.880093
GCST90200480	finn-b-C3_LUNG_NONSMALL	Non-small cell lung cancer	X-12410 levels	Inverse variance weighted	15.459	24	0.906607
GCST90200481	finn-b-C3_LUNG_NONSMALL	Non-small cell lung cancer	X-12104 levels	MR Egger	13.6735	11	0.251591
GCST90200481	finn-b-C3_LUNG_NONSMALL	Non-small cell lung cancer	X-12104 levels	Inverse variance weighted	15.7472	12	0.20309
GCST90200482	finn-b-C3_LUNG_NONSMALL	Non-small cell lung cancer	X-12193 levels	MR Egger	30.5946	25	0.202794
GCST90200482	finn-b-C3_LUNG_NONSMALL	Non-small cell lung cancer	X-12193 levels	Inverse variance weighted	30.6095	26	0.243132
GCST90200483	finn-b-C3_LUNG_NONSMALL	Non-small cell lung cancer	X-12216 levels	MR Egger	30.3724	21	0.0847553
GCST90200483	finn-b-C3_LUNG_NONSMALL	Non-small cell lung cancer	X-12216 levels	Inverse variance weighted	33.9854	22	0.0492927
GCST90200484	finn-b-C3_LUNG_NONSMALL	Non-small cell lung cancer	X-12306 levels	MR Egger	18.8118	27	0.876757
GCST90200484	finn-b-C3_LUNG_NONSMALL	Non-small cell lung cancer	X-12306 levels	Inverse variance weighted	19.8036	28	0.871518
GCST90200485	finn-b-C3_LUNG_NONSMALL	Non-small cell lung cancer	X-12100 levels	MR Egger	16.006	19	0.65688
GCST90200485	finn-b-C3_LUNG_NONSMALL	Non-small cell lung cancer	X-12100 levels	Inverse variance weighted	17.7193	20	0.605891
GCST90200486	finn-b-C3_LUNG_NONSMALL	Non-small cell lung cancer	X-12261 levels	MR Egger	14.0275	17	0.665155
GCST90200486	finn-b-C3_LUNG_NONSMALL	Non-small cell lung cancer	X-12261 levels	Inverse variance weighted	15.227	18	0.646323
GCST90200487	finn-b-C3_LUNG_NONSMALL	Non-small cell lung cancer	X-11880 levels	MR Egger	11.806	16	0.757221
GCST90200487	finn-b-C3_LUNG_NONSMALL	Non-small cell lung cancer	X-11880 levels	Inverse variance weighted	12.14	17	0.791589
GCST90200488	finn-b-C3_LUNG_NONSMALL	Non-small cell lung cancer	X-12117 levels	MR Egger	25.2154	31	0.758002
GCST90200488	finn-b-C3_LUNG_NONSMALL	Non-small cell lung cancer	X-12117 levels	Inverse variance weighted	27.5788	32	0.690026
GCST90200489	finn-b-C3_LUNG_NONSMALL	Non-small cell lung cancer	X-12407 levels	MR Egger	25.7323	22	0.263354
GCST90200489	finn-b-C3_LUNG_NONSMALL	Non-small cell lung cancer	X-12407 levels	Inverse variance weighted	29.5898	23	0.161542
GCST90200490	finn-b-C3_LUNG_NONSMALL	Non-small cell lung cancer	X-12101 levels	MR Egger	27.0392	22	0.20974
GCST90200490	finn-b-C3_LUNG_NONSMALL	Non-small cell lung cancer	X-12101 levels	Inverse variance weighted	27.5183	23	0.234545
GCST90200491	finn-b-C3_LUNG_NONSMALL	Non-small cell lung cancer	X-12026 levels	MR Egger	15.5405	24	0.903943
GCST90200491	finn-b-C3_LUNG_NONSMALL	Non-small cell lung cancer	X-12026 levels	Inverse variance weighted	15.5891	25	0.926517
GCST90200492	finn-b-C3_LUNG_NONSMALL	Non-small cell lung cancer	X-12411 levels	MR Egger	14.5788	14	0.40754
GCST90200492	finn-b-C3_LUNG_NONSMALL	Non-small cell lung cancer	X-12411 levels	Inverse variance weighted	15.5535	15	0.412329
GCST90200493	finn-b-C3_LUNG_NONSMALL	Non-small cell lung cancer	X-12013 levels	MR Egger	18.7095	20	0.540772
GCST90200493	finn-b-C3_LUNG_NONSMALL	Non-small cell lung cancer	X-12013 levels	Inverse variance weighted	27.058	21	0.168942
GCST90200494	finn-b-C3_LUNG_NONSMALL	Non-small cell lung cancer	X-12007 levels	MR Egger	15.1533	12	0.233158
GCST90200494	finn-b-C3_LUNG_NONSMALL	Non-small cell lung cancer	X-12007 levels	Inverse variance weighted	20.9664	13	0.0735963
GCST90200495	finn-b-C3_LUNG_NONSMALL	Non-small cell lung cancer	X-12462 levels	MR Egger	7.67453	10	0.660595
GCST90200495	finn-b-C3_LUNG_NONSMALL	Non-small cell lung cancer	X-12462 levels	Inverse variance weighted	8.2021	11	0.695094
GCST90200496	finn-b-C3_LUNG_NONSMALL	Non-small cell lung cancer	X-12714 levels	MR Egger	18.8272	13	0.128559
GCST90200496	finn-b-C3_LUNG_NONSMALL	Non-small cell lung cancer	X-12714 levels	Inverse variance weighted	18.8655	14	0.170151
GCST90200497	finn-b-C3_LUNG_NONSMALL	Non-small cell lung cancer	X-12740 levels	MR Egger	9.46717	11	0.578853
GCST90200497	finn-b-C3_LUNG_NONSMALL	Non-small cell lung cancer	X-12740 levels	Inverse variance weighted	10.5686	12	0.566205
GCST90200498	finn-b-C3_LUNG_NONSMALL	Non-small cell lung cancer	X-12730 levels	MR Egger	11.9753	17	0.801631
GCST90200498	finn-b-C3_LUNG_NONSMALL	Non-small cell lung cancer	X-12730 levels	Inverse variance weighted	12.0056	18	0.846947
GCST90200499	finn-b-C3_LUNG_NONSMALL	Non-small cell lung cancer	X-12701 levels	MR Egger	5.31997	13	0.967458
GCST90200499	finn-b-C3_LUNG_NONSMALL	Non-small cell lung cancer	X-12701 levels	Inverse variance weighted	5.6827	14	0.973866
GCST90200500	finn-b-C3_LUNG_NONSMALL	Non-small cell lung cancer	X-12816 levels	MR Egger	31.5255	25	0.172205
GCST90200500	finn-b-C3_LUNG_NONSMALL	Non-small cell lung cancer	X-12816 levels	Inverse variance weighted	31.6827	26	0.203823
GCST90200501	finn-b-C3_LUNG_NONSMALL	Non-small cell lung cancer	X-12731 levels	MR Egger	16.5853	26	0.921077
GCST90200501	finn-b-C3_LUNG_NONSMALL	Non-small cell lung cancer	X-12731 levels	Inverse variance weighted	17.3439	27	0.922296
GCST90200502	finn-b-C3_LUNG_NONSMALL	Non-small cell lung cancer	X-12707 levels	MR Egger	38.1445	27	0.075606
GCST90200502	finn-b-C3_LUNG_NONSMALL	Non-small cell lung cancer	X-12707 levels	Inverse variance weighted	38.8576	28	0.08324
GCST90200503	finn-b-C3_LUNG_NONSMALL	Non-small cell lung cancer	X-12729 levels	MR Egger	33.5576	26	0.146529
GCST90200503	finn-b-C3_LUNG_NONSMALL	Non-small cell lung cancer	X-12729 levels	Inverse variance weighted	33.8537	27	0.170342
GCST90200504	finn-b-C3_LUNG_NONSMALL	Non-small cell lung cancer	X-12830 levels	MR Egger	35.9731	25	0.0720088
GCST90200504	finn-b-C3_LUNG_NONSMALL	Non-small cell lung cancer	X-12830 levels	Inverse variance weighted	36.6211	26	0.080824
GCST90200505	finn-b-C3_LUNG_NONSMALL	Non-small cell lung cancer	X-12818 levels	MR Egger	14.5273	20	0.802785
GCST90200505	finn-b-C3_LUNG_NONSMALL	Non-small cell lung cancer	X-12818 levels	Inverse variance weighted	18.3205	21	0.628644
GCST90200506	finn-b-C3_LUNG_NONSMALL	Non-small cell lung cancer	X-12812 levels	MR Egger	13.767	16	0.616067
GCST90200506	finn-b-C3_LUNG_NONSMALL	Non-small cell lung cancer	X-12812 levels	Inverse variance weighted	15.9094	17	0.530265
GCST90200507	finn-b-C3_LUNG_NONSMALL	Non-small cell lung cancer	X-12822 levels	MR Egger	10.8529	13	0.623139
GCST90200507	finn-b-C3_LUNG_NONSMALL	Non-small cell lung cancer	X-12822 levels	Inverse variance weighted	12.311	14	0.581341
GCST90200508	finn-b-C3_LUNG_NONSMALL	Non-small cell lung cancer	X-12738 levels	MR Egger	15.4178	16	0.494274
GCST90200508	finn-b-C3_LUNG_NONSMALL	Non-small cell lung cancer	X-12738 levels	Inverse variance weighted	16.3918	17	0.496252
GCST90200509	finn-b-C3_LUNG_NONSMALL	Non-small cell lung cancer	X-12544 levels	MR Egger	17.0184	22	0.762347
GCST90200509	finn-b-C3_LUNG_NONSMALL	Non-small cell lung cancer	X-12544 levels	Inverse variance weighted	18.9259	23	0.705517
GCST90200510	finn-b-C3_LUNG_NONSMALL	Non-small cell lung cancer	X-12680 levels	MR Egger	16.8304	15	0.329104
GCST90200510	finn-b-C3_LUNG_NONSMALL	Non-small cell lung cancer	X-12680 levels	Inverse variance weighted	17.0964	16	0.379388
GCST90200511	finn-b-C3_LUNG_NONSMALL	Non-small cell lung cancer	X-12906 levels	MR Egger	11.5589	15	0.712062
GCST90200511	finn-b-C3_LUNG_NONSMALL	Non-small cell lung cancer	X-12906 levels	Inverse variance weighted	11.7371	16	0.761867
GCST90200512	finn-b-C3_LUNG_NONSMALL	Non-small cell lung cancer	X-13684 levels	MR Egger	33.1995	31	0.360436
GCST90200512	finn-b-C3_LUNG_NONSMALL	Non-small cell lung cancer	X-13684 levels	Inverse variance weighted	33.5675	32	0.391291
GCST90200513	finn-b-C3_LUNG_NONSMALL	Non-small cell lung cancer	X-13507 levels	MR Egger	17.3059	14	0.240242
GCST90200513	finn-b-C3_LUNG_NONSMALL	Non-small cell lung cancer	X-13507 levels	Inverse variance weighted	17.7015	15	0.278685
GCST90200514	finn-b-C3_LUNG_NONSMALL	Non-small cell lung cancer	X-12851 levels	MR Egger	13.6762	20	0.846526
GCST90200514	finn-b-C3_LUNG_NONSMALL	Non-small cell lung cancer	X-12851 levels	Inverse variance weighted	13.9098	21	0.873442
GCST90200515	finn-b-C3_LUNG_NONSMALL	Non-small cell lung cancer	X-12849 levels	MR Egger	28.0162	21	0.139692
GCST90200515	finn-b-C3_LUNG_NONSMALL	Non-small cell lung cancer	X-12849 levels	Inverse variance weighted	28.4634	22	0.160827
GCST90200516	finn-b-C3_LUNG_NONSMALL	Non-small cell lung cancer	X-12847 levels	MR Egger	21.347	16	0.165554
GCST90200516	finn-b-C3_LUNG_NONSMALL	Non-small cell lung cancer	X-12847 levels	Inverse variance weighted	22.3759	17	0.170693
GCST90200517	finn-b-C3_LUNG_NONSMALL	Non-small cell lung cancer	X-13553 levels	MR Egger	15.1229	22	0.856912
GCST90200517	finn-b-C3_LUNG_NONSMALL	Non-small cell lung cancer	X-13553 levels	Inverse variance weighted	15.4633	23	0.877263
GCST90200518	finn-b-C3_LUNG_NONSMALL	Non-small cell lung cancer	X-12839 levels	MR Egger	24.9757	25	0.463738
GCST90200518	finn-b-C3_LUNG_NONSMALL	Non-small cell lung cancer	X-12839 levels	Inverse variance weighted	29.0179	26	0.31027
GCST90200519	finn-b-C3_LUNG_NONSMALL	Non-small cell lung cancer	X-13729 levels	MR Egger	34.5031	26	0.122821
GCST90200519	finn-b-C3_LUNG_NONSMALL	Non-small cell lung cancer	X-13729 levels	Inverse variance weighted	35.0732	27	0.137021
GCST90200520	finn-b-C3_LUNG_NONSMALL	Non-small cell lung cancer	X-13007 levels	MR Egger	19.0286	23	0.699562
GCST90200520	finn-b-C3_LUNG_NONSMALL	Non-small cell lung cancer	X-13007 levels	Inverse variance weighted	19.2872	24	0.736503
GCST90200521	finn-b-C3_LUNG_NONSMALL	Non-small cell lung cancer	X-13844 levels	MR Egger	21.9038	16	0.146325
GCST90200521	finn-b-C3_LUNG_NONSMALL	Non-small cell lung cancer	X-13844 levels	Inverse variance weighted	22.1488	17	0.179063
GCST90200522	finn-b-C3_LUNG_NONSMALL	Non-small cell lung cancer	X-13728 levels	MR Egger	10.5616	17	0.878424
GCST90200522	finn-b-C3_LUNG_NONSMALL	Non-small cell lung cancer	X-13728 levels	Inverse variance weighted	10.5771	18	0.911432
GCST90200523	finn-b-C3_LUNG_NONSMALL	Non-small cell lung cancer	X-12844 levels	MR Egger	15.9034	33	0.994735
GCST90200523	finn-b-C3_LUNG_NONSMALL	Non-small cell lung cancer	X-12844 levels	Inverse variance weighted	16.5659	34	0.994811
GCST90200524	finn-b-C3_LUNG_NONSMALL	Non-small cell lung cancer	X-13695 levels	MR Egger	15.3164	14	0.356871
GCST90200524	finn-b-C3_LUNG_NONSMALL	Non-small cell lung cancer	X-13695 levels	Inverse variance weighted	18.1304	15	0.255875
GCST90200525	finn-b-C3_LUNG_NONSMALL	Non-small cell lung cancer	X-13723 levels	MR Egger	11.6622	13	0.555516
GCST90200525	finn-b-C3_LUNG_NONSMALL	Non-small cell lung cancer	X-13723 levels	Inverse variance weighted	12.4816	14	0.567686
GCST90200526	finn-b-C3_LUNG_NONSMALL	Non-small cell lung cancer	X-14056 levels	MR Egger	15.6532	17	0.548537
GCST90200526	finn-b-C3_LUNG_NONSMALL	Non-small cell lung cancer	X-14056 levels	Inverse variance weighted	16.1182	18	0.584299
GCST90200527	finn-b-C3_LUNG_NONSMALL	Non-small cell lung cancer	X-13866 levels	MR Egger	20.1797	22	0.571797
GCST90200527	finn-b-C3_LUNG_NONSMALL	Non-small cell lung cancer	X-13866 levels	Inverse variance weighted	20.1799	23	0.631038
GCST90200528	finn-b-C3_LUNG_NONSMALL	Non-small cell lung cancer	X-17146 levels	MR Egger	13.3571	18	0.769936
GCST90200528	finn-b-C3_LUNG_NONSMALL	Non-small cell lung cancer	X-17146 levels	Inverse variance weighted	13.3997	19	0.817497
GCST90200529	finn-b-C3_LUNG_NONSMALL	Non-small cell lung cancer	X-16397 levels	MR Egger	8.56493	15	0.899146
GCST90200529	finn-b-C3_LUNG_NONSMALL	Non-small cell lung cancer	X-16397 levels	Inverse variance weighted	10.6002	16	0.833468
GCST90200530	finn-b-C3_LUNG_NONSMALL	Non-small cell lung cancer	X-17335 levels	MR Egger	11.6136	12	0.477185
GCST90200530	finn-b-C3_LUNG_NONSMALL	Non-small cell lung cancer	X-17335 levels	Inverse variance weighted	13.7287	13	0.393222
GCST90200531	finn-b-C3_LUNG_NONSMALL	Non-small cell lung cancer	X-16964 levels	MR Egger	16.7077	15	0.336636
GCST90200531	finn-b-C3_LUNG_NONSMALL	Non-small cell lung cancer	X-16964 levels	Inverse variance weighted	16.7378	16	0.402757
GCST90200532	finn-b-C3_LUNG_NONSMALL	Non-small cell lung cancer	X-16935 levels	MR Egger	21.7202	23	0.537195
GCST90200532	finn-b-C3_LUNG_NONSMALL	Non-small cell lung cancer	X-16935 levels	Inverse variance weighted	22.0615	24	0.575596
GCST90200533	finn-b-C3_LUNG_NONSMALL	Non-small cell lung cancer	X-15486 levels	MR Egger	12.3779	13	0.496927
GCST90200533	finn-b-C3_LUNG_NONSMALL	Non-small cell lung cancer	X-15486 levels	Inverse variance weighted	12.7937	14	0.542831
GCST90200534	finn-b-C3_LUNG_NONSMALL	Non-small cell lung cancer	X-16580 levels	MR Egger	14.6505	16	0.550369
GCST90200534	finn-b-C3_LUNG_NONSMALL	Non-small cell lung cancer	X-16580 levels	Inverse variance weighted	14.9253	17	0.600866
GCST90200535	finn-b-C3_LUNG_NONSMALL	Non-small cell lung cancer	X-17325 levels	MR Egger	18.4301	22	0.680207
GCST90200535	finn-b-C3_LUNG_NONSMALL	Non-small cell lung cancer	X-17325 levels	Inverse variance weighted	18.5728	23	0.725723
GCST90200536	finn-b-C3_LUNG_NONSMALL	Non-small cell lung cancer	X-17328 levels	MR Egger	11.1802	22	0.972083
GCST90200536	finn-b-C3_LUNG_NONSMALL	Non-small cell lung cancer	X-17328 levels	Inverse variance weighted	11.2489	23	0.980503
GCST90200537	finn-b-C3_LUNG_NONSMALL	Non-small cell lung cancer	X-16087 levels	MR Egger	19.4159	20	0.494956
GCST90200537	finn-b-C3_LUNG_NONSMALL	Non-small cell lung cancer	X-16087 levels	Inverse variance weighted	20.3995	21	0.496097
GCST90200538	finn-b-C3_LUNG_NONSMALL	Non-small cell lung cancer	X-17010 levels	MR Egger	18.9812	17	0.329611
GCST90200538	finn-b-C3_LUNG_NONSMALL	Non-small cell lung cancer	X-17010 levels	Inverse variance weighted	20.4503	18	0.308048
GCST90200539	finn-b-C3_LUNG_NONSMALL	Non-small cell lung cancer	X-14939 levels	MR Egger	17.9269	20	0.592222
GCST90200539	finn-b-C3_LUNG_NONSMALL	Non-small cell lung cancer	X-14939 levels	Inverse variance weighted	22.1662	21	0.389989
GCST90200540	finn-b-C3_LUNG_NONSMALL	Non-small cell lung cancer	X-15461 levels	MR Egger	18.5953	20	0.548257
GCST90200540	finn-b-C3_LUNG_NONSMALL	Non-small cell lung cancer	X-15461 levels	Inverse variance weighted	18.7911	21	0.598541
GCST90200541	finn-b-C3_LUNG_NONSMALL	Non-small cell lung cancer	X-15523 levels	MR Egger	105.86	80	0.028093
GCST90200541	finn-b-C3_LUNG_NONSMALL	Non-small cell lung cancer	X-15523 levels	Inverse variance weighted	116.997	81	0.00548946
GCST90200542	finn-b-C3_LUNG_NONSMALL	Non-small cell lung cancer	X-15728 levels	MR Egger	24.2491	28	0.668322
GCST90200542	finn-b-C3_LUNG_NONSMALL	Non-small cell lung cancer	X-15728 levels	Inverse variance weighted	35.1794	29	0.19871
GCST90200543	finn-b-C3_LUNG_NONSMALL	Non-small cell lung cancer	X-15503 levels	MR Egger	20.9498	17	0.228545
GCST90200543	finn-b-C3_LUNG_NONSMALL	Non-small cell lung cancer	X-15503 levels	Inverse variance weighted	21.9161	18	0.235732
GCST90200544	finn-b-C3_LUNG_NONSMALL	Non-small cell lung cancer	X-16124 levels	MR Egger	27.0628	26	0.406045
GCST90200544	finn-b-C3_LUNG_NONSMALL	Non-small cell lung cancer	X-16124 levels	Inverse variance weighted	28.0312	27	0.409367
GCST90200545	finn-b-C3_LUNG_NONSMALL	Non-small cell lung cancer	X-17438 levels	MR Egger	16.8822	17	0.462373
GCST90200545	finn-b-C3_LUNG_NONSMALL	Non-small cell lung cancer	X-17438 levels	Inverse variance weighted	17.1489	18	0.512893
GCST90200546	finn-b-C3_LUNG_NONSMALL	Non-small cell lung cancer	X-17354 levels	MR Egger	18.8883	14	0.169263
GCST90200546	finn-b-C3_LUNG_NONSMALL	Non-small cell lung cancer	X-17354 levels	Inverse variance weighted	20.9165	15	0.139517
GCST90200547	finn-b-C3_LUNG_NONSMALL	Non-small cell lung cancer	X-17654 levels	MR Egger	16.3905	26	0.926344
GCST90200547	finn-b-C3_LUNG_NONSMALL	Non-small cell lung cancer	X-17654 levels	Inverse variance weighted	16.7263	27	0.937658
GCST90200548	finn-b-C3_LUNG_NONSMALL	Non-small cell lung cancer	X-17676 levels	MR Egger	21.3376	28	0.810996
GCST90200548	finn-b-C3_LUNG_NONSMALL	Non-small cell lung cancer	X-17676 levels	Inverse variance weighted	21.3794	29	0.844956
GCST90200549	finn-b-C3_LUNG_NONSMALL	Non-small cell lung cancer	X-17367 levels	MR Egger	16.3011	20	0.697778
GCST90200549	finn-b-C3_LUNG_NONSMALL	Non-small cell lung cancer	X-17367 levels	Inverse variance weighted	16.6366	21	0.732884
GCST90200550	finn-b-C3_LUNG_NONSMALL	Non-small cell lung cancer	X-17357 levels	MR Egger	28.2015	29	0.507158
GCST90200550	finn-b-C3_LUNG_NONSMALL	Non-small cell lung cancer	X-17357 levels	Inverse variance weighted	31.1409	30	0.408505
GCST90200551	finn-b-C3_LUNG_NONSMALL	Non-small cell lung cancer	X-18886 levels	MR Egger	9.85182	14	0.772935
GCST90200551	finn-b-C3_LUNG_NONSMALL	Non-small cell lung cancer	X-18886 levels	Inverse variance weighted	11.77	15	0.696352
GCST90200552	finn-b-C3_LUNG_NONSMALL	Non-small cell lung cancer	X-18887 levels	MR Egger	7.28688	16	0.967327
GCST90200552	finn-b-C3_LUNG_NONSMALL	Non-small cell lung cancer	X-18887 levels	Inverse variance weighted	8.45733	17	0.955766
GCST90200553	finn-b-C3_LUNG_NONSMALL	Non-small cell lung cancer	X-17653 levels	MR Egger	25.8907	22	0.256405
GCST90200553	finn-b-C3_LUNG_NONSMALL	Non-small cell lung cancer	X-17653 levels	Inverse variance weighted	26.3464	23	0.284786
GCST90200554	finn-b-C3_LUNG_NONSMALL	Non-small cell lung cancer	X-17346 levels	MR Egger	24.7278	25	0.477706
GCST90200554	finn-b-C3_LUNG_NONSMALL	Non-small cell lung cancer	X-17346 levels	Inverse variance weighted	26.2303	26	0.450505
GCST90200555	finn-b-C3_LUNG_NONSMALL	Non-small cell lung cancer	X-17690 levels	MR Egger	20.9323	25	0.69638
GCST90200555	finn-b-C3_LUNG_NONSMALL	Non-small cell lung cancer	X-17690 levels	Inverse variance weighted	20.9325	26	0.745439
GCST90200556	finn-b-C3_LUNG_NONSMALL	Non-small cell lung cancer	X-18345 levels	MR Egger	28.9442	29	0.467974
GCST90200556	finn-b-C3_LUNG_NONSMALL	Non-small cell lung cancer	X-18345 levels	Inverse variance weighted	29.8839	30	0.471614
GCST90200557	finn-b-C3_LUNG_NONSMALL	Non-small cell lung cancer	X-17685 levels	MR Egger	34.5044	20	0.0229084
GCST90200557	finn-b-C3_LUNG_NONSMALL	Non-small cell lung cancer	X-17685 levels	Inverse variance weighted	34.7048	21	0.0304139
GCST90200558	finn-b-C3_LUNG_NONSMALL	Non-small cell lung cancer	X-18888 levels	MR Egger	14.3939	24	0.937248
GCST90200558	finn-b-C3_LUNG_NONSMALL	Non-small cell lung cancer	X-18888 levels	Inverse variance weighted	20.7527	25	0.706315
GCST90200559	finn-b-C3_LUNG_NONSMALL	Non-small cell lung cancer	X-18901 levels	MR Egger	34.0214	27	0.165428
GCST90200559	finn-b-C3_LUNG_NONSMALL	Non-small cell lung cancer	X-18901 levels	Inverse variance weighted	34.2617	28	0.192388
GCST90200560	finn-b-C3_LUNG_NONSMALL	Non-small cell lung cancer	X-17351 levels	MR Egger	14.008	16	0.598117
GCST90200560	finn-b-C3_LUNG_NONSMALL	Non-small cell lung cancer	X-17351 levels	Inverse variance weighted	14.1845	17	0.654004
GCST90200561	finn-b-C3_LUNG_NONSMALL	Non-small cell lung cancer	X-18779 levels	MR Egger	21.7738	17	0.193577
GCST90200561	finn-b-C3_LUNG_NONSMALL	Non-small cell lung cancer	X-18779 levels	Inverse variance weighted	24.0507	18	0.153374
GCST90200562	finn-b-C3_LUNG_NONSMALL	Non-small cell lung cancer	X-21286 levels	MR Egger	36.8139	27	0.0985938
GCST90200562	finn-b-C3_LUNG_NONSMALL	Non-small cell lung cancer	X-21286 levels	Inverse variance weighted	39.4794	28	0.0735148
GCST90200563	finn-b-C3_LUNG_NONSMALL	Non-small cell lung cancer	X-21355 levels	MR Egger	12.6052	15	0.632766
GCST90200563	finn-b-C3_LUNG_NONSMALL	Non-small cell lung cancer	X-21355 levels	Inverse variance weighted	14.0112	16	0.597883
GCST90200564	finn-b-C3_LUNG_NONSMALL	Non-small cell lung cancer	X-21319 levels	MR Egger	17.1229	13	0.193747
GCST90200564	finn-b-C3_LUNG_NONSMALL	Non-small cell lung cancer	X-21319 levels	Inverse variance weighted	18.3719	14	0.190365
GCST90200565	finn-b-C3_LUNG_NONSMALL	Non-small cell lung cancer	X-21258 levels	MR Egger	22.699	23	0.478459
GCST90200565	finn-b-C3_LUNG_NONSMALL	Non-small cell lung cancer	X-21258 levels	Inverse variance weighted	22.9831	24	0.520796
GCST90200566	finn-b-C3_LUNG_NONSMALL	Non-small cell lung cancer	X-21364 levels	MR Egger	27.9876	30	0.571094
GCST90200566	finn-b-C3_LUNG_NONSMALL	Non-small cell lung cancer	X-21364 levels	Inverse variance weighted	27.9916	31	0.621601
GCST90200567	finn-b-C3_LUNG_NONSMALL	Non-small cell lung cancer	X-21353 levels	MR Egger	20.4158	18	0.309904
GCST90200567	finn-b-C3_LUNG_NONSMALL	Non-small cell lung cancer	X-21353 levels	Inverse variance weighted	21.1433	19	0.328937
GCST90200568	finn-b-C3_LUNG_NONSMALL	Non-small cell lung cancer	X-19438 levels	MR Egger	17.8923	21	0.655809
GCST90200568	finn-b-C3_LUNG_NONSMALL	Non-small cell lung cancer	X-19438 levels	Inverse variance weighted	18.0686	22	0.701914
GCST90200569	finn-b-C3_LUNG_NONSMALL	Non-small cell lung cancer	X-18913 levels	MR Egger	26.6991	17	0.0626304
GCST90200569	finn-b-C3_LUNG_NONSMALL	Non-small cell lung cancer	X-18913 levels	Inverse variance weighted	27.3746	18	0.0722322
GCST90200570	finn-b-C3_LUNG_NONSMALL	Non-small cell lung cancer	X-18921 levels	MR Egger	15.5258	16	0.486515
GCST90200570	finn-b-C3_LUNG_NONSMALL	Non-small cell lung cancer	X-18921 levels	Inverse variance weighted	19.4009	17	0.306013
GCST90200571	finn-b-C3_LUNG_NONSMALL	Non-small cell lung cancer	X-21339 levels	MR Egger	20.4554	20	0.429786
GCST90200571	finn-b-C3_LUNG_NONSMALL	Non-small cell lung cancer	X-21339 levels	Inverse variance weighted	20.5359	21	0.487583
GCST90200572	finn-b-C3_LUNG_NONSMALL	Non-small cell lung cancer	X-19299 levels	MR Egger	14.0129	16	0.597754
GCST90200572	finn-b-C3_LUNG_NONSMALL	Non-small cell lung cancer	X-19299 levels	Inverse variance weighted	14.3009	17	0.645703
GCST90200573	finn-b-C3_LUNG_NONSMALL	Non-small cell lung cancer	X-18935 levels	MR Egger	16.5216	19	0.622246
GCST90200573	finn-b-C3_LUNG_NONSMALL	Non-small cell lung cancer	X-18935 levels	Inverse variance weighted	17.948	20	0.590832
GCST90200574	finn-b-C3_LUNG_NONSMALL	Non-small cell lung cancer	X-21310 levels	MR Egger	8.94926	19	0.974313
GCST90200574	finn-b-C3_LUNG_NONSMALL	Non-small cell lung cancer	X-21310 levels	Inverse variance weighted	11.178	20	0.941476
GCST90200575	finn-b-C3_LUNG_NONSMALL	Non-small cell lung cancer	X-21283 levels	MR Egger	15.8856	15	0.389693
GCST90200575	finn-b-C3_LUNG_NONSMALL	Non-small cell lung cancer	X-21283 levels	Inverse variance weighted	15.9453	16	0.456787
GCST90200576	finn-b-C3_LUNG_NONSMALL	Non-small cell lung cancer	X-21285 levels	MR Egger	30.2527	28	0.35124
GCST90200576	finn-b-C3_LUNG_NONSMALL	Non-small cell lung cancer	X-21285 levels	Inverse variance weighted	30.2787	29	0.400191
GCST90200577	finn-b-C3_LUNG_NONSMALL	Non-small cell lung cancer	X-21312 levels	MR Egger	13.158	18	0.782105
GCST90200577	finn-b-C3_LUNG_NONSMALL	Non-small cell lung cancer	X-21312 levels	Inverse variance weighted	13.5312	19	0.8103
GCST90200578	finn-b-C3_LUNG_NONSMALL	Non-small cell lung cancer	X-18922 levels	MR Egger	17.2137	27	0.925719
GCST90200578	finn-b-C3_LUNG_NONSMALL	Non-small cell lung cancer	X-18922 levels	Inverse variance weighted	17.2192	28	0.944133
GCST90200579	finn-b-C3_LUNG_NONSMALL	Non-small cell lung cancer	X-21442 levels	MR Egger	27.8547	16	0.0329063
GCST90200579	finn-b-C3_LUNG_NONSMALL	Non-small cell lung cancer	X-21442 levels	Inverse variance weighted	28.4236	17	0.0402259
GCST90200580	finn-b-C3_LUNG_NONSMALL	Non-small cell lung cancer	X-21796 levels	MR Egger	44.9883	22	0.00266289
GCST90200580	finn-b-C3_LUNG_NONSMALL	Non-small cell lung cancer	X-21796 levels	Inverse variance weighted	48.2135	23	0.00157099
GCST90200581	finn-b-C3_LUNG_NONSMALL	Non-small cell lung cancer	X-21441 levels	MR Egger	31.2302	28	0.306953
GCST90200581	finn-b-C3_LUNG_NONSMALL	Non-small cell lung cancer	X-21441 levels	Inverse variance weighted	31.8484	29	0.326566
GCST90200582	finn-b-C3_LUNG_NONSMALL	Non-small cell lung cancer	X-21752 levels	MR Egger	25.4752	20	0.183851
GCST90200582	finn-b-C3_LUNG_NONSMALL	Non-small cell lung cancer	X-21752 levels	Inverse variance weighted	25.7135	21	0.217585
GCST90200583	finn-b-C3_LUNG_NONSMALL	Non-small cell lung cancer	X-21807 levels	MR Egger	18.941	18	0.395463
GCST90200583	finn-b-C3_LUNG_NONSMALL	Non-small cell lung cancer	X-21807 levels	Inverse variance weighted	21.0337	19	0.334944
GCST90200584	finn-b-C3_LUNG_NONSMALL	Non-small cell lung cancer	X-21736 levels	MR Egger	27.0048	30	0.62302
GCST90200584	finn-b-C3_LUNG_NONSMALL	Non-small cell lung cancer	X-21736 levels	Inverse variance weighted	27.0221	31	0.671062
GCST90200585	finn-b-C3_LUNG_NONSMALL	Non-small cell lung cancer	X-21829 levels	MR Egger	14.3956	28	0.984136
GCST90200585	finn-b-C3_LUNG_NONSMALL	Non-small cell lung cancer	X-21829 levels	Inverse variance weighted	14.4013	29	0.989149
GCST90200586	finn-b-C3_LUNG_NONSMALL	Non-small cell lung cancer	X-21471 levels	MR Egger	26.8623	24	0.310911
GCST90200586	finn-b-C3_LUNG_NONSMALL	Non-small cell lung cancer	X-21471 levels	Inverse variance weighted	29.0377	25	0.262341
GCST90200587	finn-b-C3_LUNG_NONSMALL	Non-small cell lung cancer	X-21733 levels	MR Egger	37.6182	27	0.0840937
GCST90200587	finn-b-C3_LUNG_NONSMALL	Non-small cell lung cancer	X-21733 levels	Inverse variance weighted	37.6186	28	0.105835
GCST90200588	finn-b-C3_LUNG_NONSMALL	Non-small cell lung cancer	X-21742 levels	MR Egger	14.8209	18	0.674223
GCST90200588	finn-b-C3_LUNG_NONSMALL	Non-small cell lung cancer	X-21742 levels	Inverse variance weighted	16.9922	19	0.590399
GCST90200589	finn-b-C3_LUNG_NONSMALL	Non-small cell lung cancer	X-21821 levels	MR Egger	15.8655	17	0.53339
GCST90200589	finn-b-C3_LUNG_NONSMALL	Non-small cell lung cancer	X-21821 levels	Inverse variance weighted	16.2222	18	0.577041
GCST90200590	finn-b-C3_LUNG_NONSMALL	Non-small cell lung cancer	X-21470 levels	MR Egger	5.85446	15	0.98209
GCST90200590	finn-b-C3_LUNG_NONSMALL	Non-small cell lung cancer	X-21470 levels	Inverse variance weighted	6.7612	16	0.977594
GCST90200591	finn-b-C3_LUNG_NONSMALL	Non-small cell lung cancer	X-21383 levels	MR Egger	25.4582	23	0.327101
GCST90200591	finn-b-C3_LUNG_NONSMALL	Non-small cell lung cancer	X-21383 levels	Inverse variance weighted	25.9479	24	0.355812
GCST90200592	finn-b-C3_LUNG_NONSMALL	Non-small cell lung cancer	X-21607 levels	MR Egger	21.6827	25	0.653995
GCST90200592	finn-b-C3_LUNG_NONSMALL	Non-small cell lung cancer	X-21607 levels	Inverse variance weighted	22.0001	26	0.68869
GCST90200593	finn-b-C3_LUNG_NONSMALL	Non-small cell lung cancer	X-21834 levels	MR Egger	31.0469	20	0.0545741
GCST90200593	finn-b-C3_LUNG_NONSMALL	Non-small cell lung cancer	X-21834 levels	Inverse variance weighted	31.0472	21	0.0728763
GCST90200594	finn-b-C3_LUNG_NONSMALL	Non-small cell lung cancer	X-21467 levels	MR Egger	37.0294	32	0.247971
GCST90200594	finn-b-C3_LUNG_NONSMALL	Non-small cell lung cancer	X-21467 levels	Inverse variance weighted	37.621	33	0.265823
GCST90200595	finn-b-C3_LUNG_NONSMALL	Non-small cell lung cancer	X-22776 levels	MR Egger	6.39035	10	0.781471
GCST90200595	finn-b-C3_LUNG_NONSMALL	Non-small cell lung cancer	X-22776 levels	Inverse variance weighted	6.39099	11	0.846045
GCST90200596	finn-b-C3_LUNG_NONSMALL	Non-small cell lung cancer	X-23655 levels	MR Egger	19.0603	24	0.748766
GCST90200596	finn-b-C3_LUNG_NONSMALL	Non-small cell lung cancer	X-23655 levels	Inverse variance weighted	19.4335	25	0.775873
GCST90200597	finn-b-C3_LUNG_NONSMALL	Non-small cell lung cancer	X-22834 levels	MR Egger	19.5675	19	0.421012
GCST90200597	finn-b-C3_LUNG_NONSMALL	Non-small cell lung cancer	X-22834 levels	Inverse variance weighted	19.7066	20	0.476415
GCST90200598	finn-b-C3_LUNG_NONSMALL	Non-small cell lung cancer	X-22771 levels	MR Egger	17.7713	16	0.337457
GCST90200598	finn-b-C3_LUNG_NONSMALL	Non-small cell lung cancer	X-22771 levels	Inverse variance weighted	19.8877	17	0.280015
GCST90200599	finn-b-C3_LUNG_NONSMALL	Non-small cell lung cancer	X-23639 levels	MR Egger	19.7924	19	0.407168
GCST90200599	finn-b-C3_LUNG_NONSMALL	Non-small cell lung cancer	X-23639 levels	Inverse variance weighted	20.2655	20	0.441437
GCST90200600	finn-b-C3_LUNG_NONSMALL	Non-small cell lung cancer	X-23648 levels	MR Egger	37.6799	16	0.00168069
GCST90200600	finn-b-C3_LUNG_NONSMALL	Non-small cell lung cancer	X-23648 levels	Inverse variance weighted	38.5203	17	0.00208344
GCST90200601	finn-b-C3_LUNG_NONSMALL	Non-small cell lung cancer	X-23654 levels	MR Egger	40.802	36	0.267501
GCST90200601	finn-b-C3_LUNG_NONSMALL	Non-small cell lung cancer	X-23654 levels	Inverse variance weighted	48.2371	37	0.102175
GCST90200602	finn-b-C3_LUNG_NONSMALL	Non-small cell lung cancer	X-22520 levels	MR Egger	26.5494	18	0.0878432
GCST90200602	finn-b-C3_LUNG_NONSMALL	Non-small cell lung cancer	X-22520 levels	Inverse variance weighted	26.5727	19	0.115007
GCST90200603	finn-b-C3_LUNG_NONSMALL	Non-small cell lung cancer	X-23641 levels	MR Egger	33.0828	26	0.159708
GCST90200603	finn-b-C3_LUNG_NONSMALL	Non-small cell lung cancer	X-23641 levels	Inverse variance weighted	34.2746	27	0.15821
GCST90200604	finn-b-C3_LUNG_NONSMALL	Non-small cell lung cancer	X-23276 levels	MR Egger	34.2437	21	0.0341201
GCST90200604	finn-b-C3_LUNG_NONSMALL	Non-small cell lung cancer	X-23276 levels	Inverse variance weighted	34.4026	22	0.0446818
GCST90200605	finn-b-C3_LUNG_NONSMALL	Non-small cell lung cancer	X-21845 levels	MR Egger	18.615	17	0.351074
GCST90200605	finn-b-C3_LUNG_NONSMALL	Non-small cell lung cancer	X-21845 levels	Inverse variance weighted	18.63	18	0.414933
GCST90200606	finn-b-C3_LUNG_NONSMALL	Non-small cell lung cancer	X-22509 levels	MR Egger	11.5403	17	0.827141
GCST90200606	finn-b-C3_LUNG_NONSMALL	Non-small cell lung cancer	X-22509 levels	Inverse variance weighted	14.0828	18	0.723677
GCST90200607	finn-b-C3_LUNG_NONSMALL	Non-small cell lung cancer	X-23644 levels	MR Egger	9.20288	13	0.757454
GCST90200607	finn-b-C3_LUNG_NONSMALL	Non-small cell lung cancer	X-23644 levels	Inverse variance weighted	9.21142	14	0.817273
GCST90200608	finn-b-C3_LUNG_NONSMALL	Non-small cell lung cancer	X-22162 levels	MR Egger	17.3279	23	0.792858
GCST90200608	finn-b-C3_LUNG_NONSMALL	Non-small cell lung cancer	X-22162 levels	Inverse variance weighted	18.4964	24	0.778286
GCST90200609	finn-b-C3_LUNG_NONSMALL	Non-small cell lung cancer	X-23587 levels	MR Egger	16.5354	23	0.83141
GCST90200609	finn-b-C3_LUNG_NONSMALL	Non-small cell lung cancer	X-23587 levels	Inverse variance weighted	17.6143	24	0.82131
GCST90200610	finn-b-C3_LUNG_NONSMALL	Non-small cell lung cancer	X-23593 levels	MR Egger	26.4012	20	0.152966
GCST90200610	finn-b-C3_LUNG_NONSMALL	Non-small cell lung cancer	X-23593 levels	Inverse variance weighted	26.5424	21	0.186518
GCST90200611	finn-b-C3_LUNG_NONSMALL	Non-small cell lung cancer	X-23636 levels	MR Egger	18.4088	15	0.241784
GCST90200611	finn-b-C3_LUNG_NONSMALL	Non-small cell lung cancer	X-23636 levels	Inverse variance weighted	18.4119	16	0.300337
GCST90200612	finn-b-C3_LUNG_NONSMALL	Non-small cell lung cancer	X-23678 levels	MR Egger	18.0695	18	0.45108
GCST90200612	finn-b-C3_LUNG_NONSMALL	Non-small cell lung cancer	X-23678 levels	Inverse variance weighted	18.0697	19	0.517786
GCST90200613	finn-b-C3_LUNG_NONSMALL	Non-small cell lung cancer	X-23680 levels	MR Egger	12.8921	19	0.844046
GCST90200613	finn-b-C3_LUNG_NONSMALL	Non-small cell lung cancer	X-23680 levels	Inverse variance weighted	13.0252	20	0.876299
GCST90200614	finn-b-C3_LUNG_NONSMALL	Non-small cell lung cancer	X-23780 levels	MR Egger	6.78987	24	0.99978
GCST90200614	finn-b-C3_LUNG_NONSMALL	Non-small cell lung cancer	X-23780 levels	Inverse variance weighted	7.47424	25	0.999726
GCST90200615	finn-b-C3_LUNG_NONSMALL	Non-small cell lung cancer	X-23974 levels	MR Egger	19.1474	18	0.382801
GCST90200615	finn-b-C3_LUNG_NONSMALL	Non-small cell lung cancer	X-23974 levels	Inverse variance weighted	19.3894	19	0.432125
GCST90200616	finn-b-C3_LUNG_NONSMALL	Non-small cell lung cancer	X-23659 levels	MR Egger	25.8325	26	0.472342
GCST90200616	finn-b-C3_LUNG_NONSMALL	Non-small cell lung cancer	X-23659 levels	Inverse variance weighted	26.2683	27	0.503752
GCST90200617	finn-b-C3_LUNG_NONSMALL	Non-small cell lung cancer	X-23665 levels	MR Egger	6.6064	14	0.948822
GCST90200617	finn-b-C3_LUNG_NONSMALL	Non-small cell lung cancer	X-23665 levels	Inverse variance weighted	6.77984	15	0.963473
GCST90200618	finn-b-C3_LUNG_NONSMALL	Non-small cell lung cancer	X-23782 levels	MR Egger	12.4628	18	0.822447
GCST90200618	finn-b-C3_LUNG_NONSMALL	Non-small cell lung cancer	X-23782 levels	Inverse variance weighted	14.5368	19	0.75155
GCST90200619	finn-b-C3_LUNG_NONSMALL	Non-small cell lung cancer	X-24295 levels	MR Egger	19.4426	18	0.365057
GCST90200619	finn-b-C3_LUNG_NONSMALL	Non-small cell lung cancer	X-24295 levels	Inverse variance weighted	20.9996	19	0.336821
[truncated: 802 more rows]
