# Supplementary material for: Causal role of metabolites in non-small cell lung cancer: Mendelian randomization (MR) study
Source: PLoS One. 2024 Mar 22;19(3):e0300904. doi: 10.1371/journal.pone.0300904 (PMC10959361; doi:10.1371/journal.pone.0300904)
Supplement: S3 Table — (XLSX) [file pone.0300904.s003.xlsx]

## Sheet: table.pleiotropy
Supplementary Table 3: pleiotropy analysis results of causal effects of metabolites on NSCLC
id.exposure	id.outcome	outcome	exposure	egger_intercept	se	pval
GCST90199621	finn-b-C3_LUNG_NONSMALL	Non-small cell lung cancer	Carnitine levels	0.00140975	0.0190546	0.941662
GCST90199622	finn-b-C3_LUNG_NONSMALL	Non-small cell lung cancer	Benzoate levels	-0.0145834	0.024356	0.557715
GCST90199623	finn-b-C3_LUNG_NONSMALL	Non-small cell lung cancer	Maltotriose levels	-0.0116777	0.0240982	0.632984
GCST90199624	finn-b-C3_LUNG_NONSMALL	Non-small cell lung cancer	Hippurate levels	0.00388598	0.0296966	0.897425
GCST90199625	finn-b-C3_LUNG_NONSMALL	Non-small cell lung cancer	Methionine sulfoxide levels	0.0354819	0.0371491	0.349448
GCST90199626	finn-b-C3_LUNG_NONSMALL	Non-small cell lung cancer	Xanthurenate levels	0.0686511	0.0302061	0.0336648
GCST90199627	finn-b-C3_LUNG_NONSMALL	Non-small cell lung cancer	N-alpha-acetylornithine levels	-0.0237227	0.032731	0.476984
GCST90199628	finn-b-C3_LUNG_NONSMALL	Non-small cell lung cancer	3-methylhistidine levels	-0.0442864	0.0250896	0.0892874
GCST90199629	finn-b-C3_LUNG_NONSMALL	Non-small cell lung cancer	Glycerophosphorylcholine (GPC) levels	0.0179009	0.0224042	0.430372
GCST90199630	finn-b-C3_LUNG_NONSMALL	Non-small cell lung cancer	Phenylacetate levels	0.016169	0.0229621	0.48811
GCST90199631	finn-b-C3_LUNG_NONSMALL	Non-small cell lung cancer	3-methyl-2-oxovalerate levels	-0.0703585	0.0534051	0.210436
GCST90199632	finn-b-C3_LUNG_NONSMALL	Non-small cell lung cancer	Tartarate levels	-0.0188202	0.0336761	0.582462
GCST90199633	finn-b-C3_LUNG_NONSMALL	Non-small cell lung cancer	Suberate (C8-DC) levels	-0.00155406	0.0250699	0.951065
GCST90199634	finn-b-C3_LUNG_NONSMALL	Non-small cell lung cancer	5-hydroxylysine levels	-0.0156322	0.0206815	0.456531
GCST90199635	finn-b-C3_LUNG_NONSMALL	Non-small cell lung cancer	3-phenylpropionate hydrocinnamate levels	-0.000465765	0.0254901	0.985567
GCST90199636	finn-b-C3_LUNG_NONSMALL	Non-small cell lung cancer	Kynurenine levels	0.0496435	0.0365465	0.188762
GCST90199637	finn-b-C3_LUNG_NONSMALL	Non-small cell lung cancer	N-acetylglutamate levels	-0.00481092	0.0323321	0.883368
GCST90199638	finn-b-C3_LUNG_NONSMALL	Non-small cell lung cancer	Glycerol 3-phosphate levels	0.0358819	0.0219337	0.11305
GCST90199639	finn-b-C3_LUNG_NONSMALL	Non-small cell lung cancer	Imidazole lactate levels	-0.0150179	0.018194	0.416934
GCST90199640	finn-b-C3_LUNG_NONSMALL	Non-small cell lung cancer	4-guanidinobutanoate levels	0.0230345	0.0254552	0.37747
GCST90199641	finn-b-C3_LUNG_NONSMALL	Non-small cell lung cancer	Glucuronate levels	-0.0101455	0.0321342	0.75687
GCST90199642	finn-b-C3_LUNG_NONSMALL	Non-small cell lung cancer	Ribitol levels	0.011137	0.0165654	0.506215
GCST90199643	finn-b-C3_LUNG_NONSMALL	Non-small cell lung cancer	Glycodeoxycholate levels	0.0158425	0.0280851	0.579655
GCST90199644	finn-b-C3_LUNG_NONSMALL	Non-small cell lung cancer	Theobromine levels	-0.00750459	0.0325818	0.819787
GCST90199645	finn-b-C3_LUNG_NONSMALL	Non-small cell lung cancer	Quinate levels	-0.000840283	0.0229658	0.971216
GCST90199646	finn-b-C3_LUNG_NONSMALL	Non-small cell lung cancer	Gentisate levels	0.0136844	0.0244574	0.580595
GCST90199647	finn-b-C3_LUNG_NONSMALL	Non-small cell lung cancer	Theophylline levels	-0.0121559	0.0272595	0.659816
GCST90199648	finn-b-C3_LUNG_NONSMALL	Non-small cell lung cancer	1,5-anhydroglucitol (1,5-ag) levels	0.0501948	0.0201276	0.0188153
GCST90199649	finn-b-C3_LUNG_NONSMALL	Non-small cell lung cancer	1-stearoyl-2-arachidonoyl-GPI (18:0/20:4) levels	-0.0349494	0.030009	0.256642
GCST90199650	finn-b-C3_LUNG_NONSMALL	Non-small cell lung cancer	Indolelactate levels	-0.0524334	0.0246685	0.0440322
GCST90199651	finn-b-C3_LUNG_NONSMALL	Non-small cell lung cancer	Docosahexaenoate DHA; 22:6n3 levels	0.0052638	0.0255663	0.838959
GCST90199652	finn-b-C3_LUNG_NONSMALL	Non-small cell lung cancer	1-stearoyl-2-oleoyl-GPS (18:0/18:1) levels	0.0457372	0.0392932	0.259622
GCST90199653	finn-b-C3_LUNG_NONSMALL	Non-small cell lung cancer	1-myristoyl-2-palmitoyl-gpc (14:0/16:0) levels	0.0594595	0.0343392	0.107002
GCST90199654	finn-b-C3_LUNG_NONSMALL	Non-small cell lung cancer	Paraxanthine levels in elite athletes	-0.021982	0.0214244	0.312821
GCST90199655	finn-b-C3_LUNG_NONSMALL	Non-small cell lung cancer	4-methyl-2-oxopentanoate levels	-0.0273165	0.0527199	0.615627
GCST90199656	finn-b-C3_LUNG_NONSMALL	Non-small cell lung cancer	3-indoxyl sulfate levels	-0.0319318	0.0241188	0.200458
GCST90199657	finn-b-C3_LUNG_NONSMALL	Non-small cell lung cancer	Sphingosine 1-phosphate levels	0.0139128	0.0221713	0.540423
GCST90199658	finn-b-C3_LUNG_NONSMALL	Non-small cell lung cancer	Alpha-hydroxyisocaproate levels	0.00127517	0.0317312	0.968343
GCST90199659	finn-b-C3_LUNG_NONSMALL	Non-small cell lung cancer	1-stearoyl-GPI (18:0) levels	0.0199362	0.0362792	0.590236
GCST90199660	finn-b-C3_LUNG_NONSMALL	Non-small cell lung cancer	1,2-dipalmitoyl-gpc (16:0/16:0) levels	-0.00683463	0.0163278	0.679091
GCST90199661	finn-b-C3_LUNG_NONSMALL	Non-small cell lung cancer	Maleate levels	-0.0598672	0.0337984	0.0917495
GCST90199662	finn-b-C3_LUNG_NONSMALL	Non-small cell lung cancer	Isovalerate (i5:0) levels	0.00884835	0.0371695	0.81506
GCST90199663	finn-b-C3_LUNG_NONSMALL	Non-small cell lung cancer	4-acetylphenol sulfate levels	-0.00529551	0.0211566	0.805189
GCST90199664	finn-b-C3_LUNG_NONSMALL	Non-small cell lung cancer	Phenyllactate (PLA) levels in elite athletes	-0.0197641	0.0231277	0.401243
GCST90199665	finn-b-C3_LUNG_NONSMALL	Non-small cell lung cancer	N-acetylaspartate (naa) levels	0.0203831	0.018917	0.295486
GCST90199666	finn-b-C3_LUNG_NONSMALL	Non-small cell lung cancer	Palmitoylcarnitine levels (Metabolon platform)	-0.0123495	0.0221191	0.581228
GCST90199667	finn-b-C3_LUNG_NONSMALL	Non-small cell lung cancer	Erythritol levels in elite athletes	-0.0196416	0.0144533	0.188574
GCST90199668	finn-b-C3_LUNG_NONSMALL	Non-small cell lung cancer	Hexanoylcarnitine levels (Biocrates platform)	0.0131439	0.031717	0.682983
GCST90199669	finn-b-C3_LUNG_NONSMALL	Non-small cell lung cancer	Acetylcarnitine levels (Biocrates platform)	0.0713726	0.0459449	0.136817
GCST90199670	finn-b-C3_LUNG_NONSMALL	Non-small cell lung cancer	Iminodiacetate (IDA) levels	-0.0202366	0.0323444	0.54094
GCST90199671	finn-b-C3_LUNG_NONSMALL	Non-small cell lung cancer	Cysteine s-sulfate levels	0.0100111	0.0332274	0.767328
GCST90199672	finn-b-C3_LUNG_NONSMALL	Non-small cell lung cancer	Oxalate (ethanedioate) levels	0.0131966	0.0249776	0.602555
GCST90199673	finn-b-C3_LUNG_NONSMALL	Non-small cell lung cancer	DHEAS levels	-0.0063764	0.0152359	0.677705
GCST90199674	finn-b-C3_LUNG_NONSMALL	Non-small cell lung cancer	3-hydroxymyristate levels	-0.000739617	0.0338105	0.982788
GCST90199675	finn-b-C3_LUNG_NONSMALL	Non-small cell lung cancer	Homoarginine levels	-0.0199967	0.0195454	0.315346
GCST90199676	finn-b-C3_LUNG_NONSMALL	Non-small cell lung cancer	1-oleoylglycerol (18:1) levels	0.00779425	0.0248467	0.755999
GCST90199677	finn-b-C3_LUNG_NONSMALL	Non-small cell lung cancer	3-methyl-2-oxobutyrate levels	-0.0623646	0.0306525	0.0553689
GCST90199678	finn-b-C3_LUNG_NONSMALL	Non-small cell lung cancer	Tartronate (hydroxymalonate) levels	-0.00568004	0.027213	0.837471
GCST90199679	finn-b-C3_LUNG_NONSMALL	Non-small cell lung cancer	2,3-dihydroxypyridine levels	-0.0583959	0.0413529	0.17328
GCST90199680	finn-b-C3_LUNG_NONSMALL	Non-small cell lung cancer	3-hydroxyoctanoate levels	0.0306829	0.0227796	0.193844
GCST90199681	finn-b-C3_LUNG_NONSMALL	Non-small cell lung cancer	2-hydroxyoctanoate levels	-0.0194941	0.0196419	0.332822
GCST90199682	finn-b-C3_LUNG_NONSMALL	Non-small cell lung cancer	Homocitrulline levels	-0.0134711	0.0199329	0.504901
GCST90199683	finn-b-C3_LUNG_NONSMALL	Non-small cell lung cancer	Indoleacetate levels	0.0157389	0.0282837	0.582315
GCST90199684	finn-b-C3_LUNG_NONSMALL	Non-small cell lung cancer	1-linoleoylglycerol (18:2) levels	-0.00579873	0.0390999	0.883955
GCST90199685	finn-b-C3_LUNG_NONSMALL	Non-small cell lung cancer	2-linoleoylglycerol (18:2) levels	-0.0245775	0.0358921	0.501354
GCST90199686	finn-b-C3_LUNG_NONSMALL	Non-small cell lung cancer	Indolepropionate levels	-0.00893459	0.0487738	0.857106
GCST90199687	finn-b-C3_LUNG_NONSMALL	Non-small cell lung cancer	Threonate levels	0.015367	0.0274581	0.580901
GCST90199688	finn-b-C3_LUNG_NONSMALL	Non-small cell lung cancer	N-acetylglycine levels	-0.00365604	0.0242144	0.881578
GCST90199689	finn-b-C3_LUNG_NONSMALL	Non-small cell lung cancer	Glycolithocholate levels	-0.0447533	0.0219668	0.0538242
GCST90199690	finn-b-C3_LUNG_NONSMALL	Non-small cell lung cancer	EDTA levels	0.0300897	0.0345937	0.399075
GCST90199691	finn-b-C3_LUNG_NONSMALL	Non-small cell lung cancer	1-methylhistidine levels	0.0223684	0.0247199	0.372989
GCST90199692	finn-b-C3_LUNG_NONSMALL	Non-small cell lung cancer	Citramalate levels	-0.0364725	0.0233601	0.132721
GCST90199693	finn-b-C3_LUNG_NONSMALL	Non-small cell lung cancer	3-hydroxydecanoate levels	0.0316054	0.0250555	0.229325
GCST90199694	finn-b-C3_LUNG_NONSMALL	Non-small cell lung cancer	1,3-dimethylurate levels	-0.0243263	0.0317533	0.451085
GCST90199695	finn-b-C3_LUNG_NONSMALL	Non-small cell lung cancer	Galactonate levels	0.0167245	0.0396147	0.679305
GCST90199696	finn-b-C3_LUNG_NONSMALL	Non-small cell lung cancer	Trigonelline levels	-0.00867667	0.0203918	0.674428
GCST90199697	finn-b-C3_LUNG_NONSMALL	Non-small cell lung cancer	Dodecanedioate levels	-0.0118965	0.0280356	0.675851
GCST90199698	finn-b-C3_LUNG_NONSMALL	Non-small cell lung cancer	Isobutyrylcarnitine (c4) levels	-0.0160902	0.0144801	0.274763
GCST90199699	finn-b-C3_LUNG_NONSMALL	Non-small cell lung cancer	3-methylxanthine levels	0.0194796	0.0214545	0.372932
GCST90199700	finn-b-C3_LUNG_NONSMALL	Non-small cell lung cancer	3-hydroxylaurate levels	-0.0294442	0.0470517	0.546996
GCST90199701	finn-b-C3_LUNG_NONSMALL	Non-small cell lung cancer	Pyridoxate levels	-0.0155387	0.0239323	0.52288
GCST90199702	finn-b-C3_LUNG_NONSMALL	Non-small cell lung cancer	5-hydroxyhexanoate levels	-0.00376182	0.0278097	0.89375
GCST90199703	finn-b-C3_LUNG_NONSMALL	Non-small cell lung cancer	Gamma-glutamylvaline levels	-0.00366432	0.0246769	0.883195
GCST90199704	finn-b-C3_LUNG_NONSMALL	Non-small cell lung cancer	3-hydroxysebacate levels	-0.00862674	0.0243733	0.727279
GCST90199705	finn-b-C3_LUNG_NONSMALL	Non-small cell lung cancer	Propionylglycine levels	-0.00911519	0.0240792	0.70945
GCST90199706	finn-b-C3_LUNG_NONSMALL	Non-small cell lung cancer	Butyrylglycine levels	0.0111449	0.0189331	0.56269
GCST90199707	finn-b-C3_LUNG_NONSMALL	Non-small cell lung cancer	Pro-hydroxy-pro levels	0.000906588	0.0205433	0.965165
GCST90199708	finn-b-C3_LUNG_NONSMALL	Non-small cell lung cancer	Propionylcarnitine (c3) levels	0.0156684	0.0237529	0.516331
GCST90199709	finn-b-C3_LUNG_NONSMALL	Non-small cell lung cancer	Adrenate (22:4n6) levels	-0.00410085	0.0137396	0.768424
GCST90199710	finn-b-C3_LUNG_NONSMALL	Non-small cell lung cancer	Docosatrienoate (22:3n3) levels	-0.00129069	0.0199579	0.949078
GCST90199711	finn-b-C3_LUNG_NONSMALL	Non-small cell lung cancer	Docosadienoate (22:2n6) levels	0.00793254	0.0360687	0.828402
GCST90199712	finn-b-C3_LUNG_NONSMALL	Non-small cell lung cancer	3-carboxy-4-methyl-5-propyl-2-furanpropanoate (cmpf) levels	-0.0534199	0.0347516	0.14507
GCST90199713	finn-b-C3_LUNG_NONSMALL	Non-small cell lung cancer	Docosapentaenoate n3 DPA; 22:5n3 levels	-0.0437633	0.0246599	0.0891897
GCST90199714	finn-b-C3_LUNG_NONSMALL	Non-small cell lung cancer	3-hydroxy-2-ethylpropionate levels	-0.000224173	0.0233509	0.992416
GCST90199715	finn-b-C3_LUNG_NONSMALL	Non-small cell lung cancer	Myristoleate (14:1n5) levels	-0.0479597	0.0312943	0.141871
GCST90199716	finn-b-C3_LUNG_NONSMALL	Non-small cell lung cancer	10-undecenoate (11:1n1) levels	-0.00901397	0.0237801	0.710333
GCST90199717	finn-b-C3_LUNG_NONSMALL	Non-small cell lung cancer	1-methyl-4-imidazoleacetate levels	0.00204721	0.0210728	0.923353
GCST90199718	finn-b-C3_LUNG_NONSMALL	Non-small cell lung cancer	Sebacate (C10-DC) levels	0.00669652	0.0155755	0.673351
GCST90199719	finn-b-C3_LUNG_NONSMALL	Non-small cell lung cancer	Tauro-beta-muricholate levels	-0.0220209	0.0188224	0.253062
GCST90199720	finn-b-C3_LUNG_NONSMALL	Non-small cell lung cancer	Octanoylcarnitine (c8) levels	0.0119615	0.0221848	0.594946
GCST90199721	finn-b-C3_LUNG_NONSMALL	Non-small cell lung cancer	Stearidonate (18:4n3) levels	-0.00572618	0.0255192	0.82428
GCST90199722	finn-b-C3_LUNG_NONSMALL	Non-small cell lung cancer	Decanoylcarnitine (C10) levels	8.06675e-05	0.0216979	0.997064
GCST90199723	finn-b-C3_LUNG_NONSMALL	Non-small cell lung cancer	5-dodecenoate (12:1n7) levels	-0.0257002	0.0330752	0.451053
GCST90199724	finn-b-C3_LUNG_NONSMALL	Non-small cell lung cancer	N-acetylisoleucine levels	-0.0302828	0.0346612	0.3938
GCST90199725	finn-b-C3_LUNG_NONSMALL	Non-small cell lung cancer	Campesterol levels	0.00327181	0.0257482	0.900294
GCST90199726	finn-b-C3_LUNG_NONSMALL	Non-small cell lung cancer	N-acetylthreonine levels	0.0177694	0.027695	0.528411
GCST90199727	finn-b-C3_LUNG_NONSMALL	Non-small cell lung cancer	1-oleoyl-GPC (18:1) levels	0.00475307	0.0571494	0.934817
GCST90199728	finn-b-C3_LUNG_NONSMALL	Non-small cell lung cancer	10-nonadecenoate (19:1n9) levels	0.0250949	0.0369997	0.511632
GCST90199729	finn-b-C3_LUNG_NONSMALL	Non-small cell lung cancer	Piperine levels	0.0235718	0.0251936	0.359186
GCST90199730	finn-b-C3_LUNG_NONSMALL	Non-small cell lung cancer	Carnitine C14 levels	0.0308957	0.0311962	0.33444
GCST90199731	finn-b-C3_LUNG_NONSMALL	Non-small cell lung cancer	10-heptadecenoate (17:1n7) levels	-0.0059499	0.0412657	0.886797
GCST90199732	finn-b-C3_LUNG_NONSMALL	Non-small cell lung cancer	1-stearoyl-gpc (18:0) levels	0.0384352	0.0198295	0.0620487
GCST90199733	finn-b-C3_LUNG_NONSMALL	Non-small cell lung cancer	1-palmitoyl-GPC (16:0) levels	0.0265291	0.0239949	0.279421
GCST90199734	finn-b-C3_LUNG_NONSMALL	Non-small cell lung cancer	Hyocholate levels	0.00099553	0.0167673	0.953309
GCST90199735	finn-b-C3_LUNG_NONSMALL	Non-small cell lung cancer	N-acetylhistidine levels	-0.0164348	0.0175505	0.358784
GCST90199736	finn-b-C3_LUNG_NONSMALL	Non-small cell lung cancer	Alpha-hydroxyisovalerate levels	-0.00660284	0.0210036	0.756344
GCST90199737	finn-b-C3_LUNG_NONSMALL	Non-small cell lung cancer	N-acetylproline levels	-0.007594	0.0333593	0.822639
GCST90199738	finn-b-C3_LUNG_NONSMALL	Non-small cell lung cancer	Stachydrine levels	-0.00129506	0.0306905	0.966722
GCST90199739	finn-b-C3_LUNG_NONSMALL	Non-small cell lung cancer	Salicyluric glucuronide levels	-0.0157344	0.0410717	0.707024
GCST90199740	finn-b-C3_LUNG_NONSMALL	Non-small cell lung cancer	P-cresol sulfate levels	0.0233335	0.0306267	0.45503
GCST90199741	finn-b-C3_LUNG_NONSMALL	Non-small cell lung cancer	Gamma-glutamylglycine levels	-0.0127672	0.016406	0.444054
GCST90199742	finn-b-C3_LUNG_NONSMALL	Non-small cell lung cancer	1-linoleoyl-gpc (18:2) levels	0.0176107	0.0193459	0.371023
GCST90199743	finn-b-C3_LUNG_NONSMALL	Non-small cell lung cancer	Stearoylcarnitine levels	0.0199572	0.0409751	0.632096
GCST90199744	finn-b-C3_LUNG_NONSMALL	Non-small cell lung cancer	Eicosenoate (20:1) levels	0.000330562	0.0362585	0.992812
GCST90199745	finn-b-C3_LUNG_NONSMALL	Non-small cell lung cancer	Aconitate [cis or trans] levels	-0.0318508	0.0216893	0.156787
GCST90199746	finn-b-C3_LUNG_NONSMALL	Non-small cell lung cancer	Erythronate levels	-0.0394415	0.0280339	0.17747
GCST90199747	finn-b-C3_LUNG_NONSMALL	Non-small cell lung cancer	Isovalerylcarnitine (C5) levels	0.0560066	0.0320583	0.0945807
GCST90199748	finn-b-C3_LUNG_NONSMALL	Non-small cell lung cancer	Linolenate [alpha or gamma; (18:3n3 or 6)] levels	0.00103231	0.0360411	0.977408
GCST90199749	finn-b-C3_LUNG_NONSMALL	Non-small cell lung cancer	Gamma-glutamylthreonine levels	-0.0179064	0.0193689	0.361385
GCST90199750	finn-b-C3_LUNG_NONSMALL	Non-small cell lung cancer	Laurylcarnitine levels	0.0351426	0.0244072	0.162829
GCST90199751	finn-b-C3_LUNG_NONSMALL	Non-small cell lung cancer	Gamma-glutamylmethionine levels	-0.0111398	0.0252098	0.66253
GCST90199752	finn-b-C3_LUNG_NONSMALL	Non-small cell lung cancer	Epiandrosterone sulfate levels	0.00372747	0.0132503	0.7811
GCST90199753	finn-b-C3_LUNG_NONSMALL	Non-small cell lung cancer	Gamma-glutamyltryptophan levels	-0.0436909	0.0322039	0.188637
GCST90199754	finn-b-C3_LUNG_NONSMALL	Non-small cell lung cancer	7-methylxanthine levels	0.00397084	0.0348312	0.91027
GCST90199755	finn-b-C3_LUNG_NONSMALL	Non-small cell lung cancer	3,7-dimethylurate levels	-0.0146357	0.0185519	0.436159
GCST90199756	finn-b-C3_LUNG_NONSMALL	Non-small cell lung cancer	1,7-dimethyluric acid levels	0.0227154	0.0223696	0.317274
GCST90199757	finn-b-C3_LUNG_NONSMALL	Non-small cell lung cancer	1,3,7-trimethylurate levels	0.00304804	0.0237839	0.89914
GCST90199758	finn-b-C3_LUNG_NONSMALL	Non-small cell lung cancer	N4-acetylcytidine levels	-0.014353	0.0210247	0.499577
GCST90199759	finn-b-C3_LUNG_NONSMALL	Non-small cell lung cancer	Indolebutyrate levels	0.0129177	0.0272576	0.64003
GCST90199760	finn-b-C3_LUNG_NONSMALL	Non-small cell lung cancer	5-acetylamino-6-amino-3-methyluracil levels	-0.00821042	0.0201159	0.685878
GCST90199761	finn-b-C3_LUNG_NONSMALL	Non-small cell lung cancer	N1-methylinosine levels	-0.0228968	0.0229973	0.328607
GCST90199762	finn-b-C3_LUNG_NONSMALL	Non-small cell lung cancer	N6-carbamoylthreonyladenosine levels	0.0249814	0.0187248	0.1922
GCST90199763	finn-b-C3_LUNG_NONSMALL	Non-small cell lung cancer	1-methylxanthine levels	-0.00960727	0.0206801	0.645835
GCST90199764	finn-b-C3_LUNG_NONSMALL	Non-small cell lung cancer	N2,n2-dimethylguanosine levels	0.000586862	0.0349044	0.986793
GCST90199765	finn-b-C3_LUNG_NONSMALL	Non-small cell lung cancer	4-hydroxyhippurate levels	-0.00309061	0.0407886	0.940437
GCST90199766	finn-b-C3_LUNG_NONSMALL	Non-small cell lung cancer	3-(3-amino-3-carboxypropyl)uridine levels	-0.0185782	0.0245751	0.461372
GCST90199767	finn-b-C3_LUNG_NONSMALL	Non-small cell lung cancer	5,6-dihydrouridine levels	0.0147174	0.0206186	0.480873
GCST90199768	finn-b-C3_LUNG_NONSMALL	Non-small cell lung cancer	Phenylacetylglutamine levels	0.0353327	0.0310052	0.269402
GCST90199769	finn-b-C3_LUNG_NONSMALL	Non-small cell lung cancer	3-hydroxydodecanedioate levels	0.00304494	0.0282503	0.915297
GCST90199770	finn-b-C3_LUNG_NONSMALL	Non-small cell lung cancer	1-arachidonylglycerol (20:4) levels	0.00323885	0.0236311	0.89229
GCST90199771	finn-b-C3_LUNG_NONSMALL	Non-small cell lung cancer	7-methylguanine levels	-0.0157451	0.0248223	0.533067
GCST90199772	finn-b-C3_LUNG_NONSMALL	Non-small cell lung cancer	1-stearoyl-GPE (18:0) levels	-0.0139148	0.0186539	0.460415
GCST90199773	finn-b-C3_LUNG_NONSMALL	Non-small cell lung cancer	Phenol sulfate levels	0.0159073	0.0365069	0.668512
GCST90199774	finn-b-C3_LUNG_NONSMALL	Non-small cell lung cancer	Oleoylcarnitine levels	-0.00570893	0.020938	0.787447
GCST90199775	finn-b-C3_LUNG_NONSMALL	Non-small cell lung cancer	Gamma-glutamylisoleucine levels	-0.0132044	0.0273987	0.637298
GCST90199776	finn-b-C3_LUNG_NONSMALL	Non-small cell lung cancer	Malonylcarnitine levels	-0.0451044	0.0287166	0.132763
GCST90199777	finn-b-C3_LUNG_NONSMALL	Non-small cell lung cancer	1-palmitoleoyl-GPC (16:1) levels	0.0471719	0.0258464	0.0779597
GCST90199778	finn-b-C3_LUNG_NONSMALL	Non-small cell lung cancer	N-methyl-2-pyridone-5-carboxamide levels	0.00661769	0.0207512	0.754864
GCST90199779	finn-b-C3_LUNG_NONSMALL	Non-small cell lung cancer	Gamma-glutamyl-2-aminobutyrate levels	0.00167818	0.0246493	0.946364
GCST90199780	finn-b-C3_LUNG_NONSMALL	Non-small cell lung cancer	1-stearoyl-GPG (18:0) levels	-0.0148135	0.0236394	0.536355
GCST90199781	finn-b-C3_LUNG_NONSMALL	Non-small cell lung cancer	Hexanoylglycine levels	0.0228177	0.0239801	0.351674
GCST90199782	finn-b-C3_LUNG_NONSMALL	Non-small cell lung cancer	Glutamine degradant levels	-0.00162861	0.0204686	0.937242
GCST90199783	finn-b-C3_LUNG_NONSMALL	Non-small cell lung cancer	5-methyluridine (ribothymidine) levels	-0.00746717	0.0152009	0.627548
GCST90199784	finn-b-C3_LUNG_NONSMALL	Non-small cell lung cancer	Cysteine-glutathione disulfide levels	0.0157229	0.0252007	0.53834
GCST90199785	finn-b-C3_LUNG_NONSMALL	Non-small cell lung cancer	Isovalerylglycine levels	0.0340047	0.0190373	0.0878561
GCST90199786	finn-b-C3_LUNG_NONSMALL	Non-small cell lung cancer	2-hydroxy-3-methylvalerate levels	-0.0157329	0.0228395	0.49659
GCST90199787	finn-b-C3_LUNG_NONSMALL	Non-small cell lung cancer	Homostachydrine levels	0.0013608	0.0278473	0.961487
GCST90199788	finn-b-C3_LUNG_NONSMALL	Non-small cell lung cancer	1-arachidonoyl-gpc (20:4n6) levels	-0.0210583	0.013909	0.142087
GCST90199789	finn-b-C3_LUNG_NONSMALL	Non-small cell lung cancer	2-palmitoyl-GPC (16:0) levels	-0.0440615	0.0414795	0.306104
GCST90199790	finn-b-C3_LUNG_NONSMALL	Non-small cell lung cancer	2-palmitoleoyl-GPC (16:1) levels	-0.05316	0.0281826	0.0719489
GCST90199791	finn-b-C3_LUNG_NONSMALL	Non-small cell lung cancer	1-arachidonoyl-GPE (20:4n6) levels	0.011446	0.0183713	0.537817
GCST90199792	finn-b-C3_LUNG_NONSMALL	Non-small cell lung cancer	1-palmitoyl-GPE (16:0) levels	-0.0209399	0.0370029	0.579314
GCST90199793	finn-b-C3_LUNG_NONSMALL	Non-small cell lung cancer	1-linoleoyl-GPE (18:2) levels	0.0169137	0.0169109	0.325228
GCST90199794	finn-b-C3_LUNG_NONSMALL	Non-small cell lung cancer	1-oleoyl-GPE (18:1) levels	0.071084	0.0278855	0.0170441
GCST90199795	finn-b-C3_LUNG_NONSMALL	Non-small cell lung cancer	2-hydroxypalmitate levels	-0.00975316	0.0299967	0.748627
GCST90199796	finn-b-C3_LUNG_NONSMALL	Non-small cell lung cancer	Docosapentaenoate (n6 DPA; 22:5n6) levels	0.00114902	0.0395677	0.977243
GCST90199797	finn-b-C3_LUNG_NONSMALL	Non-small cell lung cancer	Gulonate levels	-0.0209395	0.0302257	0.496834
GCST90199798	finn-b-C3_LUNG_NONSMALL	Non-small cell lung cancer	Isobutyrylglycine levels	0.000896826	0.0201195	0.964774
GCST90199799	finn-b-C3_LUNG_NONSMALL	Non-small cell lung cancer	Glutarylcarnitine (c5-dc) levels	0.0274454	0.0207423	0.19612
GCST90199800	finn-b-C3_LUNG_NONSMALL	Non-small cell lung cancer	Carnitine C5:1 levels	-0.0139244	0.0262068	0.600075
GCST90199801	finn-b-C3_LUNG_NONSMALL	Non-small cell lung cancer	Hydroquinone sulfate levels	-0.0118487	0.0315517	0.711909
GCST90199802	finn-b-C3_LUNG_NONSMALL	Non-small cell lung cancer	Beta-hydroxyisovaleroylcarnitine levels	0.00748063	0.0223737	0.74017
GCST90199803	finn-b-C3_LUNG_NONSMALL	Non-small cell lung cancer	Catechol sulfate levels	-0.00239568	0.0236518	0.920128
GCST90199804	finn-b-C3_LUNG_NONSMALL	Non-small cell lung cancer	7-alpha-hydroxy-3-oxo-4-cholestenoate (7-hoca) levels	-0.0425501	0.0271405	0.130026
GCST90199805	finn-b-C3_LUNG_NONSMALL	Non-small cell lung cancer	Octadecanedioate levels	0.0073475	0.0323982	0.822509
GCST90199806	finn-b-C3_LUNG_NONSMALL	Non-small cell lung cancer	Tetradecanedioate (C14-DC) levels	-0.00274607	0.0163635	0.868708
GCST90199807	finn-b-C3_LUNG_NONSMALL	Non-small cell lung cancer	Hexadecanedioate (C16-DC) levels	0.0260553	0.0173954	0.14906
GCST90199808	finn-b-C3_LUNG_NONSMALL	Non-small cell lung cancer	Glycerophosphoethanolamine levels	0.0115297	0.0220263	0.606413
GCST90199809	finn-b-C3_LUNG_NONSMALL	Non-small cell lung cancer	Taurolithocholate 3-sulfate levels	0.00498954	0.0248281	0.842863
GCST90199810	finn-b-C3_LUNG_NONSMALL	Non-small cell lung cancer	1-palmitoyl-GPI (16:0) levels	0.0219916	0.0232584	0.355671
GCST90199811	finn-b-C3_LUNG_NONSMALL	Non-small cell lung cancer	Glycolithocholate sulfate levels	0.00170198	0.0199697	0.932927
GCST90199812	finn-b-C3_LUNG_NONSMALL	Non-small cell lung cancer	3-(3-hydroxyphenyl)propionate levels	-0.0403768	0.0247933	0.120787
GCST90199813	finn-b-C3_LUNG_NONSMALL	Non-small cell lung cancer	Deoxycarnitine levels	-0.00242532	0.0165347	0.88425
GCST90199814	finn-b-C3_LUNG_NONSMALL	Non-small cell lung cancer	Alpha-hydroxycaproate levels	0.00774895	0.0308738	0.804666
GCST90199815	finn-b-C3_LUNG_NONSMALL	Non-small cell lung cancer	1-ribosyl-imidazoleacetate levels	0.00689656	0.0255678	0.788947
GCST90199816	finn-b-C3_LUNG_NONSMALL	Non-small cell lung cancer	3,4-dihydroxybutyrate levels	0.0256137	0.0385308	0.513439
GCST90199817	finn-b-C3_LUNG_NONSMALL	Non-small cell lung cancer	Indoleacetylglutamine levels	0.0202018	0.0258897	0.443529
GCST90199818	finn-b-C3_LUNG_NONSMALL	Non-small cell lung cancer	Mannitol/sorbitol levels	0.0389489	0.0255117	0.139905
GCST90199819	finn-b-C3_LUNG_NONSMALL	Non-small cell lung cancer	Tryptophan betaine levels	-0.0101702	0.0164421	0.540339
GCST90199820	finn-b-C3_LUNG_NONSMALL	Non-small cell lung cancer	Dihomo-linolenate (20:3n3 or n6) levels	-0.0159933	0.0270324	0.559628
GCST90199821	finn-b-C3_LUNG_NONSMALL	Non-small cell lung cancer	1-linoleoyl-GPI (18:2) levels	0.0533514	0.0240349	0.0388025
GCST90199822	finn-b-C3_LUNG_NONSMALL	Non-small cell lung cancer	1-oleoyl-GPI (18:1) levels	-0.0234387	0.0241778	0.340081
GCST90199823	finn-b-C3_LUNG_NONSMALL	Non-small cell lung cancer	O-cresol sulfate levels	0.00733491	0.0238307	0.761773
GCST90199824	finn-b-C3_LUNG_NONSMALL	Non-small cell lung cancer	4-vinylphenol sulfate levels	0.0194298	0.0191485	0.321282
GCST90199825	finn-b-C3_LUNG_NONSMALL	Non-small cell lung cancer	Pyrraline levels	0.0232478	0.0212311	0.285923
GCST90199826	finn-b-C3_LUNG_NONSMALL	Non-small cell lung cancer	N6-acetyllysine levels	0.020383	0.021757	0.361955
GCST90199827	finn-b-C3_LUNG_NONSMALL	Non-small cell lung cancer	Thymol sulfate levels	0.00120765	0.0311217	0.969499
GCST90199828	finn-b-C3_LUNG_NONSMALL	Non-small cell lung cancer	N-acetylserine levels	0.0343989	0.0270744	0.217791
GCST90199829	finn-b-C3_LUNG_NONSMALL	Non-small cell lung cancer	3-methyladipate levels	0.0182454	0.031779	0.573861
GCST90199830	finn-b-C3_LUNG_NONSMALL	Non-small cell lung cancer	4-ethylphenylsulfate levels	0.0214649	0.0197401	0.289194
GCST90199831	finn-b-C3_LUNG_NONSMALL	Non-small cell lung cancer	1-stearoyl-2-oleoyl-GPE (18:0/18:1) levels	-0.0319793	0.0222496	0.163544
GCST90199832	finn-b-C3_LUNG_NONSMALL	Non-small cell lung cancer	Dimethylarginine (sdma + adma) levels	0.0382787	0.0256876	0.152595
GCST90199833	finn-b-C3_LUNG_NONSMALL	Non-small cell lung cancer	Hexanoylglutamine levels	-0.0222767	0.0228912	0.3406
GCST90199834	finn-b-C3_LUNG_NONSMALL	Non-small cell lung cancer	Gamma-glutamylalanine levels	-0.0485245	0.0297438	0.126779
GCST90199835	finn-b-C3_LUNG_NONSMALL	Non-small cell lung cancer	5alpha-androstan-3beta,17beta-diol disulfate levels	0.00974167	0.0148222	0.516593
GCST90199836	finn-b-C3_LUNG_NONSMALL	Non-small cell lung cancer	N-methylproline levels	0.00365347	0.0250602	0.885548
GCST90199837	finn-b-C3_LUNG_NONSMALL	Non-small cell lung cancer	Carotenoid levels (cryptoxanthin)	0.0329472	0.0274329	0.240575
GCST90199838	finn-b-C3_LUNG_NONSMALL	Non-small cell lung cancer	5alpha-pregnan-3beta,20alpha-diol disulfate levels	-0.0212789	0.0213344	0.326821
GCST90199839	finn-b-C3_LUNG_NONSMALL	Non-small cell lung cancer	Taurocholenate sulfate levels	-0.000261727	0.0153288	0.986467
GCST90199840	finn-b-C3_LUNG_NONSMALL	Non-small cell lung cancer	Pregnenediol disulfate (C21H34O8S2) levels	0.00878912	0.0172801	0.614503
GCST90199841	finn-b-C3_LUNG_NONSMALL	Non-small cell lung cancer	Glycocholenate sulfate levels	0.0154086	0.0137268	0.269746
GCST90199842	finn-b-C3_LUNG_NONSMALL	Non-small cell lung cancer	Androstenediol (3beta,17beta) disulfate (1) levels	-0.0126967	0.0173678	0.470822
GCST90199843	finn-b-C3_LUNG_NONSMALL	Non-small cell lung cancer	Chiro-inositol levels	0.088288	0.050693	0.109429
GCST90199844	finn-b-C3_LUNG_NONSMALL	Non-small cell lung cancer	1-palmitoyl-2-linoleoyl-GPE (16:0/18:2) levels	0.0186531	0.0197703	0.355234
GCST90199845	finn-b-C3_LUNG_NONSMALL	Non-small cell lung cancer	Sphinganine-1-phosphate levels	-0.0465231	0.0329487	0.177107
GCST90199846	finn-b-C3_LUNG_NONSMALL	Non-small cell lung cancer	Glycosyl-N-stearoyl-sphingosine (d18:1/18:0) levels	0.00461374	0.0188689	0.808554
GCST90199847	finn-b-C3_LUNG_NONSMALL	Non-small cell lung cancer	4-allylphenol sulfate levels	-0.0122312	0.0229723	0.599762
GCST90199848	finn-b-C3_LUNG_NONSMALL	Non-small cell lung cancer	Succinylcarnitine levels	-0.0158032	0.0221669	0.482013
GCST90199849	finn-b-C3_LUNG_NONSMALL	Non-small cell lung cancer	21-hydroxypregnenolone disulfate levels	0.0366799	0.0215268	0.0970144
GCST90199850	finn-b-C3_LUNG_NONSMALL	Non-small cell lung cancer	5alpha-androstan-3alpha,17alpha-diol monosulfate levels	-0.0192615	0.0186853	0.312113
GCST90199851	finn-b-C3_LUNG_NONSMALL	Non-small cell lung cancer	Androstenediol (3beta,17beta) disulfate (2) levels	0.00519776	0.0127914	0.686828
GCST90199852	finn-b-C3_LUNG_NONSMALL	Non-small cell lung cancer	5alpha-androstan-3beta,17alpha-diol disulfate levels	-0.0584066	0.0233292	0.020618
GCST90199853	finn-b-C3_LUNG_NONSMALL	Non-small cell lung cancer	5alpha-pregnan-3beta,20beta-diol monosulfate (1) levels	-0.0186141	0.0184084	0.321621
GCST90199854	finn-b-C3_LUNG_NONSMALL	Non-small cell lung cancer	5alpha-pregnan-3beta,20alpha-diol monosulfate (2) levels	-0.00031157	0.0215365	0.988568
GCST90199855	finn-b-C3_LUNG_NONSMALL	Non-small cell lung cancer	5alpha-androstan-3beta,17beta-diol monosulfate (2) levels	-0.0190811	0.0133168	0.162593
GCST90199856	finn-b-C3_LUNG_NONSMALL	Non-small cell lung cancer	Androstenediol (3alpha, 17alpha) monosulfate (3) levels	-0.00681206	0.0139422	0.628803
GCST90199857	finn-b-C3_LUNG_NONSMALL	Non-small cell lung cancer	5alpha-pregnan-diol disulfate levels	-0.0202462	0.0340795	0.559115
GCST90199858	finn-b-C3_LUNG_NONSMALL	Non-small cell lung cancer	5alpha-androstan-3alpha,17beta-diol monosulfate (1) levels	-0.00654026	0.0152796	0.673435
GCST90199859	finn-b-C3_LUNG_NONSMALL	Non-small cell lung cancer	5alpha-androstan-3alpha,17beta-diol disulfate levels	-0.0165065	0.0230783	0.480835
GCST90199860	finn-b-C3_LUNG_NONSMALL	Non-small cell lung cancer	Andro steroid monosulfate C19H28O6S (1) levels	-0.00339567	0.0157236	0.830205
GCST90199861	finn-b-C3_LUNG_NONSMALL	Non-small cell lung cancer	Pregnenediol sulfate (C21H34O5S) levels	0.0170825	0.0203108	0.407201
GCST90199862	finn-b-C3_LUNG_NONSMALL	Non-small cell lung cancer	4-hydroxycoumarin levels	-0.0364034	0.0221162	0.115388
GCST90199863	finn-b-C3_LUNG_NONSMALL	Non-small cell lung cancer	16a-hydroxy DHEA 3-sulfate levels	-0.00479936	0.0145425	0.744652
GCST90199864	finn-b-C3_LUNG_NONSMALL	Non-small cell lung cancer	Gamma-CEHC levels	-0.00408126	0.0241238	0.866658
GCST90199865	finn-b-C3_LUNG_NONSMALL	Non-small cell lung cancer	2-hydroxyglutarate levels	-0.0340759	0.0216151	0.127005
GCST90199866	finn-b-C3_LUNG_NONSMALL	Non-small cell lung cancer	N-acetyl-beta-alanine levels	0.0235383	0.0163111	0.162477
GCST90199867	finn-b-C3_LUNG_NONSMALL	Non-small cell lung cancer	Tridecenedioate (C13:1-DC) levels	0.0203307	0.0223937	0.373783
GCST90199868	finn-b-C3_LUNG_NONSMALL	Non-small cell lung cancer	N-acetyl-3-methylhistidine levels	-0.0317143	0.0267376	0.248223
GCST90199869	finn-b-C3_LUNG_NONSMALL	Non-small cell lung cancer	2-hydroxyhippurate levels	0.00189736	0.0281578	0.94702
GCST90199870	finn-b-C3_LUNG_NONSMALL	Non-small cell lung cancer	4-cholesten-3-one levels	-0.00447286	0.0292231	0.879686
GCST90199871	finn-b-C3_LUNG_NONSMALL	Non-small cell lung cancer	Androstenediol (3beta,17beta) monosulfate (2) levels	-0.00938422	0.0279278	0.739455
GCST90199872	finn-b-C3_LUNG_NONSMALL	Non-small cell lung cancer	Androstenediol (3beta,17beta) monosulfate (1) levels	-0.0151334	0.0165871	0.368856
GCST90199873	finn-b-C3_LUNG_NONSMALL	Non-small cell lung cancer	Pregnenolone sulfate levels	0.0103422	0.0209456	0.624744
GCST90199874	finn-b-C3_LUNG_NONSMALL	Non-small cell lung cancer	S-methylmethionine levels	0.0410088	0.0351969	0.258388
GCST90199875	finn-b-C3_LUNG_NONSMALL	Non-small cell lung cancer	13-HODE + 9-HODE levels	-0.033192	0.0304027	0.290176
GCST90199876	finn-b-C3_LUNG_NONSMALL	Non-small cell lung cancer	Palmitoyl sphingomyelin (d18:1/16:0) levels	-0.0161681	0.0236049	0.498638
GCST90199877	finn-b-C3_LUNG_NONSMALL	Non-small cell lung cancer	Indole-3-carboxylate levels	0.0250831	0.0285208	0.39642
GCST90199878	finn-b-C3_LUNG_NONSMALL	Non-small cell lung cancer	Sphingomyelin (d18:1/18:1, d18:2/18:0) levels	0.0196751	0.0238749	0.416184
GCST90199879	finn-b-C3_LUNG_NONSMALL	Non-small cell lung cancer	Ergothioneine levels	0.00417638	0.0141451	0.7707
GCST90199880	finn-b-C3_LUNG_NONSMALL	Non-small cell lung cancer	Cis-4-decenoylcarnitine (C10:1) levels	0.0333902	0.0276915	0.239185
GCST90199881	finn-b-C3_LUNG_NONSMALL	Non-small cell lung cancer	5-(galactosylhydroxy)-L-lysine levels	0.0797124	0.0552337	0.176836
GCST90199882	finn-b-C3_LUNG_NONSMALL	Non-small cell lung cancer	2s,3R-dihydroxybutyrate levels	-0.00323877	0.0213448	0.880778
GCST90199883	finn-b-C3_LUNG_NONSMALL	Non-small cell lung cancer	Cysteinylglycine disulfide levels	0.00669178	0.0274641	0.810595
GCST90199884	finn-b-C3_LUNG_NONSMALL	Non-small cell lung cancer	2,3-dihydroxyisovalerate levels	-0.0473054	0.0199122	0.0258465
GCST90199885	finn-b-C3_LUNG_NONSMALL	Non-small cell lung cancer	Alpha-ketoglutaramate levels	0.00877389	0.021883	0.693455
GCST90199886	finn-b-C3_LUNG_NONSMALL	Non-small cell lung cancer	3-methylglutaconate levels	-0.00541327	0.0217267	0.805916
GCST90199887	finn-b-C3_LUNG_NONSMALL	Non-small cell lung cancer	(16 or 17)-methylstearate (a19:0 or i19:0) levels	0.0103073	0.0207255	0.62498
GCST90199888	finn-b-C3_LUNG_NONSMALL	Non-small cell lung cancer	Cinnamoylglycine levels	0.00805901	0.0188057	0.671221
GCST90199889	finn-b-C3_LUNG_NONSMALL	Non-small cell lung cancer	2R,3R-dihydroxybutyrate levels	0.00163831	0.0296083	0.956266
GCST90199890	finn-b-C3_LUNG_NONSMALL	Non-small cell lung cancer	4-hydroxyglutamate levels	-0.0166972	0.0235786	0.485968
GCST90199891	finn-b-C3_LUNG_NONSMALL	Non-small cell lung cancer	S-methylcysteine levels	0.0276721	0.0228991	0.243421
GCST90199892	finn-b-C3_LUNG_NONSMALL	Non-small cell lung cancer	Isoursodeoxycholate levels	0.00546348	0.0222382	0.80871
GCST90199893	finn-b-C3_LUNG_NONSMALL	Non-small cell lung cancer	Cis-4-decenoate (10:1n6) levels	-0.0192984	0.0233932	0.419632
GCST90199894	finn-b-C3_LUNG_NONSMALL	Non-small cell lung cancer	4-oxo-retinoic acid levels	0.0346762	0.0289164	0.250357
GCST90199895	finn-b-C3_LUNG_NONSMALL	Non-small cell lung cancer	1-lignoceroyl-GPC (24:0) levels	0.00809113	0.0366574	0.828495
GCST90199896	finn-b-C3_LUNG_NONSMALL	Non-small cell lung cancer	Sulfate levels	-0.00227348	0.0243944	0.926411
GCST90199897	finn-b-C3_LUNG_NONSMALL	Non-small cell lung cancer	4-hydroxy-2-oxoglutaric acid levels	-0.000435598	0.0229202	0.984982
GCST90199898	finn-b-C3_LUNG_NONSMALL	Non-small cell lung cancer	Glycoursodeoxycholate levels	0.0161485	0.0216474	0.463576
GCST90199899	finn-b-C3_LUNG_NONSMALL	Non-small cell lung cancer	1-(1-enyl-palmitoyl)-GPC (p-16:0) levels	0.00921088	0.0339772	0.78874
GCST90199900	finn-b-C3_LUNG_NONSMALL	Non-small cell lung cancer	Argininate levels	0.0403476	0.0267044	0.143352
GCST90199901	finn-b-C3_LUNG_NONSMALL	Non-small cell lung cancer	1-methyl-5-imidazoleacetate levels	-0.0115934	0.021159	0.588251
GCST90199902	finn-b-C3_LUNG_NONSMALL	Non-small cell lung cancer	Hydantoin-5-propionate levels	0.00802258	0.0247926	0.751033
GCST90199903	finn-b-C3_LUNG_NONSMALL	Non-small cell lung cancer	2-oxoarginine levels	-0.0272339	0.0410181	0.514701
GCST90199904	finn-b-C3_LUNG_NONSMALL	Non-small cell lung cancer	Pantoate levels	-0.00779845	0.0222739	0.729306
GCST90199905	finn-b-C3_LUNG_NONSMALL	Non-small cell lung cancer	Formiminoglutamate levels	0.00109426	0.0202036	0.957295
GCST90199906	finn-b-C3_LUNG_NONSMALL	Non-small cell lung cancer	1-(1-enyl-palmitoyl)-GPE (p-16:0) levels	-0.0279672	0.0426167	0.519142
GCST90199907	finn-b-C3_LUNG_NONSMALL	Non-small cell lung cancer	S-methylcysteine sulfoxide levels	-0.0349284	0.0350412	0.331396
GCST90199908	finn-b-C3_LUNG_NONSMALL	Non-small cell lung cancer	2-o-methylascorbic acid levels	0.00370085	0.0245974	0.881565
GCST90199909	finn-b-C3_LUNG_NONSMALL	Non-small cell lung cancer	Eicosanedioate (C20-DC) levels	-0.00323588	0.0272991	0.907456
GCST90199910	finn-b-C3_LUNG_NONSMALL	Non-small cell lung cancer	1-(1-enyl-stearoyl)-GPE (p-18:0) levels	0.0190974	0.0282482	0.50605
GCST90199911	finn-b-C3_LUNG_NONSMALL	Non-small cell lung cancer	Beta-citrylglutamate levels	-0.00732983	0.0186565	0.697873
GCST90199912	finn-b-C3_LUNG_NONSMALL	Non-small cell lung cancer	N-oleoyltaurine levels	-0.0290785	0.028989	0.328423
GCST90199913	finn-b-C3_LUNG_NONSMALL	Non-small cell lung cancer	Docosadioate (C22-DC) levels	-0.00682148	0.0232093	0.771462
GCST90199914	finn-b-C3_LUNG_NONSMALL	Non-small cell lung cancer	Oleoyl-linoleoyl-glycerol (18:1/18:2) [2] levels	-0.00764362	0.0216307	0.726556
GCST90199915	finn-b-C3_LUNG_NONSMALL	Non-small cell lung cancer	Imidazole propionate levels	0.0367565	0.0275462	0.195734
GCST90199916	finn-b-C3_LUNG_NONSMALL	Non-small cell lung cancer	Carnitine C18:2 levels	-0.0312173	0.0174049	0.0840872
GCST90199917	finn-b-C3_LUNG_NONSMALL	Non-small cell lung cancer	Pregnanediol-3-glucuronide levels	0.031752	0.0224739	0.167066
GCST90199918	finn-b-C3_LUNG_NONSMALL	Non-small cell lung cancer	Carboxyethyl-gaba levels	0.0194869	0.0193603	0.327495
GCST90199919	finn-b-C3_LUNG_NONSMALL	Non-small cell lung cancer	Alliin levels	-0.0290985	0.0283455	0.319012
GCST90199920	finn-b-C3_LUNG_NONSMALL	Non-small cell lung cancer	Trimethylamine n-oxide levels	0.00707651	0.0320412	0.828635
GCST90199921	finn-b-C3_LUNG_NONSMALL	Non-small cell lung cancer	Dihydroferulate levels	0.0161565	0.0339583	0.643544
GCST90199922	finn-b-C3_LUNG_NONSMALL	Non-small cell lung cancer	Prolylglycine levels	0.00064823	0.02249	0.977218
GCST90199923	finn-b-C3_LUNG_NONSMALL	Non-small cell lung cancer	N-palmitoylglycine levels	-0.0194656	0.0224013	0.396313
GCST90199924	finn-b-C3_LUNG_NONSMALL	Non-small cell lung cancer	N-methyltaurine levels	0.0286239	0.0222801	0.210216
GCST90199925	finn-b-C3_LUNG_NONSMALL	Non-small cell lung cancer	Succinimide levels	0.00672205	0.0191296	0.729158
GCST90199926	finn-b-C3_LUNG_NONSMALL	Non-small cell lung cancer	N-acetylcarnosine levels	0.00494632	0.019047	0.797229
GCST90199927	finn-b-C3_LUNG_NONSMALL	Non-small cell lung cancer	Histidine betaine (hercynine) levels	-0.045528	0.0479939	0.358902
GCST90199928	finn-b-C3_LUNG_NONSMALL	Non-small cell lung cancer	2-stearoyl-GPE (18:0) levels	-0.000100389	0.0239703	0.996687
GCST90199929	finn-b-C3_LUNG_NONSMALL	Non-small cell lung cancer	Margaroylcarnitine (C17) levels	0.00146423	0.0245772	0.952986
GCST90199930	finn-b-C3_LUNG_NONSMALL	Non-small cell lung cancer	(R)-3-hydroxybutyrylcarnitine levels	-0.00647341	0.0297506	0.829755
GCST90199931	finn-b-C3_LUNG_NONSMALL	Non-small cell lung cancer	Lanthionine levels	-0.00535048	0.0304991	0.8621
GCST90199932	finn-b-C3_LUNG_NONSMALL	Non-small cell lung cancer	Mannonate levels	0.0114606	0.0147344	0.445786
GCST90199933	finn-b-C3_LUNG_NONSMALL	Non-small cell lung cancer	3b-hydroxy-5-cholenoic acid levels	0.00342916	0.0258155	0.895275
GCST90199934	finn-b-C3_LUNG_NONSMALL	Non-small cell lung cancer	2-hydroxydecanoate levels	-0.0264921	0.0236263	0.277751
GCST90199935	finn-b-C3_LUNG_NONSMALL	Non-small cell lung cancer	Glycohyocholate levels	-0.00884261	0.0269282	0.746885
GCST90199936	finn-b-C3_LUNG_NONSMALL	Non-small cell lung cancer	3-methyl catechol sulfate (2) levels	-0.0136935	0.0237807	0.570325
GCST90199937	finn-b-C3_LUNG_NONSMALL	Non-small cell lung cancer	2-aminooctanoate levels	0.0272297	0.0236547	0.26057
GCST90199938	finn-b-C3_LUNG_NONSMALL	Non-small cell lung cancer	3-methyl catechol sulfate (1) levels	0.0218797	0.025637	0.401516
GCST90199939	finn-b-C3_LUNG_NONSMALL	Non-small cell lung cancer	4-methylcatechol sulfate levels	-0.0224995	0.0275928	0.424941
GCST90199940	finn-b-C3_LUNG_NONSMALL	Non-small cell lung cancer	Guaiacol sulfate levels	0.00877505	0.0309324	0.779305
GCST90199941	finn-b-C3_LUNG_NONSMALL	Non-small cell lung cancer	Gamma-CEHC glucuronide levels	0.0246678	0.0205777	0.240323
GCST90199942	finn-b-C3_LUNG_NONSMALL	Non-small cell lung cancer	Dimethyl sulfone levels	0.026072	0.0257793	0.323927
GCST90199943	finn-b-C3_LUNG_NONSMALL	Non-small cell lung cancer	2-piperidinone levels	0.0681075	0.0305622	0.0374824
GCST90199944	finn-b-C3_LUNG_NONSMALL	Non-small cell lung cancer	Indolin-2-one levels	-0.0193946	0.029649	0.522926
GCST90199945	finn-b-C3_LUNG_NONSMALL	Non-small cell lung cancer	Sphingomyelin (d18:1/14:0, d16:1/16:0) levels	0.000201665	0.0130633	0.987797
GCST90199946	finn-b-C3_LUNG_NONSMALL	Non-small cell lung cancer	3-acetylphenol sulfate levels	0.0420815	0.031499	0.198208
GCST90199947	finn-b-C3_LUNG_NONSMALL	Non-small cell lung cancer	Sphingomyelin (d18:2/16:0, d18:1/16:1) levels	0.0169731	0.0316499	0.59715
GCST90199948	finn-b-C3_LUNG_NONSMALL	Non-small cell lung cancer	S-allylcysteine levels	-0.0357523	0.0282544	0.222808
GCST90199949	finn-b-C3_LUNG_NONSMALL	Non-small cell lung cancer	6-oxopiperidine-2-carboxylate levels	0.0191118	0.0163992	0.255305
GCST90199950	finn-b-C3_LUNG_NONSMALL	Non-small cell lung cancer	2-aminophenol sulfate levels	-0.0168884	0.020805	0.422934
GCST90199951	finn-b-C3_LUNG_NONSMALL	Non-small cell lung cancer	N-acetylalliin levels	0.030061	0.0231708	0.2059
GCST90199952	finn-b-C3_LUNG_NONSMALL	Non-small cell lung cancer	2-aminoheptanoate levels	-0.0298325	0.0264464	0.271457
GCST90199953	finn-b-C3_LUNG_NONSMALL	Non-small cell lung cancer	3-methoxytyramine sulfate levels	0.0301098	0.0225541	0.199478
GCST90199954	finn-b-C3_LUNG_NONSMALL	Non-small cell lung cancer	N2,N5-diacetylornithine levels	0.0029912	0.0167607	0.859796
GCST90199955	finn-b-C3_LUNG_NONSMALL	Non-small cell lung cancer	Ferulic acid 4-sulfate levels	-0.00421097	0.0118392	0.72449
GCST90199956	finn-b-C3_LUNG_NONSMALL	Non-small cell lung cancer	1H-indole-7-acetic acid levels	-0.0452758	0.0224749	0.0540168
GCST90199957	finn-b-C3_LUNG_NONSMALL	Non-small cell lung cancer	3-(3-hydroxyphenyl)propionate sulfate levels	0.0168294	0.0390235	0.671398
GCST90199958	finn-b-C3_LUNG_NONSMALL	Non-small cell lung cancer	1-linolenoyl-GPC (18:3) levels	0.00258017	0.0277195	0.926502
GCST90199959	finn-b-C3_LUNG_NONSMALL	Non-small cell lung cancer	O-sulfo-l-tyrosine levels	0.0123301	0.0240417	0.612735
GCST90199960	finn-b-C3_LUNG_NONSMALL	Non-small cell lung cancer	N-formylanthranilic acid levels	0.0241203	0.0186236	0.208697
GCST90199961	finn-b-C3_LUNG_NONSMALL	Non-small cell lung cancer	Methionine sulfone levels	0.0121717	0.0187577	0.520769
GCST90199962	finn-b-C3_LUNG_NONSMALL	Non-small cell lung cancer	Acisoga levels	-0.00032353	0.0202141	0.987375
GCST90199963	finn-b-C3_LUNG_NONSMALL	Non-small cell lung cancer	17alpha-hydroxypregnanolone glucuronide levels	-0.00784193	0.0161979	0.631695
GCST90199964	finn-b-C3_LUNG_NONSMALL	Non-small cell lung cancer	Etiocholanolone glucuronide levels	0.0051821	0.019436	0.792488
GCST90199965	finn-b-C3_LUNG_NONSMALL	Non-small cell lung cancer	Fructosyllysine levels	-0.0211092	0.0236939	0.381471
GCST90199966	finn-b-C3_LUNG_NONSMALL	Non-small cell lung cancer	1-(1-enyl-oleoyl)-GPE (p-18:1) levels	0.00370523	0.0191614	0.849103
GCST90199967	finn-b-C3_LUNG_NONSMALL	Non-small cell lung cancer	N-acetyltaurine levels	-0.0328212	0.0233821	0.177429
GCST90199968	finn-b-C3_LUNG_NONSMALL	Non-small cell lung cancer	1-palmitoyl-GPG (16:0) levels	0.0129583	0.0237833	0.59134
GCST90199969	finn-b-C3_LUNG_NONSMALL	Non-small cell lung cancer	1-oleoyl-GPG (18:1) levels	-0.0167978	0.0239713	0.490201
GCST90199970	finn-b-C3_LUNG_NONSMALL	Non-small cell lung cancer	Octadecenedioylcarnitine (C18:1-DC) levels	0.0216506	0.0221069	0.344024
GCST90199971	finn-b-C3_LUNG_NONSMALL	Non-small cell lung cancer	3-methylglutarylcarnitine (2) levels	0.00740894	0.0220595	0.739572
GCST90199972	finn-b-C3_LUNG_NONSMALL	Non-small cell lung cancer	Sphingomyelin (d18:1/24:1, d18:2/24:0) levels	0.0384329	0.0353139	0.291642
GCST90199973	finn-b-C3_LUNG_NONSMALL	Non-small cell lung cancer	Methyl glucopyranoside (alpha + beta) levels	-0.00507778	0.0143335	0.726114
GCST90199974	finn-b-C3_LUNG_NONSMALL	Non-small cell lung cancer	9-hydroxystearate levels	-0.0516028	0.0331666	0.133393
GCST90199975	finn-b-C3_LUNG_NONSMALL	Non-small cell lung cancer	Sphingomyelin (d18:2/14:0, d18:1/14:1) levels	-0.0112223	0.0270725	0.682901
GCST90199976	finn-b-C3_LUNG_NONSMALL	Non-small cell lung cancer	1-dihomo-linolenylglycerol (20:3) levels	-0.0445506	0.0276046	0.120806
GCST90199977	finn-b-C3_LUNG_NONSMALL	Non-small cell lung cancer	4-hydroxychlorothalonil levels	0.00806434	0.0213626	0.709592
GCST90199978	finn-b-C3_LUNG_NONSMALL	Non-small cell lung cancer	Vanillactate levels	-0.0101757	0.0279123	0.719086
GCST90199979	finn-b-C3_LUNG_NONSMALL	Non-small cell lung cancer	Carnitine C14:1 levels	0.0447067	0.0201315	0.0335715
GCST90199980	finn-b-C3_LUNG_NONSMALL	Non-small cell lung cancer	N-formylphenylalanine levels	-0.000640967	0.0242341	0.97908
GCST90199981	finn-b-C3_LUNG_NONSMALL	Non-small cell lung cancer	2-acetamidophenol sulfate levels	-0.0306322	0.0255392	0.244382
GCST90199982	finn-b-C3_LUNG_NONSMALL	Non-small cell lung cancer	4-vinylguaiacol sulfate levels	-0.0599714	0.0356587	0.110881
GCST90199983	finn-b-C3_LUNG_NONSMALL	Non-small cell lung cancer	5alpha-androstan-3alpha,17beta-diol monosulfate (2) levels	-0.0214161	0.0277357	0.445873
GCST90199984	finn-b-C3_LUNG_NONSMALL	Non-small cell lung cancer	Vanillic alcohol sulfate levels	0.0305516	0.0237485	0.210554
GCST90199985	finn-b-C3_LUNG_NONSMALL	Non-small cell lung cancer	Methyl-4-hydroxybenzoate sulfate levels	0.00155799	0.0386318	0.968251
GCST90199986	finn-b-C3_LUNG_NONSMALL	Non-small cell lung cancer	Eugenol sulfate levels	-0.00118463	0.0225943	0.958681
GCST90199987	finn-b-C3_LUNG_NONSMALL	Non-small cell lung cancer	2-methoxyresorcinol sulfate levels	-0.0160161	0.0322169	0.623619
GCST90199988	finn-b-C3_LUNG_NONSMALL	Non-small cell lung cancer	Tyramine O-sulfate levels	0.00376963	0.0345874	0.914354
GCST90199989	finn-b-C3_LUNG_NONSMALL	Non-small cell lung cancer	4-methylguaiacol sulfate levels	0.00649234	0.0382169	0.868187
GCST90199990	finn-b-C3_LUNG_NONSMALL	Non-small cell lung cancer	3-hydroxypyridine sulfate levels	0.00968332	0.0312644	0.759686
GCST90199991	finn-b-C3_LUNG_NONSMALL	Non-small cell lung cancer	Arabonate/xylonate levels	-0.00780042	0.0244711	0.752785
GCST90199992	finn-b-C3_LUNG_NONSMALL	Non-small cell lung cancer	Octadecanedioylcarnitine (C18-DC) levels	0.0236494	0.0179905	0.200593
GCST90199993	finn-b-C3_LUNG_NONSMALL	Non-small cell lung cancer	Phenylacetylcarnitine levels	0.00680163	0.028822	0.815531
GCST90199994	finn-b-C3_LUNG_NONSMALL	Non-small cell lung cancer	Ethylparaben sulfate levels	0.0235141	0.0362942	0.52755
GCST90199995	finn-b-C3_LUNG_NONSMALL	Non-small cell lung cancer	Sphingomyelin (d18:1/20:2, d18:2/20:1, d16:1/22:2) levels	0.0287695	0.0223916	0.211641
GCST90199996	finn-b-C3_LUNG_NONSMALL	Non-small cell lung cancer	Sphingomyelin (d18:1/20:1, d18:2/20:0) levels	0.0111085	0.0205295	0.593047
GCST90199997	finn-b-C3_LUNG_NONSMALL	Non-small cell lung cancer	Behenoyl sphingomyelin (d18:1/22:0) levels	-0.0206346	0.0303224	0.505913
GCST90199998	finn-b-C3_LUNG_NONSMALL	Non-small cell lung cancer	Propyl 4-hydroxybenzoate sulfate levels	-0.0487292	0.0332782	0.157256
GCST90199999	finn-b-C3_LUNG_NONSMALL	Non-small cell lung cancer	4-methoxyphenol sulfate levels	0.011457	0.0346233	0.744539
GCST90200000	finn-b-C3_LUNG_NONSMALL	Non-small cell lung cancer	Umbelliferone sulfate levels	-0.0157878	0.024171	0.521474
GCST90200001	finn-b-C3_LUNG_NONSMALL	Non-small cell lung cancer	Sphingomyelin (d18:1/20:0, d16:1/22:0) levels	-0.0181029	0.0275472	0.517896
GCST90200002	finn-b-C3_LUNG_NONSMALL	Non-small cell lung cancer	6-hydroxyindole sulfate levels	-0.0841657	0.0340807	0.0260189
GCST90200003	finn-b-C3_LUNG_NONSMALL	Non-small cell lung cancer	P-cresol glucuronide levels	-0.00485249	0.0310977	0.877492
GCST90200004	finn-b-C3_LUNG_NONSMALL	Non-small cell lung cancer	N-carbamoylalanine levels	0.00980849	0.0246155	0.694507
GCST90200005	finn-b-C3_LUNG_NONSMALL	Non-small cell lung cancer	Citraconate/glutaconate levels	-0.0522931	0.0245453	0.0440481
GCST90200006	finn-b-C3_LUNG_NONSMALL	Non-small cell lung cancer	1,2,3-benzenetriol sulfate (2) levels	0.00109728	0.0184913	0.95327
GCST90200007	finn-b-C3_LUNG_NONSMALL	Non-small cell lung cancer	3-methoxycatechol sulfate (2) levels	-0.0306281	0.0254739	0.243276
GCST90200008	finn-b-C3_LUNG_NONSMALL	Non-small cell lung cancer	C-glycosyltryptophan levels	-0.0120578	0.0237035	0.614817
GCST90200009	finn-b-C3_LUNG_NONSMALL	Non-small cell lung cancer	3-methoxycatechol sulfate (1) levels	-0.00545714	0.0220923	0.807415
GCST90200010	finn-b-C3_LUNG_NONSMALL	Non-small cell lung cancer	Sphingomyelin (d18:1/22:1, d18:2/22:0, d16:1/24:1) levels	0.0611221	0.0264093	0.0313943
GCST90200011	finn-b-C3_LUNG_NONSMALL	Non-small cell lung cancer	Arabitol/xylitol levels	0.0252713	0.0289889	0.392756
GCST90200012	finn-b-C3_LUNG_NONSMALL	Non-small cell lung cancer	3-hydroxyhexanoate levels	-0.00286244	0.032043	0.929863
GCST90200013	finn-b-C3_LUNG_NONSMALL	Non-small cell lung cancer	Sphingomyelin (d18:1/22:2, d18:2/22:1, d16:1/24:2) levels	-0.019662	0.0274779	0.483978
GCST90200014	finn-b-C3_LUNG_NONSMALL	Non-small cell lung cancer	3beta-hydroxy-5-cholestenoate levels	0.00387241	0.0189946	0.840107
GCST90200015	finn-b-C3_LUNG_NONSMALL	Non-small cell lung cancer	N-acetylkynurenine (2) levels	-0.0328746	0.0208242	0.133975
GCST90200016	finn-b-C3_LUNG_NONSMALL	Non-small cell lung cancer	Dopamine 4-sulfate levels	-0.0197804	0.0174555	0.269333
GCST90200017	finn-b-C3_LUNG_NONSMALL	Non-small cell lung cancer	Sphingomyelin (d17:1/16:0, d18:1/15:0, d16:1/17:0) levels	-0.0162608	0.0223124	0.472189
GCST90200018	finn-b-C3_LUNG_NONSMALL	Non-small cell lung cancer	Adipoylcarnitine (C6-DC) levels	-0.0375816	0.0352078	0.297899
GCST90200019	finn-b-C3_LUNG_NONSMALL	Non-small cell lung cancer	Dopamine 3-o-sulfate levels	-0.0298942	0.0202896	0.154205
GCST90200020	finn-b-C3_LUNG_NONSMALL	Non-small cell lung cancer	Lignoceroyl sphingomyelin (d18:1/24:0) levels	0.0110071	0.027803	0.695829
GCST90200021	finn-b-C3_LUNG_NONSMALL	Non-small cell lung cancer	N-acetylglucosamine/n-acetylgalactosamine levels	-0.0208842	0.0236338	0.390824
GCST90200022	finn-b-C3_LUNG_NONSMALL	Non-small cell lung cancer	Glycochenodeoxycholate 3-sulfate levels	-0.0222587	0.0185668	0.241007
GCST90200023	finn-b-C3_LUNG_NONSMALL	Non-small cell lung cancer	Trans 3,4-methyleneheptanoate levels	0.00580131	0.0349368	0.870334
GCST90200024	finn-b-C3_LUNG_NONSMALL	Non-small cell lung cancer	Taurodeoxycholic acid 3-sulfate levels	0.000743143	0.0188063	0.968871
GCST90200025	finn-b-C3_LUNG_NONSMALL	Non-small cell lung cancer	Phenol glucuronide levels	0.0182346	0.021362	0.402961
GCST90200026	finn-b-C3_LUNG_NONSMALL	Non-small cell lung cancer	Glycodeoxycholate 3-sulfate levels	-0.000717867	0.016045	0.964621
GCST90200027	finn-b-C3_LUNG_NONSMALL	Non-small cell lung cancer	4-hydroxyphenylacetoylcarnitine levels	-0.00204255	0.0211824	0.92395
GCST90200028	finn-b-C3_LUNG_NONSMALL	Non-small cell lung cancer	1-stearoyl-2-oleoyl-gpc (18:0/18:1) levels	0.00315513	0.0261599	0.904754
GCST90200029	finn-b-C3_LUNG_NONSMALL	Non-small cell lung cancer	Linoleoyl ethanolamide levels	-0.0188564	0.0229765	0.421503
GCST90200030	finn-b-C3_LUNG_NONSMALL	Non-small cell lung cancer	1,2-dilinoleoyl-GPC (18:2/18:2) levels	-0.0115558	0.0259231	0.662128
GCST90200031	finn-b-C3_LUNG_NONSMALL	Non-small cell lung cancer	Nonanoylcarnitine (C9) levels	0.0158645	0.022083	0.48173
GCST90200032	finn-b-C3_LUNG_NONSMALL	Non-small cell lung cancer	2-hydroxybutyrate/2-hydroxyisobutyrate levels	-0.0761001	0.0314748	0.0288037
GCST90200033	finn-b-C3_LUNG_NONSMALL	Non-small cell lung cancer	Sphingomyelin (d18:2/23:0, d18:1/23:1, d17:1/24:1) levels	0.0308795	0.0210847	0.156581
GCST90200034	finn-b-C3_LUNG_NONSMALL	Non-small cell lung cancer	Tricosanoyl sphingomyelin (d18:1/23:0) levels	0.0201842	0.0237799	0.403745
GCST90200035	finn-b-C3_LUNG_NONSMALL	Non-small cell lung cancer	Palmitoyl dihydrosphingomyelin (d18:0/16:0) levels	-0.0576524	0.0225974	0.0160707
GCST90200036	finn-b-C3_LUNG_NONSMALL	Non-small cell lung cancer	1-palmitoleoylglycerol (16:1) levels	0.0165118	0.0187946	0.3862
GCST90200037	finn-b-C3_LUNG_NONSMALL	Non-small cell lung cancer	1-stearoyl-2-linoleoyl-gpc (18:0/18:2) levels	0.0293236	0.0269812	0.290042
GCST90200038	finn-b-C3_LUNG_NONSMALL	Non-small cell lung cancer	1-palmitoyl-2-palmitoleoyl-gpc (16:0/16:1) levels	-0.0154124	0.0291237	0.601963
GCST90200039	finn-b-C3_LUNG_NONSMALL	Non-small cell lung cancer	1-stearoyl-2-linoleoyl-GPE (18:0/18:2) levels	0.00192476	0.0225802	0.932723
GCST90200040	finn-b-C3_LUNG_NONSMALL	Non-small cell lung cancer	Sphingomyelin (d18:2/24:1, d18:1/24:2) levels	-8.13555e-05	0.0216655	0.997027
GCST90200041	finn-b-C3_LUNG_NONSMALL	Non-small cell lung cancer	1-palmitoyl-2-stearoyl-gpc (16:0/18:0) levels	-0.0402726	0.0267949	0.144036
GCST90200042	finn-b-C3_LUNG_NONSMALL	Non-small cell lung cancer	Oleate/vaccenate (18:1) levels	-0.00222591	0.0125736	0.861104
GCST90200043	finn-b-C3_LUNG_NONSMALL	Non-small cell lung cancer	1-palmitoyl-2-docosahexaenoyl-gpc (16:0/22:6) levels	0.0341357	0.0302395	0.271695
GCST90200044	finn-b-C3_LUNG_NONSMALL	Non-small cell lung cancer	1-(1-enyl-stearoyl)-2-oleoyl-GPE (p-18:0/18:1) levels	-0.00624967	0.0240309	0.797935
GCST90200045	finn-b-C3_LUNG_NONSMALL	Non-small cell lung cancer	1-stearoyl-2-arachidonoyl-GPE (18:0/20:4) levels	0.014829	0.0172964	0.398283
GCST90200046	finn-b-C3_LUNG_NONSMALL	Non-small cell lung cancer	1-stearoyl-2-docosahexaenoyl-gpc (18:0/22:6) levels	-0.026125	0.0218645	0.243354
GCST90200047	finn-b-C3_LUNG_NONSMALL	Non-small cell lung cancer	Sphingomyelin (d18:1/17:0, d17:1/18:0, d19:1/16:0) levels	-0.000705247	0.0220144	0.974698
GCST90200048	finn-b-C3_LUNG_NONSMALL	Non-small cell lung cancer	1-(1-enyl-palmitoyl)-2-arachidonoyl-GPE (p-16:0/20:4) levels	0.0415965	0.0339752	0.235059
GCST90200049	finn-b-C3_LUNG_NONSMALL	Non-small cell lung cancer	Myristoyl dihydrosphingomyelin (d18:0/14:0) levels	-0.00856904	0.0179121	0.635957
GCST90200050	finn-b-C3_LUNG_NONSMALL	Non-small cell lung cancer	5-hydroxyindole sulfate levels	-0.0211633	0.0395586	0.600016
GCST90200051	finn-b-C3_LUNG_NONSMALL	Non-small cell lung cancer	1-palmitoyl-2-dihomo-linolenoyl-GPC (16:0/20:3n3 or 6) levels	0.0376432	0.0221057	0.100995
GCST90200052	finn-b-C3_LUNG_NONSMALL	Non-small cell lung cancer	1-(1-enyl-palmitoyl)-2-arachidonoyl-gpc (p-16:0/20:4) levels	-0.00638203	0.014148	0.654875
GCST90200053	finn-b-C3_LUNG_NONSMALL	Non-small cell lung cancer	Sphingomyelin (d18:1/21:0, d17:1/22:0, d16:1/23:0) levels	0.0115479	0.0248327	0.647813
GCST90200054	finn-b-C3_LUNG_NONSMALL	Non-small cell lung cancer	1-palmitoyl-2-arachidonoyl-GPE (16:0/20:4) levels	-0.032824	0.0262136	0.22746
GCST90200055	finn-b-C3_LUNG_NONSMALL	Non-small cell lung cancer	Lactosyl-N-palmitoyl-sphingosine (d18:1/16:0) levels	0.000694629	0.0236344	0.976818
GCST90200056	finn-b-C3_LUNG_NONSMALL	Non-small cell lung cancer	Sphingomyelin (d18:0/18:0, d19:0/17:0) levels	-0.0278921	0.0196969	0.16819
GCST90200057	finn-b-C3_LUNG_NONSMALL	Non-small cell lung cancer	1-(1-enyl-palmitoyl)-2-oleoyl-gpc (p-16:0/18:1) levels	0.0114166	0.0205127	0.583444
GCST90200058	finn-b-C3_LUNG_NONSMALL	Non-small cell lung cancer	1-(1-enyl-stearoyl)-2-arachidonoyl-GPE (p-18:0/20:4) levels	0.0202766	0.024906	0.4243
GCST90200059	finn-b-C3_LUNG_NONSMALL	Non-small cell lung cancer	Behenoyl dihydrosphingomyelin (d18:0/22:0) levels	-0.0335042	0.0191957	0.0894462
GCST90200060	finn-b-C3_LUNG_NONSMALL	Non-small cell lung cancer	1-(1-enyl-palmitoyl)-2-linoleoyl-GPC (p-16:0/18:2) levels	0.0777501	0.0281309	0.0123575
GCST90200061	finn-b-C3_LUNG_NONSMALL	Non-small cell lung cancer	1-(1-enyl-palmitoyl)-2-oleoyl-GPE (p-16:0/18:1) levels	-0.00412764	0.0233427	0.860916
GCST90200062	finn-b-C3_LUNG_NONSMALL	Non-small cell lung cancer	1-palmitoyl-2-arachidonoyl-GPI (16:0/20:4) levels	-0.0130387	0.027972	0.645703
GCST90200063	finn-b-C3_LUNG_NONSMALL	Non-small cell lung cancer	1-palmitoyl-2-docosahexaenoyl-GPE (16:0/22:6) levels	0.0219896	0.0199954	0.287721
GCST90200064	finn-b-C3_LUNG_NONSMALL	Non-small cell lung cancer	N-palmitoyl-sphinganine (d18:0/16:0) levels	0.0125811	0.025393	0.625679
GCST90200065	finn-b-C3_LUNG_NONSMALL	Non-small cell lung cancer	1-stearoyl-2-docosahexaenoyl-GPE (18:0/22:6) levels	0.0381462	0.021161	0.0814961
GCST90200066	finn-b-C3_LUNG_NONSMALL	Non-small cell lung cancer	Gamma-tocopherol/beta-tocopherol levels	-0.00755539	0.0271949	0.783742
GCST90200067	finn-b-C3_LUNG_NONSMALL	Non-small cell lung cancer	1-stearoyl-2-linoleoyl-GPI (18:0/18:2) levels	-0.00484009	0.0205108	0.815299
GCST90200068	finn-b-C3_LUNG_NONSMALL	Non-small cell lung cancer	1,2-dilinoleoyl-GPE (18:2/18:2) levels	-0.0086765	0.0229277	0.708184
GCST90200069	finn-b-C3_LUNG_NONSMALL	Non-small cell lung cancer	Phenylacetylglutamate levels	0.00854107	0.0421435	0.84155
GCST90200070	finn-b-C3_LUNG_NONSMALL	Non-small cell lung cancer	1-(1-enyl-palmitoyl)-2-palmitoleoyl-GPC (P-16:0/16:1) levels	0.0064	0.0168687	0.706897
GCST90200071	finn-b-C3_LUNG_NONSMALL	Non-small cell lung cancer	Palmitoylcholine levels	-0.0258921	0.0244873	0.301324
GCST90200072	finn-b-C3_LUNG_NONSMALL	Non-small cell lung cancer	Thioproline levels	0.00589604	0.024024	0.808306
GCST90200073	finn-b-C3_LUNG_NONSMALL	Non-small cell lung cancer	1-linoleoyl-2-arachidonoyl-GPC (18:2/20:4n6) levels	-0.0221951	0.017696	0.220503
GCST90200074	finn-b-C3_LUNG_NONSMALL	Non-small cell lung cancer	1-linoleoyl-GPG (18:2) levels	0.0130257	0.0184566	0.4881
GCST90200075	finn-b-C3_LUNG_NONSMALL	Non-small cell lung cancer	1-(1-enyl-palmitoyl)-2-linoleoyl-GPE (p-16:0/18:2) levels	0.0111271	0.0279305	0.694567
GCST90200076	finn-b-C3_LUNG_NONSMALL	Non-small cell lung cancer	1-(1-enyl-stearoyl)-2-linoleoyl-GPE (p-18:0/18:2) levels	0.0483042	0.0302653	0.126982
GCST90200077	finn-b-C3_LUNG_NONSMALL	Non-small cell lung cancer	1-stearoyl-2-oleoyl-GPI (18:0/18:1) levels	-0.0503813	0.0278767	0.0844124
GCST90200078	finn-b-C3_LUNG_NONSMALL	Non-small cell lung cancer	1-myristoyl-2-arachidonoyl-GPC (14:0/20:4) levels	-0.00966972	0.0186265	0.608848
GCST90200079	finn-b-C3_LUNG_NONSMALL	Non-small cell lung cancer	1-oleoyl-2-arachidonoyl-GPE (18:1/20:4) levels	0.00570253	0.0167296	0.735945
GCST90200080	finn-b-C3_LUNG_NONSMALL	Non-small cell lung cancer	1-palmitoyl-2-oleoyl-GPI (16:0/18:1) levels	0.0186792	0.028634	0.520379
GCST90200081	finn-b-C3_LUNG_NONSMALL	Non-small cell lung cancer	1-oleoyl-2-docosahexaenoyl-GPC (18:1/22:6) levels	-0.00613925	0.0342957	0.859134
GCST90200082	finn-b-C3_LUNG_NONSMALL	Non-small cell lung cancer	1-oleoyl-2-linoleoyl-GPE (18:1/18:2) levels	0.0121061	0.0205364	0.560096
GCST90200083	finn-b-C3_LUNG_NONSMALL	Non-small cell lung cancer	1-(1-enyl-palmitoyl)-2-palmitoyl-GPC (P-16:0/16:0) levels	0.00635772	0.0171869	0.713959
GCST90200084	finn-b-C3_LUNG_NONSMALL	Non-small cell lung cancer	Oleoylcholine levels	0.00487429	0.0351404	0.89131
GCST90200085	finn-b-C3_LUNG_NONSMALL	Non-small cell lung cancer	Glycosyl-N-palmitoyl-sphingosine (d18:1/16:0) levels	-0.00135078	0.0249779	0.957409
GCST90200086	finn-b-C3_LUNG_NONSMALL	Non-small cell lung cancer	Arachidonoylcholine levels	-0.00947337	0.0300513	0.756417
GCST90200087	finn-b-C3_LUNG_NONSMALL	Non-small cell lung cancer	2-methylserine levels	-0.00186915	0.0154498	0.904756
GCST90200088	finn-b-C3_LUNG_NONSMALL	Non-small cell lung cancer	(S)-3-hydroxybutyrylcarnitine levels	-0.00741101	0.0174317	0.676064
GCST90200089	finn-b-C3_LUNG_NONSMALL	Non-small cell lung cancer	Methylsuccinoylcarnitine levels	-0.0050535	0.0204697	0.806805
GCST90200090	finn-b-C3_LUNG_NONSMALL	Non-small cell lung cancer	Dihomo-linolenoyl-choline levels	0.0116296	0.0304845	0.706194
GCST90200091	finn-b-C3_LUNG_NONSMALL	Non-small cell lung cancer	Docosahexaenoylcholine levels	-0.0796682	0.0281715	0.0111472
GCST90200092	finn-b-C3_LUNG_NONSMALL	Non-small cell lung cancer	Glycocholate glucuronide (1) levels	0.00833889	0.0228197	0.71863
GCST90200093	finn-b-C3_LUNG_NONSMALL	Non-small cell lung cancer	Caffeic acid sulfate levels	-0.032966	0.0249605	0.199049
GCST90200094	finn-b-C3_LUNG_NONSMALL	Non-small cell lung cancer	Ascorbic acid 2-sulfate levels	0.0146906	0.0174128	0.406856
GCST90200095	finn-b-C3_LUNG_NONSMALL	Non-small cell lung cancer	1-linoleoyl-2-linolenoyl-GPC (18:2/18:3) levels	0.0116226	0.0131821	0.390236
GCST90200096	finn-b-C3_LUNG_NONSMALL	Non-small cell lung cancer	Catechol glucuronide levels	0.00625431	0.0343789	0.857676
GCST90200097	finn-b-C3_LUNG_NONSMALL	Non-small cell lung cancer	Furaneol sulfate levels	-0.0196776	0.0515851	0.709024
GCST90200098	finn-b-C3_LUNG_NONSMALL	Non-small cell lung cancer	Ceramide (d18:1/24:1) levels	0.0161888	0.0212912	0.453634
GCST90200099	finn-b-C3_LUNG_NONSMALL	Non-small cell lung cancer	N-oleoylserine levels	0.0143605	0.0275258	0.608233
GCST90200100	finn-b-C3_LUNG_NONSMALL	Non-small cell lung cancer	Perfluorooctanesulfonate (PFOS) levels	0.0160545	0.0251607	0.530008
GCST90200101	finn-b-C3_LUNG_NONSMALL	Non-small cell lung cancer	Pimeloylcarnitine/3-methyladipoylcarnitine (C7-DC) levels	-0.0254088	0.022247	0.264224
GCST90200102	finn-b-C3_LUNG_NONSMALL	Non-small cell lung cancer	1-palmitoleoyl-2-linolenoyl-GPC (16:1/18:3) levels	-0.0144627	0.0265815	0.593445
GCST90200103	finn-b-C3_LUNG_NONSMALL	Non-small cell lung cancer	Linoleoyl-arachidonoyl-glycerol (18:2/20:4) [1] levels	-0.0312468	0.016146	0.0688286
GCST90200104	finn-b-C3_LUNG_NONSMALL	Non-small cell lung cancer	Hexadecadienoate (16:2n6) levels	0.138973	0.0444745	0.00695589
GCST90200105	finn-b-C3_LUNG_NONSMALL	Non-small cell lung cancer	Glycosyl-N-behenoyl-sphingadienine (d18:2/22:0) levels	0.000785256	0.0185905	0.966643
GCST90200106	finn-b-C3_LUNG_NONSMALL	Non-small cell lung cancer	4-hydroxyphenylacetylglutamine levels	0.0218193	0.0194439	0.272893
GCST90200107	finn-b-C3_LUNG_NONSMALL	Non-small cell lung cancer	Gamma-glutamyl-alpha-lysine levels	-0.00799304	0.0157623	0.61592
GCST90200108	finn-b-C3_LUNG_NONSMALL	Non-small cell lung cancer	N-palmitoyl-sphingadienine (d18:2/16:0) levels	-0.0574023	0.0332018	0.101945
GCST90200109	finn-b-C3_LUNG_NONSMALL	Non-small cell lung cancer	Linoleoyl-arachidonoyl-glycerol (18:2/20:4) [2] levels	-0.00713143	0.0217538	0.745115
GCST90200110	finn-b-C3_LUNG_NONSMALL	Non-small cell lung cancer	Palmitoleoylcarnitine (C16:1) levels	0.00262326	0.0348929	0.940949
GCST90200111	finn-b-C3_LUNG_NONSMALL	Non-small cell lung cancer	N-stearoyl-sphingadienine (d18:2/18:0) levels	0.0067715	0.0192019	0.728042
GCST90200112	finn-b-C3_LUNG_NONSMALL	Non-small cell lung cancer	2,3-dihydroxy-2-methylbutyrate levels	-0.0685507	0.0365197	0.0831274
GCST90200113	finn-b-C3_LUNG_NONSMALL	Non-small cell lung cancer	Stearoylcholine levels	0.0254784	0.0368112	0.499426
GCST90200114	finn-b-C3_LUNG_NONSMALL	Non-small cell lung cancer	Glycosyl-N-tricosanoyl-sphingadienine (d18:2/23:0) levels	0.0432074	0.0248941	0.0966138
GCST90200115	finn-b-C3_LUNG_NONSMALL	Non-small cell lung cancer	N-palmitoyl-heptadecasphingosine (d17:1/16:0) levels	-0.00599278	0.022658	0.793412
GCST90200116	finn-b-C3_LUNG_NONSMALL	Non-small cell lung cancer	Ceramide (d18:1/14:0, d16:1/16:0) levels	-0.00139935	0.0215923	0.948787
GCST90200117	finn-b-C3_LUNG_NONSMALL	Non-small cell lung cancer	Glycosyl-N-(2-hydroxynervonoyl)-sphingosine (d18:1/24:1(2OH)) levels	0.0189791	0.0208328	0.371734
GCST90200118	finn-b-C3_LUNG_NONSMALL	Non-small cell lung cancer	Glycosyl ceramide (d18:2/24:1, d18:1/24:2) levels	-0.00862668	0.0217353	0.694349
GCST90200119	finn-b-C3_LUNG_NONSMALL	Non-small cell lung cancer	Glycosyl ceramide (d18:1/23:1, d17:1/24:1) levels	-0.0347093	0.0293598	0.250989
GCST90200120	finn-b-C3_LUNG_NONSMALL	Non-small cell lung cancer	Sphingadienine levels	-0.00369463	0.0321223	0.909862
GCST90200121	finn-b-C3_LUNG_NONSMALL	Non-small cell lung cancer	Ceramide (d18:1/17:0, d17:1/18:0) levels	0.029788	0.0263792	0.271538
GCST90200122	finn-b-C3_LUNG_NONSMALL	Non-small cell lung cancer	Nisinate (24:6n3) levels	-0.00722885	0.0305357	0.815867
GCST90200123	finn-b-C3_LUNG_NONSMALL	Non-small cell lung cancer	Sphingomyelin (d18:0/20:0, d16:0/22:0) levels	-0.00959673	0.0184268	0.605375
GCST90200124	finn-b-C3_LUNG_NONSMALL	Non-small cell lung cancer	Sphingomyelin (d18:2/24:2) levels	-0.0419427	0.0244093	0.100451
GCST90200125	finn-b-C3_LUNG_NONSMALL	Non-small cell lung cancer	Sphingomyelin (d17:2/16:0, d18:2/15:0) levels	0.00647664	0.0224858	0.775522
GCST90200126	finn-b-C3_LUNG_NONSMALL	Non-small cell lung cancer	Sphingomyelin (d18:2/23:1) levels	-0.0112458	0.0187869	0.55529
GCST90200127	finn-b-C3_LUNG_NONSMALL	Non-small cell lung cancer	Behenoylcarnitine (C22) levels	-0.0206815	0.016795	0.229193
GCST90200128	finn-b-C3_LUNG_NONSMALL	Non-small cell lung cancer	Sphingomyelin (d18:2/18:1) levels	-0.0620635	0.0542575	0.27186
GCST90200129	finn-b-C3_LUNG_NONSMALL	Non-small cell lung cancer	Sphingomyelin (d18:2/21:0, d16:2/23:0) levels	0.0120775	0.0196041	0.542345
GCST90200130	finn-b-C3_LUNG_NONSMALL	Non-small cell lung cancer	Linoleoylcholine levels	0.000357754	0.0296011	0.990483
GCST90200131	finn-b-C3_LUNG_NONSMALL	Non-small cell lung cancer	Sphingomyelin (d18:1/19:0, d19:1/18:0) levels	-0.00879279	0.0207023	0.675162
GCST90200132	finn-b-C3_LUNG_NONSMALL	Non-small cell lung cancer	Linolenoylcarnitine (C18:3) levels	-0.0143325	0.0339943	0.677397
GCST90200133	finn-b-C3_LUNG_NONSMALL	Non-small cell lung cancer	Heneicosapentaenoate (21:5n3) levels	0.0332634	0.0361481	0.372032
GCST90200134	finn-b-C3_LUNG_NONSMALL	Non-small cell lung cancer	Sphingomyelin (d18:1/25:0, d19:0/24:1, d20:1/23:0, d19:1/24:0) levels	-0.011628	0.0137313	0.404025
GCST90200135	finn-b-C3_LUNG_NONSMALL	Non-small cell lung cancer	Arachidoylcarnitine (C20) levels	0.0196223	0.0196462	0.325886
GCST90200136	finn-b-C3_LUNG_NONSMALL	Non-small cell lung cancer	Cerotoylcarnitine (C26) levels	-0.0103603	0.0220188	0.641627
GCST90200137	finn-b-C3_LUNG_NONSMALL	Non-small cell lung cancer	Lignoceroylcarnitine (C24) levels	-0.0252693	0.0237802	0.29853
GCST90200138	finn-b-C3_LUNG_NONSMALL	Non-small cell lung cancer	Docosatrienoate (22:3n6) levels	0.0258319	0.0378106	0.506479
GCST90200139	finn-b-C3_LUNG_NONSMALL	Non-small cell lung cancer	Dihomo-linolenoylcarnitine (C20:3n3 or 6) levels	-0.00948258	0.0150971	0.534391
GCST90200140	finn-b-C3_LUNG_NONSMALL	Non-small cell lung cancer	Carotene diol (2) levels	-0.0356139	0.037988	0.359158
GCST90200141	finn-b-C3_LUNG_NONSMALL	Non-small cell lung cancer	Ethyl alpha-glucopyranoside levels	0.024334	0.0233093	0.305762
GCST90200142	finn-b-C3_LUNG_NONSMALL	Non-small cell lung cancer	Carotene diol (1) levels	-0.0219988	0.0245756	0.377605
GCST90200143	finn-b-C3_LUNG_NONSMALL	Non-small cell lung cancer	Nervonoylcarnitine (C24:1) levels	0.00454322	0.0247623	0.856034
GCST90200144	finn-b-C3_LUNG_NONSMALL	Non-small cell lung cancer	Dihomo-linoleoylcarnitine (C20:2) levels	0.0151087	0.0192611	0.439381
GCST90200145	finn-b-C3_LUNG_NONSMALL	Non-small cell lung cancer	Glycosyl ceramide (d18:1/20:0, d16:1/22:0) levels	0.00272517	0.0241409	0.910873
GCST90200146	finn-b-C3_LUNG_NONSMALL	Non-small cell lung cancer	Docosahexaenoylcarnitine (C22:6) levels	0.00826161	0.0291881	0.7793
GCST90200147	finn-b-C3_LUNG_NONSMALL	Non-small cell lung cancer	N,N,N-trimethyl-5-aminovalerate levels	-0.0134036	0.0269802	0.622954
GCST90200148	finn-b-C3_LUNG_NONSMALL	Non-small cell lung cancer	Eicosenoylcarnitine (C20:1) levels	0.0162112	0.0276536	0.562261
GCST90200149	finn-b-C3_LUNG_NONSMALL	Non-small cell lung cancer	Ximenoylcarnitine (C26:1) levels	0.0196993	0.0226545	0.39221
GCST90200150	finn-b-C3_LUNG_NONSMALL	Non-small cell lung cancer	Arachidonoylcarnitine (C20:4) levels	-0.0206263	0.016389	0.217299
GCST90200151	finn-b-C3_LUNG_NONSMALL	Non-small cell lung cancer	5-dodecenoylcarnitine (C12:1) levels	-0.000609826	0.0269897	0.982168
GCST90200152	finn-b-C3_LUNG_NONSMALL	Non-small cell lung cancer	2-butenoylglycine levels	0.0746693	0.030287	0.0209013
GCST90200153	finn-b-C3_LUNG_NONSMALL	Non-small cell lung cancer	(N(1) + N(8))-acetylspermidine levels	0.00075811	0.0196563	0.969467
GCST90200154	finn-b-C3_LUNG_NONSMALL	Non-small cell lung cancer	Hydroxy-cmpf levels	0.00961479	0.0333196	0.776405
GCST90200155	finn-b-C3_LUNG_NONSMALL	Non-small cell lung cancer	2-furoylcarnitine levels	-0.0282573	0.021851	0.210687
GCST90200156	finn-b-C3_LUNG_NONSMALL	Non-small cell lung cancer	Cortolone glucuronide (1) levels	-0.013702	0.0235255	0.565942
GCST90200157	finn-b-C3_LUNG_NONSMALL	Non-small cell lung cancer	Carotene diol (3) levels	-0.0402083	0.0200832	0.0562373
GCST90200158	finn-b-C3_LUNG_NONSMALL	Non-small cell lung cancer	3-hydroxyoleoylcarnitine levels	0.00498661	0.0249513	0.843092
GCST90200159	finn-b-C3_LUNG_NONSMALL	Non-small cell lung cancer	Dodecenedioate (C12:1-DC) levels	0.0254353	0.0287623	0.387574
GCST90200160	finn-b-C3_LUNG_NONSMALL	Non-small cell lung cancer	Trans-2-hexenoylglycine levels	0.0313277	0.0220575	0.166567
GCST90200161	finn-b-C3_LUNG_NONSMALL	Non-small cell lung cancer	2-hydroxyarachidate levels	0.00141104	0.015217	0.926999
GCST90200162	finn-b-C3_LUNG_NONSMALL	Non-small cell lung cancer	3-hydroxyphenylacetoylglutamine levels	0.0340084	0.0273652	0.233032
GCST90200163	finn-b-C3_LUNG_NONSMALL	Non-small cell lung cancer	Heptenedioate (C7:1-DC) levels	0.0154651	0.0383511	0.692855
GCST90200164	finn-b-C3_LUNG_NONSMALL	Non-small cell lung cancer	Hexadecenedioate (C16:1-DC) levels	-0.00215894	0.0128272	0.867469
GCST90200165	finn-b-C3_LUNG_NONSMALL	Non-small cell lung cancer	Octadecenedioate (C18:1-DC) levels	0.00485114	0.020924	0.819013
GCST90200166	finn-b-C3_LUNG_NONSMALL	Non-small cell lung cancer	Dihydroferulic acid sulfate levels	-0.000879238	0.0183278	0.962119
GCST90200167	finn-b-C3_LUNG_NONSMALL	Non-small cell lung cancer	Glutamine conjugate of C7H12O2 levels	0.0298451	0.0261166	0.262815
GCST90200168	finn-b-C3_LUNG_NONSMALL	Non-small cell lung cancer	Hydroxyasparagine levels	0.0500782	0.0411395	0.238403
GCST90200169	finn-b-C3_LUNG_NONSMALL	Non-small cell lung cancer	Sphingomyelin (d17:1/14:0, d16:1/15:0) levels	-0.0187951	0.0367012	0.613455
GCST90200170	finn-b-C3_LUNG_NONSMALL	Non-small cell lung cancer	Octadecadienedioate (C18:2-DC) levels	0.00547668	0.0152717	0.722393
GCST90200171	finn-b-C3_LUNG_NONSMALL	Non-small cell lung cancer	Perfluorooctanoate (PFOA) levels	0.0302495	0.0286974	0.303821
GCST90200172	finn-b-C3_LUNG_NONSMALL	Non-small cell lung cancer	3-carboxy-4-methyl-5-pentyl-2-furanpropionate (3-CMPFP) levels	-0.00385218	0.0222505	0.863945
GCST90200173	finn-b-C3_LUNG_NONSMALL	Non-small cell lung cancer	Glutamine conjugate of C6H10O2 (2) levels	-0.0475011	0.0339856	0.185603
GCST90200174	finn-b-C3_LUNG_NONSMALL	Non-small cell lung cancer	3-hydroxybutyroylglycine levels	0.0251374	0.0222291	0.268857
GCST90200175	finn-b-C3_LUNG_NONSMALL	Non-small cell lung cancer	Glycine conjugate of C10H14O2 (1) levels	0.0108758	0.0236034	0.649699
GCST90200176	finn-b-C3_LUNG_NONSMALL	Non-small cell lung cancer	Glutamine conjugate of C6H10O2 (1) levels	0.000962887	0.0419749	0.982075
GCST90200177	finn-b-C3_LUNG_NONSMALL	Non-small cell lung cancer	N-methylhydroxyproline levels	0.0427986	0.0437974	0.346307
GCST90200178	finn-b-C3_LUNG_NONSMALL	Non-small cell lung cancer	Glucuronide of C10H18O2 (7) levels	0.0372302	0.0335095	0.279733
GCST90200179	finn-b-C3_LUNG_NONSMALL	Non-small cell lung cancer	Glyco-beta-muricholate levels	0.0126122	0.0171213	0.468789
GCST90200180	finn-b-C3_LUNG_NONSMALL	Non-small cell lung cancer	Glucuronide of C12H22O4 (1) levels	-0.0367567	0.0252579	0.164938
GCST90200181	finn-b-C3_LUNG_NONSMALL	Non-small cell lung cancer	N,n,n-trimethyl-alanylproline betaine (tmap) levels	-0.0259095	0.0331777	0.442175
GCST90200182	finn-b-C3_LUNG_NONSMALL	Non-small cell lung cancer	Glycine conjugate of C10H12O2 levels	-0.00493861	0.0144326	0.73532
GCST90200183	finn-b-C3_LUNG_NONSMALL	Non-small cell lung cancer	N-acetyl-2-aminooctanoate levels	0.00812146	0.0211726	0.704529
GCST90200184	finn-b-C3_LUNG_NONSMALL	Non-small cell lung cancer	3-formylindole levels	0.0313838	0.0185679	0.1025
GCST90200185	finn-b-C3_LUNG_NONSMALL	Non-small cell lung cancer	Gamma-glutamylcitrulline levels	-0.0111397	0.014533	0.45055
GCST90200186	finn-b-C3_LUNG_NONSMALL	Non-small cell lung cancer	8-methoxykynurenate levels	-0.0124615	0.0274769	0.654611
GCST90200187	finn-b-C3_LUNG_NONSMALL	Non-small cell lung cancer	Tetradecadienoate (14:2) levels	0.0227713	0.034976	0.525553
GCST90200188	finn-b-C3_LUNG_NONSMALL	Non-small cell lung cancer	3-amino-2-piperidone levels	0.00919762	0.0293887	0.757547
GCST90200189	finn-b-C3_LUNG_NONSMALL	Non-small cell lung cancer	Glucuronide of piperine metabolite C17H21NO3 (3) levels	0.00360855	0.0167245	0.831471
GCST90200190	finn-b-C3_LUNG_NONSMALL	Non-small cell lung cancer	Dodecadienoate (12:2) levels	-0.00431413	0.015034	0.776829
GCST90200191	finn-b-C3_LUNG_NONSMALL	Non-small cell lung cancer	N-lactoyl tyrosine levels	-0.0145533	0.024876	0.564478
GCST90200192	finn-b-C3_LUNG_NONSMALL	Non-small cell lung cancer	N,N-dimethylalanine levels	0.053213	0.02745	0.065493
GCST90200193	finn-b-C3_LUNG_NONSMALL	Non-small cell lung cancer	Ethyl beta-glucopyranoside levels	-0.0270279	0.0182846	0.15765
GCST90200194	finn-b-C3_LUNG_NONSMALL	Non-small cell lung cancer	N-lactoyl phenylalanine levels	0.0184372	0.0467148	0.698637
GCST90200195	finn-b-C3_LUNG_NONSMALL	Non-small cell lung cancer	N-acetyl-isoputreanine levels	-0.00608266	0.0200592	0.763614
GCST90200196	finn-b-C3_LUNG_NONSMALL	Non-small cell lung cancer	2,2'-Methylenebis(6-tert-butyl-p-cresol) levels	0.00145167	0.0249802	0.954299
GCST90200197	finn-b-C3_LUNG_NONSMALL	Non-small cell lung cancer	N-lactoyl isoleucine levels	-0.0273846	0.0393642	0.49802
GCST90200198	finn-b-C3_LUNG_NONSMALL	Non-small cell lung cancer	2-hydroxysebacate levels	0.0316026	0.0325266	0.344876
GCST90200199	finn-b-C3_LUNG_NONSMALL	Non-small cell lung cancer	Ascorbic acid 3-sulfate levels	-0.00180328	0.0164524	0.913935
GCST90200200	finn-b-C3_LUNG_NONSMALL	Non-small cell lung cancer	N-lactoyl valine levels	-0.0481659	0.0507494	0.361297
GCST90200201	finn-b-C3_LUNG_NONSMALL	Non-small cell lung cancer	6-bromotryptophan levels	0.0210641	0.017765	0.249634
GCST90200202	finn-b-C3_LUNG_NONSMALL	Non-small cell lung cancer	Delta-CEHC levels	-0.00673268	0.0259681	0.798542
GCST90200203	finn-b-C3_LUNG_NONSMALL	Non-small cell lung cancer	Indoleacetoylcarnitine levels	0.00822947	0.0239282	0.733385
GCST90200204	finn-b-C3_LUNG_NONSMALL	Non-small cell lung cancer	N-acetyl leucine levels	0.0390727	0.0424314	0.371705
GCST90200205	finn-b-C3_LUNG_NONSMALL	Non-small cell lung cancer	3-indoleglyoxylic acid levels	-0.00188006	0.0227952	0.935178
GCST90200206	finn-b-C3_LUNG_NONSMALL	Non-small cell lung cancer	Sulfate of piperine metabolite C18H21NO3 (1) levels	-0.00306456	0.0379738	0.936409
GCST90200207	finn-b-C3_LUNG_NONSMALL	Non-small cell lung cancer	Methyl vanillate sulfate levels	0.0105885	0.0387236	0.787187
GCST90200208	finn-b-C3_LUNG_NONSMALL	Non-small cell lung cancer	Glucuronide of piperine metabolite C17H21NO3 (4) levels	-0.00745827	0.0166569	0.65939
GCST90200209	finn-b-C3_LUNG_NONSMALL	Non-small cell lung cancer	Sulfate of piperine metabolite C16H19NO3 (3) levels	-0.000476582	0.0321266	0.988287
GCST90200210	finn-b-C3_LUNG_NONSMALL	Non-small cell lung cancer	Sulfate of piperine metabolite C16H19NO3 (2) levels	-0.0132738	0.0343087	0.70211
GCST90200211	finn-b-C3_LUNG_NONSMALL	Non-small cell lung cancer	3-hydroxypyridine glucuronide levels	0.00586445	0.0317651	0.855299
GCST90200212	finn-b-C3_LUNG_NONSMALL	Non-small cell lung cancer	Glucuronide of piperine metabolite C17H21NO3 (5) levels	0.0536694	0.0366507	0.158641
GCST90200213	finn-b-C3_LUNG_NONSMALL	Non-small cell lung cancer	2-naphthol sulfate levels	0.0252015	0.027835	0.376037
GCST90200214	finn-b-C3_LUNG_NONSMALL	Non-small cell lung cancer	11beta-hydroxyandrosterone glucuronide levels	0.0256238	0.0212234	0.237773
GCST90200215	finn-b-C3_LUNG_NONSMALL	Non-small cell lung cancer	4-ethylcatechol sulfate levels	-0.0101665	0.0203479	0.622081
GCST90200216	finn-b-C3_LUNG_NONSMALL	Non-small cell lung cancer	Sulfate of piperine metabolite C18H21NO3 (3) levels	-0.012936	0.0328427	0.697642
GCST90200217	finn-b-C3_LUNG_NONSMALL	Non-small cell lung cancer	(2,4 or 2,5)-dimethylphenol sulfate levels	-0.0137453	0.0368801	0.713495
GCST90200218	finn-b-C3_LUNG_NONSMALL	Non-small cell lung cancer	11beta-hydroxyetiocholanolone glucuronide levels	-0.0204227	0.0299389	0.502266
GCST90200219	finn-b-C3_LUNG_NONSMALL	Non-small cell lung cancer	Cholic acid glucuronide levels	0.00973408	0.0240744	0.690731
GCST90200220	finn-b-C3_LUNG_NONSMALL	Non-small cell lung cancer	4-allylcatechol sulfate levels	0.0164563	0.0238341	0.49747
GCST90200221	finn-b-C3_LUNG_NONSMALL	Non-small cell lung cancer	Glycoursodeoxycholic acid sulfate (1) levels	-0.0265144	0.0251651	0.301396
GCST90200222	finn-b-C3_LUNG_NONSMALL	Non-small cell lung cancer	Dihydrocaffeate sulfate (2) levels	-0.0548325	0.026772	0.0503863
GCST90200223	finn-b-C3_LUNG_NONSMALL	Non-small cell lung cancer	4-methylhexanoylglutamine levels	0.0294615	0.0234224	0.22226
GCST90200224	finn-b-C3_LUNG_NONSMALL	Non-small cell lung cancer	2-ketocaprylate levels	0.00898188	0.0271157	0.743744
GCST90200225	finn-b-C3_LUNG_NONSMALL	Non-small cell lung cancer	3-hydroxy-2-methylpyridine sulfate levels	-0.0202389	0.034605	0.565905
GCST90200226	finn-b-C3_LUNG_NONSMALL	Non-small cell lung cancer	5-hydroxy-2-methylpyridine sulfate levels	0.0317734	0.0427075	0.467677
GCST90200227	finn-b-C3_LUNG_NONSMALL	Non-small cell lung cancer	3-ethylcatechol sulfate (2) levels	-0.056012	0.0416014	0.203056
GCST90200228	finn-b-C3_LUNG_NONSMALL	Non-small cell lung cancer	3-hydroxyhexanoylcarnitine (1) levels	-0.0486951	0.0389066	0.22871
GCST90200229	finn-b-C3_LUNG_NONSMALL	Non-small cell lung cancer	2,6-dihydroxybenzoic acid levels	0.069051	0.0339972	0.0564765
GCST90200230	finn-b-C3_LUNG_NONSMALL	Non-small cell lung cancer	3-ethylcatechol sulfate (1) levels	-0.0422595	0.0476578	0.387598
GCST90200231	finn-b-C3_LUNG_NONSMALL	Non-small cell lung cancer	Lithocholate sulfate (1) levels	-0.0173573	0.0269655	0.526746
GCST90200232	finn-b-C3_LUNG_NONSMALL	Non-small cell lung cancer	4-acetylcatechol sulfate (1) levels	0.00840663	0.0199167	0.678576
GCST90200233	finn-b-C3_LUNG_NONSMALL	Non-small cell lung cancer	2,3-dihydroxy-5-methylthio-4-pentenoate (dmtpa) levels	-0.027998	0.0242019	0.25617
GCST90200234	finn-b-C3_LUNG_NONSMALL	Non-small cell lung cancer	Picolinoylglycine levels	-0.0192454	0.0233599	0.418859
GCST90200235	finn-b-C3_LUNG_NONSMALL	Non-small cell lung cancer	Succinoyltaurine levels	0.00147735	0.014078	0.91726
GCST90200236	finn-b-C3_LUNG_NONSMALL	Non-small cell lung cancer	Undecenoylcarnitine (C11:1) levels	0.0111122	0.0149343	0.46326
GCST90200237	finn-b-C3_LUNG_NONSMALL	Non-small cell lung cancer	Palmitoyl-sphingosine-phosphoethanolamine (d18:1/16:0) levels	-0.0173743	0.0239715	0.475309
GCST90200238	finn-b-C3_LUNG_NONSMALL	Non-small cell lung cancer	Pregnenetriol disulfate levels	0.00868005	0.0132587	0.519468
GCST90200239	finn-b-C3_LUNG_NONSMALL	Non-small cell lung cancer	Tetradecadienedioate (C14:2-DC) levels	-0.00842716	0.0197104	0.673136
GCST90200240	finn-b-C3_LUNG_NONSMALL	Non-small cell lung cancer	Hydroxy-N6,N6,N6-trimethyllysine levels	-0.0165647	0.0205592	0.428324
GCST90200241	finn-b-C3_LUNG_NONSMALL	Non-small cell lung cancer	Pregnenetriol sulfate levels	0.0217578	0.0129696	0.102874
GCST90200242	finn-b-C3_LUNG_NONSMALL	Non-small cell lung cancer	Taurochenodeoxycholic acid 3-sulfate levels	0.00566305	0.0201253	0.780409
GCST90200243	finn-b-C3_LUNG_NONSMALL	Non-small cell lung cancer	Hydroxypalmitoyl sphingomyelin (d18:1/16:0(OH)) levels	0.00501755	0.0262172	0.849559
GCST90200244	finn-b-C3_LUNG_NONSMALL	Non-small cell lung cancer	5-hydroxymethyl-2-furoylcarnitine levels	0.0207092	0.0286984	0.478489
GCST90200245	finn-b-C3_LUNG_NONSMALL	Non-small cell lung cancer	Eicosenedioate (C20:1-DC) levels	0.0445554	0.0239835	0.0772829
GCST90200246	finn-b-C3_LUNG_NONSMALL	Non-small cell lung cancer	3-hydroxydecanoylcarnitine levels	0.0323601	0.0198995	0.115973
GCST90200247	finn-b-C3_LUNG_NONSMALL	Non-small cell lung cancer	Levulinoylcarnitine levels	-0.0151549	0.0298266	0.617552
GCST90200248	finn-b-C3_LUNG_NONSMALL	Non-small cell lung cancer	Cis 3,4-methyleneheptanoate levels	-0.0261199	0.0221303	0.252456
GCST90200249	finn-b-C3_LUNG_NONSMALL	Non-small cell lung cancer	Branched-chain, straight-chain, or cyclopropyl 12:1 fatty acid levels	-0.00552675	0.0170564	0.748613
GCST90200250	finn-b-C3_LUNG_NONSMALL	Non-small cell lung cancer	Deoxycholic acid 12-sulfate levels	0.0087759	0.0143212	0.546596
GCST90200251	finn-b-C3_LUNG_NONSMALL	Non-small cell lung cancer	Branched-chain, straight-chain, or cyclopropyl 10:1 fatty acid (1) levels	-0.0165479	0.0187767	0.392058
GCST90200252	finn-b-C3_LUNG_NONSMALL	Non-small cell lung cancer	3,5-dichloro-2,6-dihydroxybenzoic acid levels	0.0304864	0.0249101	0.235967
GCST90200253	finn-b-C3_LUNG_NONSMALL	Non-small cell lung cancer	Vanillic acid glycine levels	0.000393528	0.0166056	0.981317
GCST90200254	finn-b-C3_LUNG_NONSMALL	Non-small cell lung cancer	(S)-a-amino-omega-caprolactam levels	0.00113553	0.0215638	0.958948
GCST90200255	finn-b-C3_LUNG_NONSMALL	Non-small cell lung cancer	3-bromo-5-chloro-2,6-dihydroxybenzoic acid levels	-0.0372449	0.0253969	0.154501
GCST90200256	finn-b-C3_LUNG_NONSMALL	Non-small cell lung cancer	Dibutyl sulfosuccinate levels	-0.00537754	0.0121099	0.659811
GCST90200257	finn-b-C3_LUNG_NONSMALL	Non-small cell lung cancer	Metabolonic lactone sulfate levels	0.00115842	0.0133936	0.931671
GCST90200258	finn-b-C3_LUNG_NONSMALL	Non-small cell lung cancer	2-hydroxy-4-(methylthio)butanoic acid levels	-0.00187477	0.0154452	0.904359
GCST90200259	finn-b-C3_LUNG_NONSMALL	Non-small cell lung cancer	Pentose acid levels	0.00391777	0.0296109	0.896062
GCST90200260	finn-b-C3_LUNG_NONSMALL	Non-small cell lung cancer	Branched chain 14:0 dicarboxylic acid levels	0.0305601	0.0290224	0.307086
GCST90200261	finn-b-C3_LUNG_NONSMALL	Non-small cell lung cancer	S-carboxyethylcysteine levels	0.0309789	0.0315505	0.337887
GCST90200262	finn-b-C3_LUNG_NONSMALL	Non-small cell lung cancer	N-succinyl-phenylalanine levels	-0.0109502	0.0202246	0.593002
GCST90200263	finn-b-C3_LUNG_NONSMALL	Non-small cell lung cancer	(2 or 3)-decenoate (10:1n7 or n8) levels	-0.0162564	0.0257958	0.534068
GCST90200264	finn-b-C3_LUNG_NONSMALL	Non-small cell lung cancer	Bilirubin degradation product, C17H20N2O5 (2) levels	-0.0158445	0.0171953	0.366813
GCST90200265	finn-b-C3_LUNG_NONSMALL	Non-small cell lung cancer	Bilirubin degradation product, C16H18N2O5 (4) levels	0.00836882	0.0155791	0.598102
GCST90200266	finn-b-C3_LUNG_NONSMALL	Non-small cell lung cancer	Cis-3,4-methyleneheptanoylcarnitine levels	-0.00800148	0.0194213	0.684329
GCST90200267	finn-b-C3_LUNG_NONSMALL	Non-small cell lung cancer	Tetrahydrocortisol glucuronide levels	0.00383214	0.0213137	0.858761
GCST90200268	finn-b-C3_LUNG_NONSMALL	Non-small cell lung cancer	N-acetyl-2-aminoadipate levels	0.000713881	0.0191472	0.970595
GCST90200269	finn-b-C3_LUNG_NONSMALL	Non-small cell lung cancer	Bilirubin degradation product, C17H20N2O5 (1) levels	-0.00409022	0.0158037	0.798185
GCST90200270	finn-b-C3_LUNG_NONSMALL	Non-small cell lung cancer	2-methoxyhydroquinone sulfate (1) levels	-0.0873658	0.0334479	0.018875
GCST90200271	finn-b-C3_LUNG_NONSMALL	Non-small cell lung cancer	Bilirubin degradation product, C16H18N2O5 (3) levels	-0.0029327	0.0145314	0.841571
GCST90200272	finn-b-C3_LUNG_NONSMALL	Non-small cell lung cancer	3-hydroxyoctanoylcarnitine (1) levels	0.0675751	0.034302	0.0675882
GCST90200273	finn-b-C3_LUNG_NONSMALL	Non-small cell lung cancer	2-methoxyhydroquinone sulfate (2) levels	-0.0069401	0.0224117	0.760019
GCST90200274	finn-b-C3_LUNG_NONSMALL	Non-small cell lung cancer	Cis-3,4-methyleneheptanoylglycine levels	-0.0235013	0.0212768	0.280776
GCST90200275	finn-b-C3_LUNG_NONSMALL	Non-small cell lung cancer	Bilirubin degradation product, C16H18N2O5 (2) levels	0.00319408	0.0134699	0.814416
GCST90200276	finn-b-C3_LUNG_NONSMALL	Non-small cell lung cancer	2,4-di-tert-butylphenol levels	0.023845	0.0269533	0.389432
GCST90200277	finn-b-C3_LUNG_NONSMALL	Non-small cell lung cancer	Bilirubin degradation product, C16H18N2O5 (1) levels	-0.0257406	0.0172652	0.150857
GCST90200278	finn-b-C3_LUNG_NONSMALL	Non-small cell lung cancer	3-hydroxyoctanoylcarnitine (2) levels	0.0564271	0.0264203	0.0495956
GCST90200279	finn-b-C3_LUNG_NONSMALL	Non-small cell lung cancer	Pantothenate levels	-0.00647181	0.0184918	0.729171
GCST90200280	finn-b-C3_LUNG_NONSMALL	Non-small cell lung cancer	5-oxoproline levels	-0.00615922	0.0228333	0.789661
GCST90200281	finn-b-C3_LUNG_NONSMALL	Non-small cell lung cancer	Phosphoethanolamine levels	0.0217096	0.0210398	0.313359
GCST90200282	finn-b-C3_LUNG_NONSMALL	Non-small cell lung cancer	Picolinate levels	-0.0216	0.0261948	0.41933
GCST90200283	finn-b-C3_LUNG_NONSMALL	Non-small cell lung cancer	3-ureidopropionate levels	0.0114864	0.0248449	0.648604
GCST90200284	finn-b-C3_LUNG_NONSMALL	Non-small cell lung cancer	Erucate (22:1n9) levels	0.0948491	0.0364388	0.0185657
GCST90200285	finn-b-C3_LUNG_NONSMALL	Non-small cell lung cancer	Eicosenedioate (C20:1-DC) levels	0.0249136	0.0391859	0.531788
GCST90200286	finn-b-C3_LUNG_NONSMALL	Non-small cell lung cancer	Allantoin levels	-0.00178803	0.0184516	0.92368
GCST90200287	finn-b-C3_LUNG_NONSMALL	Non-small cell lung cancer	N-acetylvaline levels	-0.0477159	0.0244489	0.0658782
GCST90200288	finn-b-C3_LUNG_NONSMALL	Non-small cell lung cancer	N-acetylleucine levels	-0.00379028	0.0197771	0.85005
GCST90200289	finn-b-C3_LUNG_NONSMALL	Non-small cell lung cancer	N-acetylmethionine levels	0.0514996	0.0243588	0.0529223
GCST90200290	finn-b-C3_LUNG_NONSMALL	Non-small cell lung cancer	Glycerate levels	-0.00420076	0.0255184	0.870624
GCST90200291	finn-b-C3_LUNG_NONSMALL	Non-small cell lung cancer	Sarcosine levels	-0.0155468	0.0397755	0.700245
GCST90200292	finn-b-C3_LUNG_NONSMALL	Non-small cell lung cancer	Trans-4-hydroxyproline levels	0.0262589	0.024537	0.295643
GCST90200293	finn-b-C3_LUNG_NONSMALL	Non-small cell lung cancer	Thyroxine levels	0.031507	0.0408128	0.449618
GCST90200294	finn-b-C3_LUNG_NONSMALL	Non-small cell lung cancer	Pipecolate levels	0.00458003	0.0121789	0.709921
GCST90200295	finn-b-C3_LUNG_NONSMALL	Non-small cell lung cancer	Gamma-glutamyltyrosine levels	-0.00917711	0.0193508	0.639439
GCST90200296	finn-b-C3_LUNG_NONSMALL	Non-small cell lung cancer	Methyl indole-3-acetate levels	0.0360038	0.0293592	0.234321
GCST90200297	finn-b-C3_LUNG_NONSMALL	Non-small cell lung cancer	Ursodeoxycholate levels	0.0585938	0.0371632	0.133299
GCST90200298	finn-b-C3_LUNG_NONSMALL	Non-small cell lung cancer	3-hydroxy-3-methylglutarate levels	0.0174384	0.0340934	0.614901
GCST90200299	finn-b-C3_LUNG_NONSMALL	Non-small cell lung cancer	Oleoyl ethanolamide levels	-0.0259747	0.0229152	0.268194
GCST90200300	finn-b-C3_LUNG_NONSMALL	Non-small cell lung cancer	4-hydroxyphenylpyruvate levels	-0.0309738	0.0245985	0.221164
GCST90200301	finn-b-C3_LUNG_NONSMALL	Non-small cell lung cancer	Gamma-glutamylglutamine levels	-0.00441066	0.0217108	0.840483
GCST90200302	finn-b-C3_LUNG_NONSMALL	Non-small cell lung cancer	Alpha-tocopherol levels	0.0202124	0.0219666	0.366292
GCST90200303	finn-b-C3_LUNG_NONSMALL	Non-small cell lung cancer	N-acetyl-L-alanine levels	0.00479087	0.0242532	0.844698
GCST90200304	finn-b-C3_LUNG_NONSMALL	Non-small cell lung cancer	Citrate levels	-0.0554342	0.0242794	0.0329407
GCST90200305	finn-b-C3_LUNG_NONSMALL	Non-small cell lung cancer	2-aminobutyrate levels	-0.0276328	0.0303437	0.375207
GCST90200306	finn-b-C3_LUNG_NONSMALL	Non-small cell lung cancer	Butyrate/isobutyrate (4:0) levels	0.0362815	0.0316019	0.265186
GCST90200307	finn-b-C3_LUNG_NONSMALL	Non-small cell lung cancer	Urate levels	0.00933547	0.0209152	0.658778
GCST90200308	finn-b-C3_LUNG_NONSMALL	Non-small cell lung cancer	3-hydroxyisobutyrate levels	-0.0654103	0.032587	0.0608924
GCST90200309	finn-b-C3_LUNG_NONSMALL	Non-small cell lung cancer	Vanillylmandelate (VMA) levels	-0.0204316	0.0229087	0.378731
GCST90200310	finn-b-C3_LUNG_NONSMALL	Non-small cell lung cancer	3-aminoisobutyrate levels	0.00481028	0.0128973	0.711981
GCST90200311	finn-b-C3_LUNG_NONSMALL	Non-small cell lung cancer	4-acetamidobutanoate levels	0.0284074	0.0227984	0.229652
GCST90200312	finn-b-C3_LUNG_NONSMALL	Non-small cell lung cancer	2-hydroxystearate levels	-0.0187735	0.0296657	0.533673
GCST90200313	finn-b-C3_LUNG_NONSMALL	Non-small cell lung cancer	N1-methyladenosine levels	-0.00983629	0.0257177	0.70464
GCST90200314	finn-b-C3_LUNG_NONSMALL	Non-small cell lung cancer	N-acetylneuraminate levels	-0.013426	0.0206241	0.520182
GCST90200315	finn-b-C3_LUNG_NONSMALL	Non-small cell lung cancer	Gamma-glutamylhistidine levels	-0.00214191	0.0225766	0.925315
GCST90200316	finn-b-C3_LUNG_NONSMALL	Non-small cell lung cancer	N-acetylglucosaminylasparagine levels	0.00759378	0.0169485	0.658498
GCST90200317	finn-b-C3_LUNG_NONSMALL	Non-small cell lung cancer	Homovanillate (hva) levels	-0.0187772	0.0289747	0.523366
GCST90200318	finn-b-C3_LUNG_NONSMALL	Non-small cell lung cancer	Acetoacetate levels	0.0190026	0.0242764	0.447792
GCST90200319	finn-b-C3_LUNG_NONSMALL	Non-small cell lung cancer	Cys-gly, oxidized levels	0.0493256	0.0181802	0.012698
GCST90200320	finn-b-C3_LUNG_NONSMALL	Non-small cell lung cancer	Dihomo-linoleate (20:2n6) levels	-0.00169319	0.0329512	0.959697
GCST90200321	finn-b-C3_LUNG_NONSMALL	Non-small cell lung cancer	Cholate levels	-0.0183197	0.0450888	0.689903
GCST90200322	finn-b-C3_LUNG_NONSMALL	Non-small cell lung cancer	Beta-hydroxyisovalerate levels	0.0230645	0.0233827	0.333032
GCST90200323	finn-b-C3_LUNG_NONSMALL	Non-small cell lung cancer	Creatine levels	-0.014216	0.0160338	0.38487
GCST90200324	finn-b-C3_LUNG_NONSMALL	Non-small cell lung cancer	Anthranilate levels	0.00839039	0.0174176	0.634036
GCST90200325	finn-b-C3_LUNG_NONSMALL	Non-small cell lung cancer	Glycerol levels	0.0454991	0.020553	0.0386301
GCST90200326	finn-b-C3_LUNG_NONSMALL	Non-small cell lung cancer	Gamma-glutamylleucine levels	-0.0303315	0.0256513	0.256719
GCST90200327	finn-b-C3_LUNG_NONSMALL	Non-small cell lung cancer	Choline levels	-0.0230528	0.0305975	0.459974
GCST90200328	finn-b-C3_LUNG_NONSMALL	Non-small cell lung cancer	3-methoxytyrosine levels	0.00714785	0.0244707	0.773078
GCST90200329	finn-b-C3_LUNG_NONSMALL	Non-small cell lung cancer	3-phosphoglycerate levels	-0.036089	0.0392274	0.36854
GCST90200330	finn-b-C3_LUNG_NONSMALL	Non-small cell lung cancer	1-palmitoyl-2-linoleoyl-gpc (16:0/18:2) levels	-0.0186536	0.0184852	0.320266
GCST90200331	finn-b-C3_LUNG_NONSMALL	Non-small cell lung cancer	1-palmitoyl-2-oleoyl-GPE (16:0/18:1) levels	-0.0143037	0.0227658	0.534563
GCST90200332	finn-b-C3_LUNG_NONSMALL	Non-small cell lung cancer	1-palmitoyl-2-linoleoyl-GPI (16:0/18:2) levels	-0.00489308	0.0230344	0.833926
GCST90200333	finn-b-C3_LUNG_NONSMALL	Non-small cell lung cancer	Taurocholic acid levels	-0.00920651	0.0295968	0.758437
GCST90200334	finn-b-C3_LUNG_NONSMALL	Non-small cell lung cancer	Taurodeoxycholate levels	0.0731565	0.0292395	0.0211442
GCST90200335	finn-b-C3_LUNG_NONSMALL	Non-small cell lung cancer	Stearoyl sphingomyelin (d18:1/18:0) levels	0.00907401	0.0182708	0.622736
GCST90200336	finn-b-C3_LUNG_NONSMALL	Non-small cell lung cancer	Ceramide (d18:1/16:0) levels	0.052329	0.0246733	0.0440273
GCST90200337	finn-b-C3_LUNG_NONSMALL	Non-small cell lung cancer	Taurochenodeoxycholate levels	0.00258415	0.0359916	0.943652
GCST90200338	finn-b-C3_LUNG_NONSMALL	Non-small cell lung cancer	4-hydroxyphenylacetate levels	0.0388898	0.0254501	0.141415
GCST90200339	finn-b-C3_LUNG_NONSMALL	Non-small cell lung cancer	5,6-dihydrothymine levels	-0.0519825	0.0252226	0.0549472
GCST90200340	finn-b-C3_LUNG_NONSMALL	Non-small cell lung cancer	1-palmitoyl-2-oleoyl-gpc (16:0/18:1) levels	-0.016811	0.0254212	0.515968
GCST90200341	finn-b-C3_LUNG_NONSMALL	Non-small cell lung cancer	N-stearoyl-sphingosine (d18:1/18:0) levels	0.0364256	0.0316874	0.264602
GCST90200342	finn-b-C3_LUNG_NONSMALL	Non-small cell lung cancer	Glycochenodeoxycholate levels	-0.0728425	0.0276824	0.0136737
GCST90200343	finn-b-C3_LUNG_NONSMALL	Non-small cell lung cancer	N-formylmethionine levels	-0.0504087	0.0296822	0.105773
GCST90200344	finn-b-C3_LUNG_NONSMALL	Non-small cell lung cancer	N6,n6,n6-trimethyllysine levels	0.0242826	0.0259815	0.363076
GCST90200345	finn-b-C3_LUNG_NONSMALL	Non-small cell lung cancer	S-adenosylhomocysteine (SAH) levels	-0.0198595	0.0201214	0.333919
GCST90200346	finn-b-C3_LUNG_NONSMALL	Non-small cell lung cancer	4-acetaminophen sulfate levels	-0.00659857	0.029203	0.823232
GCST90200347	finn-b-C3_LUNG_NONSMALL	Non-small cell lung cancer	2-hydroxyhippurate (salicylurate) levels	-0.00248278	0.0267931	0.926972
GCST90200348	finn-b-C3_LUNG_NONSMALL	Non-small cell lung cancer	Quinolinate levels	-0.0488704	0.0260476	0.0769396
GCST90200349	finn-b-C3_LUNG_NONSMALL	Non-small cell lung cancer	Eicosapentaenoate (EPA; 20:5n3) levels	0.00501096	0.0194038	0.798617
GCST90200350	finn-b-C3_LUNG_NONSMALL	Non-small cell lung cancer	Laurate (12:0) levels	0.0318812	0.0286211	0.280821
GCST90200351	finn-b-C3_LUNG_NONSMALL	Non-small cell lung cancer	N-acetylputrescine levels	0.0314444	0.021132	0.150946
GCST90200352	finn-b-C3_LUNG_NONSMALL	Non-small cell lung cancer	Methylsuccinate levels	-0.0172654	0.0200113	0.398486
GCST90200353	finn-b-C3_LUNG_NONSMALL	Non-small cell lung cancer	9,10-DiHOME levels	0.00592091	0.0239539	0.807913
GCST90200354	finn-b-C3_LUNG_NONSMALL	Non-small cell lung cancer	Linoleate (18:2n6) levels	-0.0312069	0.035513	0.389975
GCST90200355	finn-b-C3_LUNG_NONSMALL	Non-small cell lung cancer	Adenosine 5'-diphosphate (ADP) levels	-0.0510808	0.0398538	0.213291
GCST90200356	finn-b-C3_LUNG_NONSMALL	Non-small cell lung cancer	Adenosine 5'-monophosphate (AMP) levels	0.032154	0.0413654	0.449909
GCST90200357	finn-b-C3_LUNG_NONSMALL	Non-small cell lung cancer	Adenosine 3',5'-cyclic monophosphate (camp) levels	0.0177902	0.025213	0.486713
GCST90200358	finn-b-C3_LUNG_NONSMALL	Non-small cell lung cancer	Arachidonate (20:4n6) levels	0.00920616	0.0230976	0.693229
GCST90200359	finn-b-C3_LUNG_NONSMALL	Non-small cell lung cancer	5-methylthioadenosine (mta) levels	-0.0378042	0.02374	0.123857
GCST90200360	finn-b-C3_LUNG_NONSMALL	Non-small cell lung cancer	Cortisone levels	-0.00612714	0.0359206	0.866838
GCST90200361	finn-b-C3_LUNG_NONSMALL	Non-small cell lung cancer	Beta-alanine levels	0.0175534	0.0247512	0.486816
GCST90200362	finn-b-C3_LUNG_NONSMALL	Non-small cell lung cancer	Succinate levels	0.001232	0.0195323	0.950333
GCST90200363	finn-b-C3_LUNG_NONSMALL	Non-small cell lung cancer	Phosphocholine levels	-0.0142816	0.0138799	0.31147
GCST90200364	finn-b-C3_LUNG_NONSMALL	Non-small cell lung cancer	Cysteinylglycine levels	-0.00339346	0.0292816	0.909022
GCST90200365	finn-b-C3_LUNG_NONSMALL	Non-small cell lung cancer	Phenylpyruvate levels	0.00946242	0.0252333	0.710488
GCST90200366	finn-b-C3_LUNG_NONSMALL	Non-small cell lung cancer	Creatinine levels	0.00194453	0.0272559	0.943741
GCST90200367	finn-b-C3_LUNG_NONSMALL	Non-small cell lung cancer	3-Hydroxybutyrate levels	-0.0130851	0.0355939	0.718653
GCST90200368	finn-b-C3_LUNG_NONSMALL	Non-small cell lung cancer	Cholesterol levels	0.0534434	0.0260119	0.0566297
GCST90200369	finn-b-C3_LUNG_NONSMALL	Non-small cell lung cancer	2-hydroxyphenylacetate levels	-0.0130818	0.0261587	0.621563
GCST90200370	finn-b-C3_LUNG_NONSMALL	Non-small cell lung cancer	Aspartate levels	0.0427309	0.0381036	0.276838
GCST90200371	finn-b-C3_LUNG_NONSMALL	Non-small cell lung cancer	3-(4-hydroxyphenyl)lactate levels	-0.01858	0.0266255	0.491726
GCST90200372	finn-b-C3_LUNG_NONSMALL	Non-small cell lung cancer	Arginine levels	-0.0515546	0.0376123	0.18645
GCST90200373	finn-b-C3_LUNG_NONSMALL	Non-small cell lung cancer	Gluconate levels	0.014501	0.0134343	0.292102
GCST90200374	finn-b-C3_LUNG_NONSMALL	Non-small cell lung cancer	Sphinganine levels	-0.00514966	0.0414757	0.902427
GCST90200375	finn-b-C3_LUNG_NONSMALL	Non-small cell lung cancer	Gamma-glutamylglutamate levels	0.075214	0.030979	0.0230539
GCST90200376	finn-b-C3_LUNG_NONSMALL	Non-small cell lung cancer	Flavin adenine dinucleotide (FAD) levels	-0.0193621	0.0185755	0.308571
GCST90200377	finn-b-C3_LUNG_NONSMALL	Non-small cell lung cancer	Histidine levels	0.0173741	0.0146787	0.249784
GCST90200378	finn-b-C3_LUNG_NONSMALL	Non-small cell lung cancer	Cortisol levels (plasma)	-0.0613483	0.0333071	0.0841029
GCST90200379	finn-b-C3_LUNG_NONSMALL	Non-small cell lung cancer	Hypotaurine levels	-0.00478233	0.0215545	0.826024
GCST90200380	finn-b-C3_LUNG_NONSMALL	Non-small cell lung cancer	Glutarate (C5-DC) levels	0.0297658	0.018737	0.125237
GCST90200381	finn-b-C3_LUNG_NONSMALL	Non-small cell lung cancer	S-1-pyrroline-5-carboxylate levels	-0.0134431	0.0331136	0.690497
GCST90200382	finn-b-C3_LUNG_NONSMALL	Non-small cell lung cancer	Cystine levels	-0.00937549	0.0358079	0.796427
GCST90200383	finn-b-C3_LUNG_NONSMALL	Non-small cell lung cancer	Cystathionine levels	-0.0167866	0.0214478	0.439572
GCST90200384	finn-b-C3_LUNG_NONSMALL	Non-small cell lung cancer	Guanidinoacetate levels	-0.000849931	0.0219446	0.969439
GCST90200385	finn-b-C3_LUNG_NONSMALL	Non-small cell lung cancer	Sphingosine levels	0.0680982	0.0314588	0.0481802
GCST90200386	finn-b-C3_LUNG_NONSMALL	Non-small cell lung cancer	Deoxycholate levels	0.0101978	0.0248282	0.684768
GCST90200387	finn-b-C3_LUNG_NONSMALL	Non-small cell lung cancer	Glycocholate levels	0.00425013	0.023309	0.856467
GCST90200388	finn-b-C3_LUNG_NONSMALL	Non-small cell lung cancer	Palmitoleate (16:1n7) levels	-0.0560497	0.0292009	0.0668925
GCST90200389	finn-b-C3_LUNG_NONSMALL	Non-small cell lung cancer	Leucine levels	0.0101368	0.0438694	0.820021
GCST90200390	finn-b-C3_LUNG_NONSMALL	Non-small cell lung cancer	Stearate (18:0) levels	-0.0644367	0.037209	0.0995233
GCST90200391	finn-b-C3_LUNG_NONSMALL	Non-small cell lung cancer	Methionine levels	-0.0426274	0.0318382	0.195631
GCST90200392	finn-b-C3_LUNG_NONSMALL	Non-small cell lung cancer	Orotate levels	0.00185039	0.0159741	0.908554
GCST90200393	finn-b-C3_LUNG_NONSMALL	Non-small cell lung cancer	Phosphate levels (UKB data field 30810)	0.0051739	0.0218229	0.814689
GCST90200394	finn-b-C3_LUNG_NONSMALL	Non-small cell lung cancer	Inosine levels	0.0201814	0.0308202	0.52005
GCST90200395	finn-b-C3_LUNG_NONSMALL	Non-small cell lung cancer	Inosine 5'-monophosphate (IMP) levels	-0.0288295	0.0298516	0.345697
GCST90200396	finn-b-C3_LUNG_NONSMALL	Non-small cell lung cancer	Phenylalanine levels	-0.0375249	0.0276322	0.19124
GCST90200397	finn-b-C3_LUNG_NONSMALL	Non-small cell lung cancer	Palmitate (16:0) levels	-0.0464404	0.0336866	0.183244
GCST90200398	finn-b-C3_LUNG_NONSMALL	Non-small cell lung cancer	Malate levels	0.0205117	0.0158877	0.21397
GCST90200399	finn-b-C3_LUNG_NONSMALL	Non-small cell lung cancer	Isoleucine levels	-0.00137159	0.0209474	0.948443
GCST90200400	finn-b-C3_LUNG_NONSMALL	Non-small cell lung cancer	Nicotinamide levels	0.00618565	0.0280794	0.827676
GCST90200401	finn-b-C3_LUNG_NONSMALL	Non-small cell lung cancer	Myo-inositol levels	0.0356729	0.0239714	0.147889
GCST90200402	finn-b-C3_LUNG_NONSMALL	Non-small cell lung cancer	Lysine levels	0.0157012	0.0200149	0.439123
GCST90200403	finn-b-C3_LUNG_NONSMALL	Non-small cell lung cancer	Citrulline levels	-0.00350965	0.0226843	0.878154
GCST90200404	finn-b-C3_LUNG_NONSMALL	Non-small cell lung cancer	Ornithine levels	-0.00994096	0.0185649	0.597251
GCST90200405	finn-b-C3_LUNG_NONSMALL	Non-small cell lung cancer	Retinol (Vitamin A) levels	-0.0126507	0.0232943	0.591699
GCST90200406	finn-b-C3_LUNG_NONSMALL	Non-small cell lung cancer	1-methylnicotinamide levels	-0.0209253	0.0377865	0.587388
GCST90200407	finn-b-C3_LUNG_NONSMALL	Non-small cell lung cancer	Uridine levels	-0.0268004	0.0316847	0.41011
GCST90200408	finn-b-C3_LUNG_NONSMALL	Non-small cell lung cancer	Plasma lactate levels	0.0247414	0.0310829	0.437018
GCST90200409	finn-b-C3_LUNG_NONSMALL	Non-small cell lung cancer	Pristanate levels	0.0125781	0.0257105	0.633505
GCST90200410	finn-b-C3_LUNG_NONSMALL	Non-small cell lung cancer	Phytanate levels	0.0333134	0.0309359	0.29503
GCST90200411	finn-b-C3_LUNG_NONSMALL	Non-small cell lung cancer	Plasma free proline levels	-0.00623047	0.0239348	0.796464
GCST90200412	finn-b-C3_LUNG_NONSMALL	Non-small cell lung cancer	Glutamate levels	-0.0303794	0.032347	0.359429
GCST90200413	finn-b-C3_LUNG_NONSMALL	Non-small cell lung cancer	2'-deoxyuridine levels	-0.0170863	0.0226588	0.458804
GCST90200414	finn-b-C3_LUNG_NONSMALL	Non-small cell lung cancer	Myristate (14:0) levels	-0.0480961	0.0333768	0.164329
GCST90200415	finn-b-C3_LUNG_NONSMALL	Non-small cell lung cancer	Serine levels	0.0143082	0.0209489	0.49923
GCST90200416	finn-b-C3_LUNG_NONSMALL	Non-small cell lung cancer	Trans-urocanate levels	-0.00146173	0.0270809	0.957583
GCST90200417	finn-b-C3_LUNG_NONSMALL	Non-small cell lung cancer	Urea levels	0.0336508	0.0184687	0.0834377
GCST90200418	finn-b-C3_LUNG_NONSMALL	Non-small cell lung cancer	Pyridoxal levels	0.0177729	0.0190506	0.356594
GCST90200419	finn-b-C3_LUNG_NONSMALL	Non-small cell lung cancer	Glutamine levels	0.0225384	0.0247887	0.372273
GCST90200420	finn-b-C3_LUNG_NONSMALL	Non-small cell lung cancer	Taurine levels	-0.0491962	0.0318467	0.144699
GCST90200421	finn-b-C3_LUNG_NONSMALL	Non-small cell lung cancer	Salicylate levels	-0.0351307	0.0292827	0.243013
GCST90200422	finn-b-C3_LUNG_NONSMALL	Non-small cell lung cancer	Serotonin levels	-0.0296573	0.0226355	0.203058
GCST90200423	finn-b-C3_LUNG_NONSMALL	Non-small cell lung cancer	Spermidine levels	0.0284509	0.0387681	0.471542
GCST90200424	finn-b-C3_LUNG_NONSMALL	Non-small cell lung cancer	Dimethylglycine levels	-0.0136666	0.0170236	0.428622
GCST90200425	finn-b-C3_LUNG_NONSMALL	Non-small cell lung cancer	Betaine levels	0.0222481	0.0250874	0.384354
GCST90200426	finn-b-C3_LUNG_NONSMALL	Non-small cell lung cancer	Xylose levels	-0.0154945	0.0238874	0.52299
GCST90200427	finn-b-C3_LUNG_NONSMALL	Non-small cell lung cancer	Tyrosine levels	0.011908	0.0240653	0.624731
GCST90200428	finn-b-C3_LUNG_NONSMALL	Non-small cell lung cancer	Caprate (10:0) levels	0.0261254	0.0325703	0.438079
GCST90200429	finn-b-C3_LUNG_NONSMALL	Non-small cell lung cancer	Cytidine levels	-0.00731096	0.0176385	0.681917
GCST90200430	finn-b-C3_LUNG_NONSMALL	Non-small cell lung cancer	Pyruvate levels	0.0151434	0.0299426	0.618563
GCST90200431	finn-b-C3_LUNG_NONSMALL	Non-small cell lung cancer	Alanine levels	-0.00117495	0.0255475	0.963774
GCST90200432	finn-b-C3_LUNG_NONSMALL	Non-small cell lung cancer	Threonine levels	0.0289619	0.0230137	0.217932
GCST90200433	finn-b-C3_LUNG_NONSMALL	Non-small cell lung cancer	Cytosine levels	0.0154362	0.0369641	0.682574
GCST90200434	finn-b-C3_LUNG_NONSMALL	Non-small cell lung cancer	12,13-DiHOME levels	-0.0427043	0.0230712	0.0755654
GCST90200435	finn-b-C3_LUNG_NONSMALL	Non-small cell lung cancer	Mannose levels	-0.0260316	0.0248024	0.304376
GCST90200436	finn-b-C3_LUNG_NONSMALL	Non-small cell lung cancer	Caffeine levels	-0.0211901	0.0251372	0.407235
GCST90200437	finn-b-C3_LUNG_NONSMALL	Non-small cell lung cancer	Fructose levels	-0.0161301	0.0309593	0.60734
GCST90200438	finn-b-C3_LUNG_NONSMALL	Non-small cell lung cancer	Alpha-ketobutyrate levels	-0.0262057	0.0226592	0.265558
GCST90200439	finn-b-C3_LUNG_NONSMALL	Non-small cell lung cancer	Cysteine levels	0.0169901	0.0229597	0.472454
GCST90200440	finn-b-C3_LUNG_NONSMALL	Non-small cell lung cancer	Blood sugar levels	0.0135192	0.0156453	0.396854
GCST90200441	finn-b-C3_LUNG_NONSMALL	Non-small cell lung cancer	Tryptophan levels	0.0236049	0.0265177	0.383467
GCST90200442	finn-b-C3_LUNG_NONSMALL	Non-small cell lung cancer	Valine levels	0.0167762	0.0354806	0.641455
GCST90200443	finn-b-C3_LUNG_NONSMALL	Non-small cell lung cancer	Pseudouridine levels	0.0200667	0.0330122	0.5498
GCST90200444	finn-b-C3_LUNG_NONSMALL	Non-small cell lung cancer	Dihydroorotate levels	-0.0111988	0.0226263	0.624642
GCST90200445	finn-b-C3_LUNG_NONSMALL	Non-small cell lung cancer	Caprylate (8:0) levels	0.0043189	0.0143149	0.765991
GCST90200446	finn-b-C3_LUNG_NONSMALL	Non-small cell lung cancer	Arachidate (20:0) levels	-0.0302404	0.0230199	0.202495
GCST90200447	finn-b-C3_LUNG_NONSMALL	Non-small cell lung cancer	Maltose levels in coronary artery disease	0.0184178	0.0266096	0.497677
GCST90200448	finn-b-C3_LUNG_NONSMALL	Non-small cell lung cancer	N-stearoyl-sphinganine (d18:0/18:0) levels	0.023109	0.0211709	0.293462
GCST90200449	finn-b-C3_LUNG_NONSMALL	Non-small cell lung cancer	Sucrose levels	0.00281859	0.0211093	0.895554
GCST90200450	finn-b-C3_LUNG_NONSMALL	Non-small cell lung cancer	Caproate (6:0) levels	0.00653942	0.0310323	0.835038
GCST90200451	finn-b-C3_LUNG_NONSMALL	Non-small cell lung cancer	Nonadecanoate (19:0) levels	-0.0562915	0.0276189	0.0527
GCST90200452	finn-b-C3_LUNG_NONSMALL	Non-small cell lung cancer	Plasma free asparagine levels	-0.014492	0.0183329	0.437318
GCST90200453	finn-b-C3_LUNG_NONSMALL	Non-small cell lung cancer	X-07765 levels	-0.00752616	0.0245866	0.762276
GCST90200454	finn-b-C3_LUNG_NONSMALL	Non-small cell lung cancer	Kynurenate levels	0.0238662	0.0200007	0.242436
GCST90200455	finn-b-C3_LUNG_NONSMALL	Non-small cell lung cancer	Alpha-ketoglutarate levels	-0.0242932	0.0273125	0.382589
GCST90200456	finn-b-C3_LUNG_NONSMALL	Non-small cell lung cancer	X-11308 levels	0.000652673	0.0204135	0.974721
GCST90200457	finn-b-C3_LUNG_NONSMALL	Non-small cell lung cancer	Pentadecanoate (15:0) levels	0.00145803	0.0277065	0.958554
GCST90200458	finn-b-C3_LUNG_NONSMALL	Non-small cell lung cancer	X-11315 levels	-0.00980532	0.0211147	0.646936
GCST90200459	finn-b-C3_LUNG_NONSMALL	Non-small cell lung cancer	Margarate (17:0) levels	-0.0378469	0.0310047	0.236403
GCST90200460	finn-b-C3_LUNG_NONSMALL	Non-small cell lung cancer	X-11372 levels	0.0209941	0.0261481	0.429604
GCST90200461	finn-b-C3_LUNG_NONSMALL	Non-small cell lung cancer	X-10458 levels	-0.00999466	0.027147	0.716266
GCST90200462	finn-b-C3_LUNG_NONSMALL	Non-small cell lung cancer	X-11299 levels	-0.00126383	0.0294119	0.966199
GCST90200463	finn-b-C3_LUNG_NONSMALL	Non-small cell lung cancer	X-11478 levels	-0.0602382	0.0289298	0.0491614
GCST90200464	finn-b-C3_LUNG_NONSMALL	Non-small cell lung cancer	X-11849 levels	-0.00594857	0.0247798	0.811919
GCST90200465	finn-b-C3_LUNG_NONSMALL	Non-small cell lung cancer	X-11787 levels	0.0256382	0.0197225	0.209171
GCST90200466	finn-b-C3_LUNG_NONSMALL	Non-small cell lung cancer	X-11632 levels	-0.021019	0.0261241	0.4293
GCST90200467	finn-b-C3_LUNG_NONSMALL	Non-small cell lung cancer	X-11852 levels	0.0109905	0.0222812	0.626504
GCST90200468	finn-b-C3_LUNG_NONSMALL	Non-small cell lung cancer	X-11847 levels	-0.0185236	0.0328946	0.580705
GCST90200469	finn-b-C3_LUNG_NONSMALL	Non-small cell lung cancer	X-11483 levels	0.0387852	0.0231943	0.108039
GCST90200470	finn-b-C3_LUNG_NONSMALL	Non-small cell lung cancer	X-11470 levels	-0.00260099	0.0196098	0.895338
GCST90200471	finn-b-C3_LUNG_NONSMALL	Non-small cell lung cancer	X-11381 levels	0.00346398	0.0166551	0.837155
GCST90200472	finn-b-C3_LUNG_NONSMALL	Non-small cell lung cancer	X-11850 levels	-0.0228176	0.0292799	0.444501
GCST90200473	finn-b-C3_LUNG_NONSMALL	Non-small cell lung cancer	X-11795 levels	0.0306028	0.0283815	0.300517
GCST90200474	finn-b-C3_LUNG_NONSMALL	Non-small cell lung cancer	X-11444 levels	-0.00435859	0.0180495	0.811008
GCST90200475	finn-b-C3_LUNG_NONSMALL	Non-small cell lung cancer	X-11858 levels	-0.0303167	0.0248846	0.234486
GCST90200476	finn-b-C3_LUNG_NONSMALL	Non-small cell lung cancer	X-11843 levels	0.0172035	0.0239586	0.480281
GCST90200477	finn-b-C3_LUNG_NONSMALL	Non-small cell lung cancer	X-12127 levels	-0.00250538	0.0259062	0.923646
GCST90200478	finn-b-C3_LUNG_NONSMALL	Non-small cell lung cancer	X-12221 levels	-0.013211	0.0333424	0.695938
GCST90200479	finn-b-C3_LUNG_NONSMALL	Non-small cell lung cancer	X-12283 levels	0.00456772	0.0232095	0.845572
GCST90200480	finn-b-C3_LUNG_NONSMALL	Non-small cell lung cancer	X-12410 levels	0.00573934	0.0219321	0.795892
GCST90200481	finn-b-C3_LUNG_NONSMALL	Non-small cell lung cancer	X-12104 levels	0.0498833	0.0386207	0.222968
GCST90200482	finn-b-C3_LUNG_NONSMALL	Non-small cell lung cancer	X-12193 levels	0.00301206	0.0272963	0.913015
GCST90200483	finn-b-C3_LUNG_NONSMALL	Non-small cell lung cancer	X-12216 levels	-0.0592097	0.0374622	0.128933
GCST90200484	finn-b-C3_LUNG_NONSMALL	Non-small cell lung cancer	X-12306 levels	-0.0246966	0.0247986	0.328147
GCST90200485	finn-b-C3_LUNG_NONSMALL	Non-small cell lung cancer	X-12100 levels	0.0327847	0.0250464	0.20616
GCST90200486	finn-b-C3_LUNG_NONSMALL	Non-small cell lung cancer	X-12261 levels	-0.0278449	0.0254235	0.288686
GCST90200487	finn-b-C3_LUNG_NONSMALL	Non-small cell lung cancer	X-11880 levels	-0.0180049	0.0311578	0.571401
GCST90200488	finn-b-C3_LUNG_NONSMALL	Non-small cell lung cancer	X-12117 levels	0.0241071	0.0156809	0.134353
GCST90200489	finn-b-C3_LUNG_NONSMALL	Non-small cell lung cancer	X-12407 levels	0.05271	0.0290246	0.0830167
GCST90200490	finn-b-C3_LUNG_NONSMALL	Non-small cell lung cancer	X-12101 levels	0.0121689	0.0194902	0.538815
GCST90200491	finn-b-C3_LUNG_NONSMALL	Non-small cell lung cancer	X-12026 levels	0.00499749	0.022672	0.827404
GCST90200492	finn-b-C3_LUNG_NONSMALL	Non-small cell lung cancer	X-12411 levels	0.019598	0.0202566	0.349718
GCST90200493	finn-b-C3_LUNG_NONSMALL	Non-small cell lung cancer	X-12013 levels	0.0664641	0.023003	0.00906662
GCST90200494	finn-b-C3_LUNG_NONSMALL	Non-small cell lung cancer	X-12007 levels	-0.0896724	0.0417946	0.053063
GCST90200495	finn-b-C3_LUNG_NONSMALL	Non-small cell lung cancer	X-12462 levels	-0.0287119	0.0395295	0.484283
GCST90200496	finn-b-C3_LUNG_NONSMALL	Non-small cell lung cancer	X-12714 levels	-0.00737089	0.0453127	0.873282
GCST90200497	finn-b-C3_LUNG_NONSMALL	Non-small cell lung cancer	X-12740 levels	0.0370345	0.0352879	0.316461
GCST90200498	finn-b-C3_LUNG_NONSMALL	Non-small cell lung cancer	X-12730 levels	0.00459728	0.0263984	0.863804
GCST90200499	finn-b-C3_LUNG_NONSMALL	Non-small cell lung cancer	X-12701 levels	-0.0163773	0.0271925	0.557352
GCST90200500	finn-b-C3_LUNG_NONSMALL	Non-small cell lung cancer	X-12816 levels	0.00802229	0.0227225	0.727007
GCST90200501	finn-b-C3_LUNG_NONSMALL	Non-small cell lung cancer	X-12731 levels	0.0240633	0.0276289	0.391754
GCST90200502	finn-b-C3_LUNG_NONSMALL	Non-small cell lung cancer	X-12707 levels	-0.0162163	0.0228252	0.483512
GCST90200503	finn-b-C3_LUNG_NONSMALL	Non-small cell lung cancer	X-12729 levels	0.0074858	0.0156294	0.635973
GCST90200504	finn-b-C3_LUNG_NONSMALL	Non-small cell lung cancer	X-12830 levels	-0.0158641	0.0236401	0.508331
GCST90200505	finn-b-C3_LUNG_NONSMALL	Non-small cell lung cancer	X-12818 levels	0.0434274	0.022298	0.0656396
GCST90200506	finn-b-C3_LUNG_NONSMALL	Non-small cell lung cancer	X-12812 levels	0.0389329	0.0265989	0.162645
GCST90200507	finn-b-C3_LUNG_NONSMALL	Non-small cell lung cancer	X-12822 levels	0.0384917	0.0318766	0.248742
GCST90200508	finn-b-C3_LUNG_NONSMALL	Non-small cell lung cancer	X-12738 levels	-0.0332661	0.0337085	0.338395
GCST90200509	finn-b-C3_LUNG_NONSMALL	Non-small cell lung cancer	X-12544 levels	-0.0347453	0.0251571	0.181107
GCST90200510	finn-b-C3_LUNG_NONSMALL	Non-small cell lung cancer	X-12680 levels	-0.0192303	0.0394985	0.633394
GCST90200511	finn-b-C3_LUNG_NONSMALL	Non-small cell lung cancer	X-12906 levels	0.0117751	0.0278913	0.678883
GCST90200512	finn-b-C3_LUNG_NONSMALL	Non-small cell lung cancer	X-13684 levels	-0.0124592	0.0212519	0.561944
GCST90200513	finn-b-C3_LUNG_NONSMALL	Non-small cell lung cancer	X-13507 levels	0.0168743	0.0298298	0.580562
GCST90200514	finn-b-C3_LUNG_NONSMALL	Non-small cell lung cancer	X-12851 levels	0.0107353	0.0222115	0.634115
GCST90200515	finn-b-C3_LUNG_NONSMALL	Non-small cell lung cancer	X-12849 levels	-0.0174661	0.0301675	0.568767
GCST90200516	finn-b-C3_LUNG_NONSMALL	Non-small cell lung cancer	X-12847 levels	-0.0297811	0.0339138	0.392864
GCST90200517	finn-b-C3_LUNG_NONSMALL	Non-small cell lung cancer	X-13553 levels	-0.0114633	0.0196455	0.565487
GCST90200518	finn-b-C3_LUNG_NONSMALL	Non-small cell lung cancer	X-12839 levels	0.043876	0.0218231	0.0552797
GCST90200519	finn-b-C3_LUNG_NONSMALL	Non-small cell lung cancer	X-13729 levels	-0.0165403	0.0252342	0.517924
GCST90200520	finn-b-C3_LUNG_NONSMALL	Non-small cell lung cancer	X-13007 levels	0.0130038	0.0255715	0.615928
GCST90200521	finn-b-C3_LUNG_NONSMALL	Non-small cell lung cancer	X-13844 levels	-0.0163683	0.0386889	0.677872
GCST90200522	finn-b-C3_LUNG_NONSMALL	Non-small cell lung cancer	X-13728 levels	0.00521894	0.0419244	0.902392
GCST90200523	finn-b-C3_LUNG_NONSMALL	Non-small cell lung cancer	X-12844 levels	0.0189125	0.0232354	0.421507
GCST90200524	finn-b-C3_LUNG_NONSMALL	Non-small cell lung cancer	X-13695 levels	0.0407836	0.0254299	0.131081
GCST90200525	finn-b-C3_LUNG_NONSMALL	Non-small cell lung cancer	X-13723 levels	0.0360445	0.0398199	0.381837
GCST90200526	finn-b-C3_LUNG_NONSMALL	Non-small cell lung cancer	X-14056 levels	-0.0109824	0.0161061	0.504503
GCST90200527	finn-b-C3_LUNG_NONSMALL	Non-small cell lung cancer	X-13866 levels	-0.000307702	0.0270463	0.991025
GCST90200528	finn-b-C3_LUNG_NONSMALL	Non-small cell lung cancer	X-17146 levels	-0.00634997	0.0307868	0.838906
GCST90200529	finn-b-C3_LUNG_NONSMALL	Non-small cell lung cancer	X-16397 levels	0.0517759	0.036293	0.174175
GCST90200530	finn-b-C3_LUNG_NONSMALL	Non-small cell lung cancer	X-17335 levels	0.0481994	0.0331419	0.171506
GCST90200531	finn-b-C3_LUNG_NONSMALL	Non-small cell lung cancer	X-16964 levels	0.00423362	0.0257513	0.871608
GCST90200532	finn-b-C3_LUNG_NONSMALL	Non-small cell lung cancer	X-16935 levels	0.0110271	0.0188743	0.564747
GCST90200533	finn-b-C3_LUNG_NONSMALL	Non-small cell lung cancer	X-15486 levels	-0.0179192	0.0277897	0.530263
GCST90200534	finn-b-C3_LUNG_NONSMALL	Non-small cell lung cancer	X-16580 levels	-0.0211265	0.0403051	0.60735
GCST90200535	finn-b-C3_LUNG_NONSMALL	Non-small cell lung cancer	X-17325 levels	0.0115817	0.0306592	0.709231
GCST90200536	finn-b-C3_LUNG_NONSMALL	Non-small cell lung cancer	X-17328 levels	-0.00780955	0.0297947	0.795673
GCST90200537	finn-b-C3_LUNG_NONSMALL	Non-small cell lung cancer	X-16087 levels	0.023532	0.0237276	0.333165
GCST90200538	finn-b-C3_LUNG_NONSMALL	Non-small cell lung cancer	X-17010 levels	0.037219	0.0324477	0.267251
GCST90200539	finn-b-C3_LUNG_NONSMALL	Non-small cell lung cancer	X-14939 levels	0.0506766	0.0246129	0.0527614
GCST90200540	finn-b-C3_LUNG_NONSMALL	Non-small cell lung cancer	X-15461 levels	0.00980057	0.0221484	0.66288
GCST90200541	finn-b-C3_LUNG_NONSMALL	Non-small cell lung cancer	X-15523 levels	0.0433034	0.0149264	0.00480026
GCST90200542	finn-b-C3_LUNG_NONSMALL	Non-small cell lung cancer	X-15728 levels	-0.0761542	0.0230345	0.00259961
GCST90200543	finn-b-C3_LUNG_NONSMALL	Non-small cell lung cancer	X-15503 levels	0.0255396	0.028842	0.388239
GCST90200544	finn-b-C3_LUNG_NONSMALL	Non-small cell lung cancer	X-16124 levels	0.0176966	0.0183471	0.343659
GCST90200545	finn-b-C3_LUNG_NONSMALL	Non-small cell lung cancer	X-17438 levels	0.0139787	0.0270704	0.612238
GCST90200546	finn-b-C3_LUNG_NONSMALL	Non-small cell lung cancer	X-17354 levels	0.0513547	0.0418839	0.240378
GCST90200547	finn-b-C3_LUNG_NONSMALL	Non-small cell lung cancer	X-17654 levels	0.0113514	0.0195902	0.567279
GCST90200548	finn-b-C3_LUNG_NONSMALL	Non-small cell lung cancer	X-17676 levels	-0.00366689	0.0179269	0.839406
GCST90200549	finn-b-C3_LUNG_NONSMALL	Non-small cell lung cancer	X-17367 levels	0.0154534	0.0266778	0.568881
GCST90200550	finn-b-C3_LUNG_NONSMALL	Non-small cell lung cancer	X-17357 levels	0.0412241	0.0240451	0.0971158
GCST90200551	finn-b-C3_LUNG_NONSMALL	Non-small cell lung cancer	X-18886 levels	0.0327988	0.023682	0.187736
GCST90200552	finn-b-C3_LUNG_NONSMALL	Non-small cell lung cancer	X-18887 levels	-0.035032	0.0323809	0.295345
GCST90200553	finn-b-C3_LUNG_NONSMALL	Non-small cell lung cancer	X-17653 levels	0.0162723	0.0261482	0.540135
GCST90200554	finn-b-C3_LUNG_NONSMALL	Non-small cell lung cancer	X-17346 levels	0.0269248	0.0219663	0.23172
GCST90200555	finn-b-C3_LUNG_NONSMALL	Non-small cell lung cancer	X-17690 levels	-0.000343878	0.0225535	0.987956
GCST90200556	finn-b-C3_LUNG_NONSMALL	Non-small cell lung cancer	X-18345 levels	0.0193506	0.0199625	0.340387
GCST90200557	finn-b-C3_LUNG_NONSMALL	Non-small cell lung cancer	X-17685 levels	0.0128561	0.0377242	0.736814
GCST90200558	finn-b-C3_LUNG_NONSMALL	Non-small cell lung cancer	X-18888 levels	-0.0584292	0.0231709	0.0187273
GCST90200559	finn-b-C3_LUNG_NONSMALL	Non-small cell lung cancer	X-18901 levels	0.00937857	0.0214726	0.665752
GCST90200560	finn-b-C3_LUNG_NONSMALL	Non-small cell lung cancer	X-17351 levels	-0.0171385	0.0407984	0.680016
GCST90200561	finn-b-C3_LUNG_NONSMALL	Non-small cell lung cancer	X-18779 levels	-0.0448808	0.0336611	0.20002
GCST90200562	finn-b-C3_LUNG_NONSMALL	Non-small cell lung cancer	X-21286 levels	0.0360534	0.0257859	0.173439
GCST90200563	finn-b-C3_LUNG_NONSMALL	Non-small cell lung cancer	X-21355 levels	0.0245345	0.0206912	0.254167
GCST90200564	finn-b-C3_LUNG_NONSMALL	Non-small cell lung cancer	X-21319 levels	-0.0392457	0.0403023	0.347935
GCST90200565	finn-b-C3_LUNG_NONSMALL	Non-small cell lung cancer	X-21258 levels	-0.0123881	0.023241	0.599128
GCST90200566	finn-b-C3_LUNG_NONSMALL	Non-small cell lung cancer	X-21364 levels	0.00127131	0.0202037	0.950244
GCST90200567	finn-b-C3_LUNG_NONSMALL	Non-small cell lung cancer	X-21353 levels	-0.0117208	0.0146347	0.433642
GCST90200568	finn-b-C3_LUNG_NONSMALL	Non-small cell lung cancer	X-19438 levels	-0.00985802	0.0234787	0.678844
GCST90200569	finn-b-C3_LUNG_NONSMALL	Non-small cell lung cancer	X-18913 levels	-0.0223749	0.0341176	0.520719
GCST90200570	finn-b-C3_LUNG_NONSMALL	Non-small cell lung cancer	X-18921 levels	-0.0454048	0.0230655	0.0665843
GCST90200571	finn-b-C3_LUNG_NONSMALL	Non-small cell lung cancer	X-21339 levels	0.00612524	0.0218386	0.781992
GCST90200572	finn-b-C3_LUNG_NONSMALL	Non-small cell lung cancer	X-19299 levels	-0.0117421	0.0218811	0.598904
GCST90200573	finn-b-C3_LUNG_NONSMALL	Non-small cell lung cancer	X-18935 levels	0.0351396	0.0294215	0.247038
GCST90200574	finn-b-C3_LUNG_NONSMALL	Non-small cell lung cancer	X-21310 levels	-0.0443047	0.0296772	0.151888
GCST90200575	finn-b-C3_LUNG_NONSMALL	Non-small cell lung cancer	X-21283 levels	0.0038804	0.0163503	0.815612
GCST90200576	finn-b-C3_LUNG_NONSMALL	Non-small cell lung cancer	X-21285 levels	-0.00314117	0.0202721	0.877972
GCST90200577	finn-b-C3_LUNG_NONSMALL	Non-small cell lung cancer	X-21312 levels	0.0189592	0.0310312	0.548856
GCST90200578	finn-b-C3_LUNG_NONSMALL	Non-small cell lung cancer	X-18922 levels	0.00166265	0.0224377	0.941477
GCST90200579	finn-b-C3_LUNG_NONSMALL	Non-small cell lung cancer	X-21442 levels	-0.0119996	0.0209919	0.575515
GCST90200580	finn-b-C3_LUNG_NONSMALL	Non-small cell lung cancer	X-21796 levels	0.0525962	0.0418813	0.222348
GCST90200581	finn-b-C3_LUNG_NONSMALL	Non-small cell lung cancer	X-21441 levels	-0.00934213	0.0125484	0.462784
GCST90200582	finn-b-C3_LUNG_NONSMALL	Non-small cell lung cancer	X-21752 levels	-0.0152122	0.035174	0.670016
GCST90200583	finn-b-C3_LUNG_NONSMALL	Non-small cell lung cancer	X-21807 levels	0.0306322	0.0217218	0.175527
GCST90200584	finn-b-C3_LUNG_NONSMALL	Non-small cell lung cancer	X-21736 levels	-0.00266464	0.0202422	0.89615
GCST90200585	finn-b-C3_LUNG_NONSMALL	Non-small cell lung cancer	X-21829 levels	-0.00187006	0.0248497	0.940547
GCST90200586	finn-b-C3_LUNG_NONSMALL	Non-small cell lung cancer	X-21471 levels	0.0282214	0.0202429	0.176051
GCST90200587	finn-b-C3_LUNG_NONSMALL	Non-small cell lung cancer	X-21733 levels	-0.000432683	0.0274854	0.987556
GCST90200588	finn-b-C3_LUNG_NONSMALL	Non-small cell lung cancer	X-21742 levels	0.0386594	0.0262364	0.157889
GCST90200589	finn-b-C3_LUNG_NONSMALL	Non-small cell lung cancer	X-21821 levels	-0.0171153	0.0286553	0.558192
GCST90200590	finn-b-C3_LUNG_NONSMALL	Non-small cell lung cancer	X-21470 levels	0.024004	0.0252082	0.356073
GCST90200591	finn-b-C3_LUNG_NONSMALL	Non-small cell lung cancer	X-21383 levels	-0.0111452	0.0167555	0.512562
GCST90200592	finn-b-C3_LUNG_NONSMALL	Non-small cell lung cancer	X-21607 levels	0.0142777	0.0253412	0.578171
GCST90200593	finn-b-C3_LUNG_NONSMALL	Non-small cell lung cancer	X-21834 levels	0.000453516	0.0350645	0.989809
GCST90200594	finn-b-C3_LUNG_NONSMALL	Non-small cell lung cancer	X-21467 levels	0.0108968	0.0152409	0.479811
GCST90200595	finn-b-C3_LUNG_NONSMALL	Non-small cell lung cancer	X-22776 levels	0.000971802	0.0385365	0.980377
GCST90200596	finn-b-C3_LUNG_NONSMALL	Non-small cell lung cancer	X-23655 levels	-0.0191207	0.0312979	0.546992
GCST90200597	finn-b-C3_LUNG_NONSMALL	Non-small cell lung cancer	X-22834 levels	-0.0107927	0.0293727	0.717353
GCST90200598	finn-b-C3_LUNG_NONSMALL	Non-small cell lung cancer	X-22771 levels	-0.0405843	0.0294012	0.186457
GCST90200599	finn-b-C3_LUNG_NONSMALL	Non-small cell lung cancer	X-23639 levels	-0.014074	0.0208841	0.508486
GCST90200600	finn-b-C3_LUNG_NONSMALL	Non-small cell lung cancer	X-23648 levels	0.0317686	0.0531796	0.558612
GCST90200601	finn-b-C3_LUNG_NONSMALL	Non-small cell lung cancer	X-23654 levels	0.0425627	0.0166178	0.0147643
GCST90200602	finn-b-C3_LUNG_NONSMALL	Non-small cell lung cancer	X-22520 levels	-0.0046708	0.0371778	0.901414
GCST90200603	finn-b-C3_LUNG_NONSMALL	Non-small cell lung cancer	X-23641 levels	0.0210097	0.0217092	0.342072
GCST90200604	finn-b-C3_LUNG_NONSMALL	Non-small cell lung cancer	X-23276 levels	-0.00914648	0.0293015	0.758005
GCST90200605	finn-b-C3_LUNG_NONSMALL	Non-small cell lung cancer	X-21845 levels	0.0033103	0.0282695	0.908155
GCST90200606	finn-b-C3_LUNG_NONSMALL	Non-small cell lung cancer	X-22509 levels	-0.0273884	0.0171765	0.129238
GCST90200607	finn-b-C3_LUNG_NONSMALL	Non-small cell lung cancer	X-23644 levels	-0.00242084	0.0261859	0.927751
GCST90200608	finn-b-C3_LUNG_NONSMALL	Non-small cell lung cancer	X-22162 levels	-0.0211584	0.0195733	0.29091
GCST90200609	finn-b-C3_LUNG_NONSMALL	Non-small cell lung cancer	X-23587 levels	-0.0291192	0.0280347	0.309748
GCST90200610	finn-b-C3_LUNG_NONSMALL	Non-small cell lung cancer	X-23593 levels	-0.00992216	0.0303424	0.747061
GCST90200611	finn-b-C3_LUNG_NONSMALL	Non-small cell lung cancer	X-23636 levels	0.00227591	0.0455895	0.960843
GCST90200612	finn-b-C3_LUNG_NONSMALL	Non-small cell lung cancer	X-23678 levels	0.000372441	0.0281101	0.989575
GCST90200613	finn-b-C3_LUNG_NONSMALL	Non-small cell lung cancer	X-23680 levels	-0.00572883	0.0157031	0.719274
GCST90200614	finn-b-C3_LUNG_NONSMALL	Non-small cell lung cancer	X-23780 levels	0.018547	0.0224196	0.416236
GCST90200615	finn-b-C3_LUNG_NONSMALL	Non-small cell lung cancer	X-23974 levels	0.0175568	0.0368095	0.639127
GCST90200616	finn-b-C3_LUNG_NONSMALL	Non-small cell lung cancer	X-23659 levels	-0.0105436	0.0159716	0.514963
GCST90200617	finn-b-C3_LUNG_NONSMALL	Non-small cell lung cancer	X-23665 levels	-0.0113576	0.0272722	0.683392
GCST90200618	finn-b-C3_LUNG_NONSMALL	Non-small cell lung cancer	X-23782 levels	-0.0370811	0.0257486	0.167
GCST90200619	finn-b-C3_LUNG_NONSMALL	Non-small cell lung cancer	X-24295 levels	-0.0354234	0.0295042	0.245461
GCST90200620	finn-b-C3_LUNG_NONSMALL	Non-small cell lung cancer	X-24243 levels	-0.0272886	0.0330968	0.420442
GCST90200621	finn-b-C3_LUNG_NONSMALL	Non-small cell lung cancer	X-23739 levels	-0.0345986	0.0194727	0.0882838
GCST90200622	finn-b-C3_LUNG_NONSMALL	Non-small cell lung cancer	X-23997 levels	0.0256414	0.0352066	0.474865
GCST90200623	finn-b-C3_LUNG_NONSMALL	Non-small cell lung cancer	X-24241 levels	0.0495828	0.026278	0.0724467
GCST90200624	finn-b-C3_LUNG_NONSMALL	Non-small cell lung cancer	X-24328 levels	0.0295231	0.0228354	0.205314
GCST90200625	finn-b-C3_LUNG_NONSMALL	Non-small cell lung cancer	X-24456 levels	-0.018162	0.0243458	0.463563
GCST90200626	finn-b-C3_LUNG_NONSMALL	Non-small cell lung cancer	X-24418 levels	0.0123478	0.0235346	0.605063
GCST90200627	finn-b-C3_LUNG_NONSMALL	Non-small cell lung cancer	X-24344 levels	0.0522202	0.0244008	0.0504378
GCST90200628	finn-b-C3_LUNG_NONSMALL	Non-small cell lung cancer	X-24556 levels	-0.0151765	0.0213853	0.483776
GCST90200629	finn-b-C3_LUNG_NONSMALL	Non-small cell lung cancer	X-24337 levels	-0.00565168	0.0199881	0.779605
GCST90200630	finn-b-C3_LUNG_NONSMALL	Non-small cell lung cancer	X-24546 levels	-0.00760141	0.0184787	0.684313
GCST90200631	finn-b-C3_LUNG_NONSMALL	Non-small cell lung cancer	X-24306 levels	0.00212847	0.0204643	0.918149
GCST90200632	finn-b-C3_LUNG_NONSMALL	Non-small cell lung cancer	X-24307 levels	-0.00130602	0.0327676	0.96877
GCST90200633	finn-b-C3_LUNG_NONSMALL	Non-small cell lung cancer	X-24334 levels	-0.00210294	0.0325552	0.949348
GCST90200634	finn-b-C3_LUNG_NONSMALL	Non-small cell lung cancer	X-24518 levels	-0.00676505	0.0200281	0.73905
GCST90200635	finn-b-C3_LUNG_NONSMALL	Non-small cell lung cancer	X-24494 levels	-0.00868314	0.0272012	0.753691
GCST90200636	finn-b-C3_LUNG_NONSMALL	Non-small cell lung cancer	X-24544 levels	0.0252711	0.0140635	0.081793
GCST90200637	finn-b-C3_LUNG_NONSMALL	Non-small cell lung cancer	X-24531 levels	-0.0103641	0.0294581	0.728649
GCST90200638	finn-b-C3_LUNG_NONSMALL	Non-small cell lung cancer	X-24811 levels	0.00586427	0.021722	0.789237
GCST90200639	finn-b-C3_LUNG_NONSMALL	Non-small cell lung cancer	X-24757 levels	-0.0178101	0.0281247	0.534115
GCST90200640	finn-b-C3_LUNG_NONSMALL	Non-small cell lung cancer	X-24978 levels	0.0274101	0.0290211	0.358152
GCST90200641	finn-b-C3_LUNG_NONSMALL	Non-small cell lung cancer	X-24970 levels	0.0220473	0.0296256	0.464293
GCST90200642	finn-b-C3_LUNG_NONSMALL	Non-small cell lung cancer	X-24795 levels	-0.00756516	0.0153423	0.626088
GCST90200643	finn-b-C3_LUNG_NONSMALL	Non-small cell lung cancer	X-24951 levels	0.0293662	0.0269017	0.288654
GCST90200644	finn-b-C3_LUNG_NONSMALL	Non-small cell lung cancer	X-24728 levels	0.00982941	0.0235399	0.679342
GCST90200645	finn-b-C3_LUNG_NONSMALL	Non-small cell lung cancer	X-24565 levels	0.0112415	0.0136607	0.416845
GCST90200646	finn-b-C3_LUNG_NONSMALL	Non-small cell lung cancer	X-24801 levels	0.0149624	0.022489	0.510766
GCST90200647	finn-b-C3_LUNG_NONSMALL	Non-small cell lung cancer	X-24736 levels	-0.00905883	0.0244134	0.71329
GCST90200648	finn-b-C3_LUNG_NONSMALL	Non-small cell lung cancer	X-24585 levels	-0.033972	0.0215617	0.134688
GCST90200649	finn-b-C3_LUNG_NONSMALL	Non-small cell lung cancer	X-24588 levels	0.0367229	0.0199612	0.075103
GCST90200650	finn-b-C3_LUNG_NONSMALL	Non-small cell lung cancer	X-25109 levels	-0.0108247	0.0300123	0.721256
GCST90200651	finn-b-C3_LUNG_NONSMALL	Non-small cell lung cancer	X-24947 levels	0.0174578	0.0164904	0.299874
GCST90200652	finn-b-C3_LUNG_NONSMALL	Non-small cell lung cancer	X-24949 levels	0.0194594	0.0216105	0.378589
GCST90200653	finn-b-C3_LUNG_NONSMALL	Non-small cell lung cancer	X-24812 levels	0.0166734	0.0192575	0.392845
GCST90200654	finn-b-C3_LUNG_NONSMALL	Non-small cell lung cancer	X-25217 levels	0.0348451	0.0329764	0.311472
GCST90200655	finn-b-C3_LUNG_NONSMALL	Non-small cell lung cancer	X-25828 levels	0.0534565	0.0642119	0.420157
GCST90200656	finn-b-C3_LUNG_NONSMALL	Non-small cell lung cancer	X-25371 levels	0.00308126	0.0203816	0.881048
GCST90200657	finn-b-C3_LUNG_NONSMALL	Non-small cell lung cancer	X-25419 levels	-0.0252096	0.0225422	0.273653
GCST90200658	finn-b-C3_LUNG_NONSMALL	Non-small cell lung cancer	X-25265 levels	0.0126698	0.0123865	0.316164
GCST90200659	finn-b-C3_LUNG_NONSMALL	Non-small cell lung cancer	X-25172 levels	0.000381955	0.0176334	0.982898
GCST90200660	finn-b-C3_LUNG_NONSMALL	Non-small cell lung cancer	X-25957 levels	-0.00831433	0.0336777	0.807795
GCST90200661	finn-b-C3_LUNG_NONSMALL	Non-small cell lung cancer	X-25422 levels	0.0172479	0.0263372	0.520391
GCST90200662	finn-b-C3_LUNG_NONSMALL	Non-small cell lung cancer	X-25790 levels	-0.0378421	0.0498507	0.459551
GCST90200663	finn-b-C3_LUNG_NONSMALL	Non-small cell lung cancer	X-25420 levels	0.029355	0.0215789	0.196839
GCST90200664	finn-b-C3_LUNG_NONSMALL	Non-small cell lung cancer	X-25810 levels	-0.00659123	0.017116	0.70264
GCST90200665	finn-b-C3_LUNG_NONSMALL	Non-small cell lung cancer	X-25433 levels	0.000600028	0.0183702	0.974225
GCST90200666	finn-b-C3_LUNG_NONSMALL	Non-small cell lung cancer	X-25343 levels	0.0404989	0.0298084	0.190173
GCST90200667	finn-b-C3_LUNG_NONSMALL	Non-small cell lung cancer	X-25271 levels	-0.00994263	0.0383682	0.799052
GCST90200668	finn-b-C3_LUNG_NONSMALL	Non-small cell lung cancer	X-25520 levels	0.0108779	0.0304622	0.725996
GCST90200669	finn-b-C3_LUNG_NONSMALL	Non-small cell lung cancer	X-25519 levels	0.00267209	0.0291358	0.927999
GCST90200670	finn-b-C3_LUNG_NONSMALL	Non-small cell lung cancer	X-26111 levels	0.00506536	0.0239254	0.834584
GCST90200671	finn-b-C3_LUNG_NONSMALL	Non-small cell lung cancer	X-26109 levels	0.00153539	0.0143158	0.915445
GCST90200672	finn-b-C3_LUNG_NONSMALL	Non-small cell lung cancer	X-26054 levels	-0.0154446	0.0159532	0.34099
GCST90200673	finn-b-C3_LUNG_NONSMALL	Non-small cell lung cancer	Carnitine C4 levels	0.010738	0.0127014	0.403459
GCST90200674	finn-b-C3_LUNG_NONSMALL	Non-small cell lung cancer	Androsterone sulfate levels	-0.0133394	0.0112271	0.243259
GCST90200675	finn-b-C3_LUNG_NONSMALL	Non-small cell lung cancer	N-acetyltyrosine levels	-0.0313092	0.0164623	0.0675214
GCST90200676	finn-b-C3_LUNG_NONSMALL	Non-small cell lung cancer	N-acetyl-L-glutamine levels	-0.0210573	0.0157669	0.195996
GCST90200677	finn-b-C3_LUNG_NONSMALL	Non-small cell lung cancer	N-acetylphenylalanine levels	-0.0261786	0.0176748	0.152144
GCST90200678	finn-b-C3_LUNG_NONSMALL	Non-small cell lung cancer	N-acetylasparagine levels	-0.012457	0.0151342	0.419701
GCST90200679	finn-b-C3_LUNG_NONSMALL	Non-small cell lung cancer	N-acetylarginine levels	-0.00294688	0.0191042	0.878756
GCST90200680	finn-b-C3_LUNG_NONSMALL	Non-small cell lung cancer	5-acetylamino-6-formylamino-3-methyluracil levels	0.00659593	0.0199715	0.745011
GCST90200681	finn-b-C3_LUNG_NONSMALL	Non-small cell lung cancer	Orotidine levels	-0.00576859	0.0116865	0.625888
GCST90200682	finn-b-C3_LUNG_NONSMALL	Non-small cell lung cancer	3-methylcytidine levels	-0.0050796	0.0169073	0.767486
GCST90200683	finn-b-C3_LUNG_NONSMALL	Non-small cell lung cancer	N-acetylcitrulline levels	-0.0259637	0.0182857	0.171841
GCST90200684	finn-b-C3_LUNG_NONSMALL	Non-small cell lung cancer	N-acetyl-aspartyl-glutamate (naag) levels	-0.0172035	0.0275029	0.539938
GCST90200685	finn-b-C3_LUNG_NONSMALL	Non-small cell lung cancer	1-stearoyl-2-arachidonoyl-gpc (18:0/20:4) levels	0.00579885	0.0111499	0.606377
GCST90200686	finn-b-C3_LUNG_NONSMALL	Non-small cell lung cancer	Bilirubin (E,E) levels	0.0147759	0.0190368	0.444649
GCST90200687	finn-b-C3_LUNG_NONSMALL	Non-small cell lung cancer	Bilirubin (E,Z or Z,E) levels	0.0542675	0.0201235	0.0158782
GCST90200688	finn-b-C3_LUNG_NONSMALL	Non-small cell lung cancer	Androsterone glucuronide levels	-0.00441855	0.0165498	0.791671
GCST90200689	finn-b-C3_LUNG_NONSMALL	Non-small cell lung cancer	N6-methyllysine levels	0.0143929	0.0150694	0.347156
GCST90200690	finn-b-C3_LUNG_NONSMALL	Non-small cell lung cancer	N-acetyl-1-methylhistidine levels	-0.0156614	0.0146123	0.292653
GCST90200691	finn-b-C3_LUNG_NONSMALL	Non-small cell lung cancer	N-delta-acetylornithine levels	0.019253	0.0169082	0.26656
GCST90200692	finn-b-C3_LUNG_NONSMALL	Non-small cell lung cancer	1-palmitoyl-2-arachidonoyl-gpc (16:0/20:4n6) levels	-0.0195829	0.0142758	0.180658
GCST90200693	finn-b-C3_LUNG_NONSMALL	Non-small cell lung cancer	Glycochenodeoxycholate glucuronide (1) levels	-0.0373673	0.0252379	0.15356
GCST90200694	finn-b-C3_LUNG_NONSMALL	Non-small cell lung cancer	2'-o-methylcytidine levels	-0.00911189	0.0203511	0.659998
GCST90200695	finn-b-C3_LUNG_NONSMALL	Non-small cell lung cancer	2'-o-methyluridine levels	0.00133084	0.0318105	0.96722
GCST90200696	finn-b-C3_LUNG_NONSMALL	Non-small cell lung cancer	N6,N6-dimethyllysine levels	0.0191825	0.0245101	0.441496
GCST90200697	finn-b-C3_LUNG_NONSMALL	Non-small cell lung cancer	N2-acetyl,N6,N6-dimethyllysine levels	0.00123293	0.0144558	0.932803
GCST90200698	finn-b-C3_LUNG_NONSMALL	Non-small cell lung cancer	N2-acetyl,N6-methyllysine levels	-0.00114987	0.0150397	0.9396
GCST90200699	finn-b-C3_LUNG_NONSMALL	Non-small cell lung cancer	Deoxycholic acid glucuronide levels	-0.0174956	0.021927	0.433089
GCST90200700	finn-b-C3_LUNG_NONSMALL	Non-small cell lung cancer	Decadienedioic acid (C10:2-DC) levels	0.0119091	0.0160885	0.467357
GCST90200701	finn-b-C3_LUNG_NONSMALL	Non-small cell lung cancer	Bilirubin degradation product, C17H18N2O4 (1) levels	0.00573663	0.015964	0.722237
GCST90200702	finn-b-C3_LUNG_NONSMALL	Non-small cell lung cancer	Bilirubin degradation product, C17H18N2O4 (2) levels	0.00751646	0.0157463	0.638046
GCST90200703	finn-b-C3_LUNG_NONSMALL	Non-small cell lung cancer	Bilirubin degradation product, C17H18N2O4 (3) levels	-0.00674786	0.0167927	0.692068
GCST90200704	finn-b-C3_LUNG_NONSMALL	Non-small cell lung cancer	Bilirubin (z,z) levels	0.00543467	0.0191761	0.778748
GCST90200705	finn-b-C3_LUNG_NONSMALL	Non-small cell lung cancer	Ethylmalonate levels	0.00533764	0.0134997	0.694888
GCST90200706	finn-b-C3_LUNG_NONSMALL	Non-small cell lung cancer	Biliverdin levels	-0.0172807	0.0150535	0.261058
GCST90200707	finn-b-C3_LUNG_NONSMALL	Non-small cell lung cancer	Glycine levels	-0.00563042	0.0129265	0.667811
GCST90200708	finn-b-C3_LUNG_NONSMALL	Non-small cell lung cancer	X-12112 levels	0.00620982	0.0165257	0.709358
GCST90200709	finn-b-C3_LUNG_NONSMALL	Non-small cell lung cancer	X-12798 levels	-0.00748266	0.0138394	0.59236
GCST90200710	finn-b-C3_LUNG_NONSMALL	Non-small cell lung cancer	X-13431 levels	-0.00942195	0.0184375	0.613648
GCST90200711	finn-b-C3_LUNG_NONSMALL	Non-small cell lung cancer	X-19141 levels	0.0183904	0.017944	0.31656
GCST90200712	finn-b-C3_LUNG_NONSMALL	Non-small cell lung cancer	Spermidine to 5-methylthioadenosine (MTA) ratio	0.0159668	0.0338681	0.643689
GCST90200713	finn-b-C3_LUNG_NONSMALL	Non-small cell lung cancer	Spermidine to ornithine ratio	0.017245	0.0238569	0.482573
GCST90200714	finn-b-C3_LUNG_NONSMALL	Non-small cell lung cancer	Alpha-ketoglutarate to alpha-ketobutyrate ratio	0.0214185	0.0224848	0.352767
GCST90200715	finn-b-C3_LUNG_NONSMALL	Non-small cell lung cancer	Alpha-ketoglutarate to glutamate ratio	-0.0283717	0.0164315	0.0945129
GCST90200716	finn-b-C3_LUNG_NONSMALL	Non-small cell lung cancer	Adenosine 5'-diphosphate (ADP) to phosphoethanolamine ratio	-0.00413811	0.0273415	0.881145
GCST90200717	finn-b-C3_LUNG_NONSMALL	Non-small cell lung cancer	3-phosphoglycerate to adenosine 5'-diphosphate (ADP) ratio	-0.000511852	0.0355025	0.988647
GCST90200718	finn-b-C3_LUNG_NONSMALL	Non-small cell lung cancer	Alpha-ketoglutarate to succinate ratio	0.0310532	0.0218342	0.17305
GCST90200719	finn-b-C3_LUNG_NONSMALL	Non-small cell lung cancer	Adenosine 3',5'-cyclic monophosphate (cAMP) to adenosine 5'-monophosphate (AMP) ratio	-0.0220406	0.0545612	0.693984
GCST90200720	finn-b-C3_LUNG_NONSMALL	Non-small cell lung cancer	Adenosine 5'-diphosphate (ADP) to pantothenate ratio	0.019541	0.0304323	0.529892
GCST90200721	finn-b-C3_LUNG_NONSMALL	Non-small cell lung cancer	Adenosine 5'-diphosphate (ADP) to phosphate ratio	-0.00390179	0.0244518	0.875216
GCST90200722	finn-b-C3_LUNG_NONSMALL	Non-small cell lung cancer	S-adenosylhomocysteine (SAH) to leucine ratio	-0.0113673	0.0216808	0.604879
GCST90200723	finn-b-C3_LUNG_NONSMALL	Non-small cell lung cancer	S-adenosylhomocysteine (SAH) to 5-methyluridine (ribothymidine) ratio	0.0396715	0.0268049	0.155262
GCST90200724	finn-b-C3_LUNG_NONSMALL	Non-small cell lung cancer	Cholate to taurocholate ratio	0.0176475	0.0305387	0.569494
GCST90200725	finn-b-C3_LUNG_NONSMALL	Non-small cell lung cancer	Adenosine 5'-diphosphate (ADP) to creatine ratio	0.0109096	0.0265429	0.68543
GCST90200726	finn-b-C3_LUNG_NONSMALL	Non-small cell lung cancer	N-acetylputrescine to (N(1) + N(8))-acetylspermidine ratio	0.0209444	0.018516	0.267587
GCST90200727	finn-b-C3_LUNG_NONSMALL	Non-small cell lung cancer	Adenosine 3',5'-cyclic monophosphate (cAMP) to taurocholate ratio	-0.0255328	0.0453529	0.58474
GCST90200728	finn-b-C3_LUNG_NONSMALL	Non-small cell lung cancer	Adenosine 5'-diphosphate (ADP) to Adenosine 5'-monophosphate (AMP) ratio	-0.0169459	0.0288545	0.562733
GCST90200729	finn-b-C3_LUNG_NONSMALL	Non-small cell lung cancer	3-phosphoglycerate to phosphate ratio	-0.0164607	0.0294409	0.581492
GCST90200730	finn-b-C3_LUNG_NONSMALL	Non-small cell lung cancer	Adenosine 5'-diphosphate (ADP) to fructose ratio	0.0172469	0.0218619	0.436797
GCST90200731	finn-b-C3_LUNG_NONSMALL	Non-small cell lung cancer	Adenosine 5'-diphosphate (ADP) to mannose ratio	-0.00768781	0.026657	0.776745
GCST90200732	finn-b-C3_LUNG_NONSMALL	Non-small cell lung cancer	Adenosine 5'-diphosphate (ADP) to tyrosine ratio	-0.00758722	0.0209823	0.721443
GCST90200733	finn-b-C3_LUNG_NONSMALL	Non-small cell lung cancer	Adenosine 5'-diphosphate (ADP) to N-acetylglucosamine to N-acetylgalactosamine ratio	0.00974154	0.0312598	0.758546
GCST90200734	finn-b-C3_LUNG_NONSMALL	Non-small cell lung cancer	Adenosine 5'-monophosphate (AMP) to palmitate (16:0) ratio	-0.00913118	0.0305828	0.768885
GCST90200735	finn-b-C3_LUNG_NONSMALL	Non-small cell lung cancer	Arginine to ornithine ratio	0.00537255	0.0223425	0.811663
GCST90200736	finn-b-C3_LUNG_NONSMALL	Non-small cell lung cancer	Adenosine 5'-diphosphate (ADP) to arginine ratio	-0.00621511	0.0326307	0.851198
GCST90200737	finn-b-C3_LUNG_NONSMALL	Non-small cell lung cancer	Adenosine 5'-diphosphate (ADP) to 2'-deoxyuridine ratio	0.0105326	0.0313732	0.740579
GCST90200738	finn-b-C3_LUNG_NONSMALL	Non-small cell lung cancer	Adenosine 5'-monophosphate (AMP) to inosine 5'-monophosphate (IMP) ratio	0.0196471	0.0230031	0.40225
GCST90200739	finn-b-C3_LUNG_NONSMALL	Non-small cell lung cancer	Adenosine 5'-monophosphate (AMP) to proline ratio	0.0501735	0.0283644	0.0929638
GCST90200740	finn-b-C3_LUNG_NONSMALL	Non-small cell lung cancer	Arachidonate (20:4n6) to oleate to vaccenate (18:1) ratio	-0.0216007	0.0248423	0.397423
GCST90200741	finn-b-C3_LUNG_NONSMALL	Non-small cell lung cancer	Adenosine 5'-monophosphate (AMP) to alanine ratio	-0.00193567	0.0260896	0.941559
GCST90200742	finn-b-C3_LUNG_NONSMALL	Non-small cell lung cancer	Aspartate to citrate ratio	0.0383508	0.0357507	0.298386
GCST90200743	finn-b-C3_LUNG_NONSMALL	Non-small cell lung cancer	Arginine to citrulline ratio	0.0306062	0.0252962	0.23576
GCST90200744	finn-b-C3_LUNG_NONSMALL	Non-small cell lung cancer	Arginine to glutamate ratio	0.0153441	0.0261154	0.562816
GCST90200745	finn-b-C3_LUNG_NONSMALL	Non-small cell lung cancer	Adenosine 5'-monophosphate (AMP) to phenylalanine ratio	-0.0238578	0.0248906	0.348224
GCST90200746	finn-b-C3_LUNG_NONSMALL	Non-small cell lung cancer	Adenosine 5'-diphosphate (ADP) to gluconate ratio	-0.0315133	0.0289346	0.289722
GCST90200747	finn-b-C3_LUNG_NONSMALL	Non-small cell lung cancer	Adenosine 5'-monophosphate (AMP) to phosphate ratio	0.0366748	0.045426	0.430616
GCST90200748	finn-b-C3_LUNG_NONSMALL	Non-small cell lung cancer	Aspartate to glutamate ratio	0.00845829	0.0244609	0.732644
GCST90200749	finn-b-C3_LUNG_NONSMALL	Non-small cell lung cancer	Arachidonate (20:4n6) to pyruvate ratio	-0.036158	0.0385979	0.365946
GCST90200750	finn-b-C3_LUNG_NONSMALL	Non-small cell lung cancer	Aspartate to asparagine ratio	0.0459953	0.0295275	0.137723
GCST90200751	finn-b-C3_LUNG_NONSMALL	Non-small cell lung cancer	Cortisone to cortisol ratio	-0.0492172	0.0302226	0.120797
GCST90200752	finn-b-C3_LUNG_NONSMALL	Non-small cell lung cancer	Succinate to acetoacetate ratio	-0.0171805	0.0349723	0.631431
GCST90200753	finn-b-C3_LUNG_NONSMALL	Non-small cell lung cancer	Aspartate to citrulline ratio	0.0583714	0.0510534	0.269717
GCST90200754	finn-b-C3_LUNG_NONSMALL	Non-small cell lung cancer	Sphingosine to phosphate ratio	0.0243877	0.0334692	0.477433
GCST90200755	finn-b-C3_LUNG_NONSMALL	Non-small cell lung cancer	Inosine 5'-monophosphate (IMP) to phosphate ratio	-0.0566099	0.0300619	0.0759483
GCST90200756	finn-b-C3_LUNG_NONSMALL	Non-small cell lung cancer	Glycine to pyridoxal ratio	-0.049502	0.0281722	0.102407
GCST90200757	finn-b-C3_LUNG_NONSMALL	Non-small cell lung cancer	Glycine to alanine ratio	-0.0108088	0.0192915	0.582188
GCST90200758	finn-b-C3_LUNG_NONSMALL	Non-small cell lung cancer	Glycine to serine ratio	-0.00373639	0.0149793	0.805236
GCST90200759	finn-b-C3_LUNG_NONSMALL	Non-small cell lung cancer	Histidine to trans-urocanate ratio	-0.00535604	0.0288404	0.854298
GCST90200760	finn-b-C3_LUNG_NONSMALL	Non-small cell lung cancer	Methionine to methionine sulfoxide ratio	0.0137101	0.0265072	0.609735
GCST90200761	finn-b-C3_LUNG_NONSMALL	Non-small cell lung cancer	Citrulline to dimethylarginine (SDMA + ADMA) ratio	-0.0386672	0.0202759	0.0680669
GCST90200762	finn-b-C3_LUNG_NONSMALL	Non-small cell lung cancer	Palmitate (16:0) to myristate (14:0) ratio	0.0492811	0.0338918	0.164141
GCST90200763	finn-b-C3_LUNG_NONSMALL	Non-small cell lung cancer	Phosphate to N-acetylneuraminate ratio	0.0151988	0.0240197	0.53202
GCST90200764	finn-b-C3_LUNG_NONSMALL	Non-small cell lung cancer	Phosphate to uridine ratio	0.0191935	0.026765	0.479465
GCST90200765	finn-b-C3_LUNG_NONSMALL	Non-small cell lung cancer	Phosphate to alanine ratio	-0.0179287	0.0271167	0.517367
GCST90200766	finn-b-C3_LUNG_NONSMALL	Non-small cell lung cancer	Phosphate to phosphoethanolamine ratio	-0.0050352	0.0435994	0.909699
GCST90200767	finn-b-C3_LUNG_NONSMALL	Non-small cell lung cancer	Phosphate to glucose ratio	-0.0171981	0.0227409	0.459844
GCST90200768	finn-b-C3_LUNG_NONSMALL	Non-small cell lung cancer	Phosphate to 2'-deoxyuridine ratio	0.000166404	0.0197773	0.993342
GCST90200769	finn-b-C3_LUNG_NONSMALL	Non-small cell lung cancer	Phosphate to mannose ratio	0.0262303	0.0304541	0.397594
GCST90200770	finn-b-C3_LUNG_NONSMALL	Non-small cell lung cancer	Phenylalanine to tyrosine ratio	-0.0145525	0.0307794	0.642039
GCST90200771	finn-b-C3_LUNG_NONSMALL	Non-small cell lung cancer	Phosphate to fructose ratio	-0.0301819	0.0271319	0.283471
GCST90200772	finn-b-C3_LUNG_NONSMALL	Non-small cell lung cancer	Phosphate to citrate ratio	-0.00453344	0.0201227	0.823186
GCST90200773	finn-b-C3_LUNG_NONSMALL	Non-small cell lung cancer	Serine to alpha-tocopherol ratio	-0.0173133	0.0218573	0.435466
GCST90200774	finn-b-C3_LUNG_NONSMALL	Non-small cell lung cancer	Uridine to pseudouridine ratio	-0.00468652	0.0227329	0.838408
GCST90200775	finn-b-C3_LUNG_NONSMALL	Non-small cell lung cancer	Serine to pyruvate ratio	0.0231143	0.0367578	0.538337
GCST90200776	finn-b-C3_LUNG_NONSMALL	Non-small cell lung cancer	Glutamate to glutamine ratio	-0.0163559	0.0267473	0.546867
GCST90200777	finn-b-C3_LUNG_NONSMALL	Non-small cell lung cancer	Uridine to cytidine ratio	0.0143071	0.0281685	0.617361
GCST90200778	finn-b-C3_LUNG_NONSMALL	Non-small cell lung cancer	Pyruvate to 3-methyl-2-oxobutyrate ratio	-0.043646	0.0272019	0.123534
GCST90200779	finn-b-C3_LUNG_NONSMALL	Non-small cell lung cancer	Pyruvate to N-acetylneuraminate ratio	-0.0780623	0.0299465	0.0149362
GCST90200780	finn-b-C3_LUNG_NONSMALL	Non-small cell lung cancer	Alanine to pyruvate ratio	-0.0299906	0.0317132	0.358375
GCST90200781	finn-b-C3_LUNG_NONSMALL	Non-small cell lung cancer	Glucose to maltose ratio	-0.0153258	0.058169	0.796319
GCST90200782	finn-b-C3_LUNG_NONSMALL	Non-small cell lung cancer	Mannose to trans-4-hydroxyproline ratio	-0.00641453	0.0285885	0.824635
GCST90200783	finn-b-C3_LUNG_NONSMALL	Non-small cell lung cancer	Mannose to S-methylcysteine ratio	-0.063493	0.0327525	0.0716065
GCST90200784	finn-b-C3_LUNG_NONSMALL	Non-small cell lung cancer	Glutamate to cysteine ratio	-0.0295638	0.0279159	0.299711
GCST90200785	finn-b-C3_LUNG_NONSMALL	Non-small cell lung cancer	Cysteine to 5-oxoproline ratio	0.0180603	0.0233826	0.450494
GCST90200786	finn-b-C3_LUNG_NONSMALL	Non-small cell lung cancer	Cysteine to alanine ratio	0.0295753	0.0254131	0.25508
GCST90200787	finn-b-C3_LUNG_NONSMALL	Non-small cell lung cancer	Glutamine to asparagine ratio	0.017614	0.0161344	0.2858
GCST90200788	finn-b-C3_LUNG_NONSMALL	Non-small cell lung cancer	5-oxoproline to citrate ratio	-0.00295019	0.0186841	0.876963
GCST90200789	finn-b-C3_LUNG_NONSMALL	Non-small cell lung cancer	Alpha-tocopherol to sulfate ratio	0.074146	0.0323254	0.0348194
GCST90200790	finn-b-C3_LUNG_NONSMALL	Non-small cell lung cancer	Thyroxine to taurocholate ratio	0.0368812	0.0236032	0.132429
GCST90200791	finn-b-C3_LUNG_NONSMALL	Non-small cell lung cancer	Creatine to carnitine ratio	-0.00255839	0.0231873	0.913364
GCST90200792	finn-b-C3_LUNG_NONSMALL	Non-small cell lung cancer	Carnitine to palmitoylcarnitine (C16) ratio	0.0196139	0.020984	0.357657
GCST90200793	finn-b-C3_LUNG_NONSMALL	Non-small cell lung cancer	Glycolithocholate to glycolithocholate sulfate ratio	0.0312264	0.022777	0.182105
GCST90200794	finn-b-C3_LUNG_NONSMALL	Non-small cell lung cancer	Oleoyl-linoleoyl-glycerol (18:1 to 18:2) [2] to linoleoyl-arachidonoyl-glycerol (18:2 to 20:4) [1] ratio	0.030563	0.0177812	0.0996846
GCST90200795	finn-b-C3_LUNG_NONSMALL	Non-small cell lung cancer	Oleoyl-linoleoyl-glycerol (18:1 to 18:2) [2] to linoleoyl-arachidonoyl-glycerol (18:2 to 20:4) [2] ratio	0.00347679	0.0150257	0.818896
GCST90200796	finn-b-C3_LUNG_NONSMALL	Non-small cell lung cancer	Spermidine to (N(1) + N(8))-acetylspermidine ratio	-0.000607889	0.0278734	0.982828
GCST90200797	finn-b-C3_LUNG_NONSMALL	Non-small cell lung cancer	Spermidine to N-acetylputrescine ratio	-0.00795406	0.0246922	0.750699
GCST90200798	finn-b-C3_LUNG_NONSMALL	Non-small cell lung cancer	Dopamine 4-sulfate to dopamine 3-O-sulfate ratio	-0.0137603	0.0329467	0.68065
GCST90200799	finn-b-C3_LUNG_NONSMALL	Non-small cell lung cancer	Spermidine to adenosine 5'-diphosphate (ADP) ratio	0.00785718	0.0468663	0.86839
GCST90200800	finn-b-C3_LUNG_NONSMALL	Non-small cell lung cancer	Spermidine to histidine ratio	-0.0112239	0.0259411	0.671847
GCST90200801	finn-b-C3_LUNG_NONSMALL	Non-small cell lung cancer	5-methylthioadenosine (MTA) to phosphate ratio	-0.0244362	0.0229083	0.296721
GCST90200802	finn-b-C3_LUNG_NONSMALL	Non-small cell lung cancer	Histidine to pyruvate ratio	0.00327648	0.0205429	0.874803
GCST90200803	finn-b-C3_LUNG_NONSMALL	Non-small cell lung cancer	Spermidine to phosphate ratio	-0.0108421	0.0246069	0.665046
GCST90200804	finn-b-C3_LUNG_NONSMALL	Non-small cell lung cancer	Spermidine to pyruvate ratio	0.0563098	0.0466777	0.252986
GCST90200805	finn-b-C3_LUNG_NONSMALL	Non-small cell lung cancer	Spermidine to carnitine ratio	-0.0100536	0.0256636	0.699845
GCST90200806	finn-b-C3_LUNG_NONSMALL	Non-small cell lung cancer	Spermidine to ergothioneine ratio	0.00895111	0.0295634	0.765733
GCST90200807	finn-b-C3_LUNG_NONSMALL	Non-small cell lung cancer	Carnitine to ergothioneine ratio	-0.0211974	0.029001	0.473745
GCST90200808	finn-b-C3_LUNG_NONSMALL	Non-small cell lung cancer	Spermidine to choline ratio	-0.017682	0.0296792	0.560211
GCST90200809	finn-b-C3_LUNG_NONSMALL	Non-small cell lung cancer	Spermidine to taurocholate ratio	-0.0151325	0.0248247	0.551268
GCST90200810	finn-b-C3_LUNG_NONSMALL	Non-small cell lung cancer	Alpha-ketoglutarate to kynurenine ratio	-0.0200199	0.0204616	0.338508
GCST90200811	finn-b-C3_LUNG_NONSMALL	Non-small cell lung cancer	Choline to taurocholate ratio	0.00823441	0.0250514	0.745491
GCST90200812	finn-b-C3_LUNG_NONSMALL	Non-small cell lung cancer	Glutamate to kynurenine ratio	-0.0291689	0.026715	0.285737
GCST90200813	finn-b-C3_LUNG_NONSMALL	Non-small cell lung cancer	Ornithine to glutamate ratio	0.033581	0.035926	0.3623
GCST90200814	finn-b-C3_LUNG_NONSMALL	Non-small cell lung cancer	Alpha-ketoglutarate to ornithine ratio	0.028547	0.0257736	0.282614
GCST90200815	finn-b-C3_LUNG_NONSMALL	Non-small cell lung cancer	3-hydroxyisobutyrate to adenosine 5'-diphosphate (ADP) ratio	-0.0631641	0.0208782	0.00621778
GCST90200816	finn-b-C3_LUNG_NONSMALL	Non-small cell lung cancer	Alpha-ketoglutarate to aspartate ratio	-0.0174101	0.0186406	0.360928
GCST90200817	finn-b-C3_LUNG_NONSMALL	Non-small cell lung cancer	3-hydroxyisobutyrate to phosphate ratio	-0.0217622	0.0253328	0.399178
GCST90200818	finn-b-C3_LUNG_NONSMALL	Non-small cell lung cancer	Adenosine 5'-diphosphate (ADP) to glycerate ratio	-0.0274786	0.0438396	0.540878
GCST90200819	finn-b-C3_LUNG_NONSMALL	Non-small cell lung cancer	3-phosphoglycerate to glycerate ratio	0.0162896	0.0458264	0.726886
GCST90200820	finn-b-C3_LUNG_NONSMALL	Non-small cell lung cancer	Adenosine 5'-diphosphate (ADP) to valine ratio	-0.0171124	0.0262754	0.522286
GCST90200821	finn-b-C3_LUNG_NONSMALL	Non-small cell lung cancer	Adenosine 5'-diphosphate (ADP) to glycine ratio	-0.0205892	0.0233304	0.386259
GCST90200822	finn-b-C3_LUNG_NONSMALL	Non-small cell lung cancer	Phosphate to valine ratio	-0.032544	0.0215783	0.144043
GCST90200823	finn-b-C3_LUNG_NONSMALL	Non-small cell lung cancer	Adenosine 5'-diphosphate (ADP) to N-palmitoyl-sphingosine (d18:1 to 16:0) ratio	-0.00315077	0.0246788	0.899684
GCST90200824	finn-b-C3_LUNG_NONSMALL	Non-small cell lung cancer	Adenosine 5'-diphosphate (ADP) to sulfate ratio	-0.0075749	0.0329506	0.820404
GCST90200825	finn-b-C3_LUNG_NONSMALL	Non-small cell lung cancer	Phosphate to sulfate ratio	-0.0342133	0.0274008	0.223845
GCST90200826	finn-b-C3_LUNG_NONSMALL	Non-small cell lung cancer	Glycine to phosphate ratio	0.0100572	0.014439	0.492789
GCST90200827	finn-b-C3_LUNG_NONSMALL	Non-small cell lung cancer	Phosphate to N-palmitoyl-sphingosine (d18:1 to 16:0) ratio	-0.018078	0.0231388	0.443354
GCST90200828	finn-b-C3_LUNG_NONSMALL	Non-small cell lung cancer	Cholate to bilirubin (Z,Z) ratio	-0.019231	0.0286275	0.508147
GCST90200829	finn-b-C3_LUNG_NONSMALL	Non-small cell lung cancer	Bilirubin (Z,Z) to taurocholate ratio	-0.00266892	0.0421286	0.950225
GCST90200830	finn-b-C3_LUNG_NONSMALL	Non-small cell lung cancer	Cholate to adenosine 3',5'-cyclic monophosphate (cAMP) ratio	-0.0105563	0.0283614	0.713653
GCST90200831	finn-b-C3_LUNG_NONSMALL	Non-small cell lung cancer	Cholate to phosphate ratio	0.00254565	0.023642	0.915592
GCST90200832	finn-b-C3_LUNG_NONSMALL	Non-small cell lung cancer	Adenosine 5'-diphosphate (ADP) to citrate ratio	-0.0257987	0.0438808	0.563885
GCST90200833	finn-b-C3_LUNG_NONSMALL	Non-small cell lung cancer	Cholate to adenosine 5'-monophosphate (AMP) ratio	-0.0320916	0.0251713	0.216949
GCST90200834	finn-b-C3_LUNG_NONSMALL	Non-small cell lung cancer	Adenosine 5'-diphosphate (ADP) to glycerol 3-phosphate ratio	-0.0135834	0.0248068	0.589502
GCST90200835	finn-b-C3_LUNG_NONSMALL	Non-small cell lung cancer	Adenosine 5'-diphosphate (ADP) to glycerol ratio	0.00741599	0.0242338	0.762603
GCST90200836	finn-b-C3_LUNG_NONSMALL	Non-small cell lung cancer	Glycerol to glycerol 3-phosphate ratio	-0.0587627	0.0296769	0.0609482
GCST90200837	finn-b-C3_LUNG_NONSMALL	Non-small cell lung cancer	Adenosine 5'-diphosphate (ADP) to glutamate ratio	0.0271632	0.0209685	0.20539
GCST90200838	finn-b-C3_LUNG_NONSMALL	Non-small cell lung cancer	Phosphate to glutamate ratio	0.0098504	0.0362642	0.788692
GCST90200839	finn-b-C3_LUNG_NONSMALL	Non-small cell lung cancer	Adenosine 5'-diphosphate (ADP) to aspartate ratio	-5.77318e-05	0.0272613	0.998328
GCST90200840	finn-b-C3_LUNG_NONSMALL	Non-small cell lung cancer	Adenosine 5'-diphosphate (ADP) to flavin adenine dinucleotide (FAD) ratio	0.0426028	0.0259731	0.114557
GCST90200841	finn-b-C3_LUNG_NONSMALL	Non-small cell lung cancer	Adenosine 5'-diphosphate (ADP) to oxalate (ethanedioate) ratio	-0.00662218	0.0167284	0.696396
GCST90200842	finn-b-C3_LUNG_NONSMALL	Non-small cell lung cancer	Citrate to oxalate (ethanedioate) ratio	0.00903644	0.0406294	0.827734
GCST90200843	finn-b-C3_LUNG_NONSMALL	Non-small cell lung cancer	Adenosine 5'-monophosphate (AMP) to flavin adenine dinucleotide (FAD) ratio	0.00641586	0.0367295	0.863668
GCST90200844	finn-b-C3_LUNG_NONSMALL	Non-small cell lung cancer	Aspartate to phosphate ratio	0.0640386	0.0313884	0.0593425
GCST90200845	finn-b-C3_LUNG_NONSMALL	Non-small cell lung cancer	Adenosine 5'-monophosphate (AMP) to citrate ratio	0.027115	0.0338257	0.4322
GCST90200846	finn-b-C3_LUNG_NONSMALL	Non-small cell lung cancer	Phenylalanine to phosphate ratio	-0.00454075	0.0303882	0.882644
GCST90200847	finn-b-C3_LUNG_NONSMALL	Non-small cell lung cancer	Phosphate to tryptophan ratio	0.0137611	0.0390391	0.728799
GCST90200848	finn-b-C3_LUNG_NONSMALL	Non-small cell lung cancer	Adenosine 5'-monophosphate (AMP) to glutamine ratio	0.014512	0.0306178	0.641551
GCST90200849	finn-b-C3_LUNG_NONSMALL	Non-small cell lung cancer	Adenosine 5'-monophosphate (AMP) to threonine ratio	0.01127	0.0185491	0.54874
GCST90200850	finn-b-C3_LUNG_NONSMALL	Non-small cell lung cancer	Adenosine 5'-monophosphate (AMP) to tryptophan ratio	-0.00486118	0.0258777	0.852509
GCST90200851	finn-b-C3_LUNG_NONSMALL	Non-small cell lung cancer	Adenosine 5'-monophosphate (AMP) to glycine ratio	0.00404239	0.0266849	0.880973
GCST90200852	finn-b-C3_LUNG_NONSMALL	Non-small cell lung cancer	Adenosine 5'-monophosphate (AMP) to arginine ratio	-0.0405283	0.0334158	0.245256
GCST90200853	finn-b-C3_LUNG_NONSMALL	Non-small cell lung cancer	Adenosine 5'-monophosphate (AMP) to tyrosine ratio	-0.0107858	0.0325367	0.744572
GCST90200854	finn-b-C3_LUNG_NONSMALL	Non-small cell lung cancer	Arginine to phosphate ratio	-0.030112	0.0265619	0.270346
GCST90200855	finn-b-C3_LUNG_NONSMALL	Non-small cell lung cancer	Phosphate to threonine ratio	0.0276667	0.0208724	0.195006
GCST90200856	finn-b-C3_LUNG_NONSMALL	Non-small cell lung cancer	Phosphate to glutamine ratio	0.00208229	0.0271364	0.939422
GCST90200857	finn-b-C3_LUNG_NONSMALL	Non-small cell lung cancer	Adenosine 5'-monophosphate (AMP) to aspartate ratio	-0.0435318	0.0256527	0.101203
GCST90200858	finn-b-C3_LUNG_NONSMALL	Non-small cell lung cancer	Phosphate to tyrosine ratio	-0.0252639	0.0221381	0.262258
GCST90200859	finn-b-C3_LUNG_NONSMALL	Non-small cell lung cancer	Adenosine 5'-monophosphate (AMP) to asparagine ratio	0.0199019	0.0275279	0.477313
GCST90200860	finn-b-C3_LUNG_NONSMALL	Non-small cell lung cancer	Adenosine 5'-monophosphate (AMP) to serine ratio	0.0653273	0.0304291	0.0498069
GCST90200861	finn-b-C3_LUNG_NONSMALL	Non-small cell lung cancer	Histidine to phosphate ratio	-0.0178343	0.0172521	0.310101
GCST90200862	finn-b-C3_LUNG_NONSMALL	Non-small cell lung cancer	Adenosine 5'-monophosphate (AMP) to methionine ratio	-0.0113031	0.0299204	0.70958
GCST90200863	finn-b-C3_LUNG_NONSMALL	Non-small cell lung cancer	Phosphate to serine ratio	-0.0188529	0.0240133	0.440768
GCST90200864	finn-b-C3_LUNG_NONSMALL	Non-small cell lung cancer	Methionine to phosphate ratio	-0.00120085	0.0433939	0.978378
GCST90200865	finn-b-C3_LUNG_NONSMALL	Non-small cell lung cancer	Adenosine 5'-monophosphate (AMP) to histidine ratio	0.000728251	0.0286773	0.97998
GCST90200866	finn-b-C3_LUNG_NONSMALL	Non-small cell lung cancer	phosphate to asparagine ratio	-0.00241292	0.0166644	0.88591
GCST90200867	finn-b-C3_LUNG_NONSMALL	Non-small cell lung cancer	Adenosine 5'-monophosphate (AMP) to isoleucine ratio	0.0106427	0.0146199	0.474678
GCST90200868	finn-b-C3_LUNG_NONSMALL	Non-small cell lung cancer	Isoleucine to phosphate ratio	-0.025851	0.0292267	0.385579
GCST90200869	finn-b-C3_LUNG_NONSMALL	Non-small cell lung cancer	Adenosine 5'-monophosphate (AMP) to valine ratio	-0.00444603	0.0310804	0.887933
GCST90200870	finn-b-C3_LUNG_NONSMALL	Non-small cell lung cancer	Adenosine 5'-monophosphate (AMP) to acetoacetate ratio	0.0123545	0.0241263	0.613092
GCST90200871	finn-b-C3_LUNG_NONSMALL	Non-small cell lung cancer	Adenosine 5'-monophosphate (AMP) to cysteine ratio	0.0155533	0.0149672	0.3083
GCST90200872	finn-b-C3_LUNG_NONSMALL	Non-small cell lung cancer	Phosphate to cysteine ratio	0.0182954	0.0234765	0.444491
GCST90200873	finn-b-C3_LUNG_NONSMALL	Non-small cell lung cancer	Cortisol to 4-cholesten-3-one ratio	-0.0160708	0.0272058	0.561675
GCST90200874	finn-b-C3_LUNG_NONSMALL	Non-small cell lung cancer	Cysteinylglycine to taurine ratio	0.0102084	0.0231866	0.663121
GCST90200875	finn-b-C3_LUNG_NONSMALL	Non-small cell lung cancer	Cysteinylglycine to glutamate ratio	0.0309432	0.0234093	0.199222
GCST90200876	finn-b-C3_LUNG_NONSMALL	Non-small cell lung cancer	Cortisone to 4-cholesten-3-one ratio	-0.00678706	0.0134478	0.61746
GCST90200877	finn-b-C3_LUNG_NONSMALL	Non-small cell lung cancer	Taurine to glutamate ratio	0.0106861	0.0358673	0.76984
GCST90200878	finn-b-C3_LUNG_NONSMALL	Non-small cell lung cancer	Glutarate (C5-DC) to caprylate (8:0) ratio	0.00692392	0.0204211	0.737643
GCST90200879	finn-b-C3_LUNG_NONSMALL	Non-small cell lung cancer	Adenosine 5'-monophosphate (AMP) to glutamate ratio	0.0108027	0.0317494	0.737049
GCST90200880	finn-b-C3_LUNG_NONSMALL	Non-small cell lung cancer	Glutarate (C5-DC) to salicylate ratio	-0.04313	0.0309643	0.181601
GCST90200881	finn-b-C3_LUNG_NONSMALL	Non-small cell lung cancer	Aspartate to N-acetylglucosamine to N-acetylgalactosamine ratio	0.0702287	0.0310672	0.0345323
GCST90200882	finn-b-C3_LUNG_NONSMALL	Non-small cell lung cancer	Aspartate to mannose ratio	0.00471168	0.0276667	0.866484
GCST90200883	finn-b-C3_LUNG_NONSMALL	Non-small cell lung cancer	Phosphate to acetoacetate ratio	0.00946003	0.0242254	0.69976
GCST90200884	finn-b-C3_LUNG_NONSMALL	Non-small cell lung cancer	Mannose to N-acetylglucosamine to N-acetylgalactosamine ratio	-0.00471062	0.0166514	0.779683
GCST90200885	finn-b-C3_LUNG_NONSMALL	Non-small cell lung cancer	Phenylpyruvate to citrate ratio	-0.0128591	0.0208748	0.543245
GCST90200886	finn-b-C3_LUNG_NONSMALL	Non-small cell lung cancer	Phenylpyruvate to 4-hydroxyphenylpyruvate ratio	0.00748431	0.0258929	0.774751
GCST90200887	finn-b-C3_LUNG_NONSMALL	Non-small cell lung cancer	Cholesterol to cortisol ratio	0.012855	0.0385302	0.743275
GCST90200888	finn-b-C3_LUNG_NONSMALL	Non-small cell lung cancer	Citrate to 4-hydroxyphenylpyruvate ratio	-0.0226883	0.0297684	0.456408
GCST90200889	finn-b-C3_LUNG_NONSMALL	Non-small cell lung cancer	Cholesterol to taurocholate ratio	0.0116413	0.016442	0.486045
GCST90200890	finn-b-C3_LUNG_NONSMALL	Non-small cell lung cancer	Cortisol to taurocholate ratio	-0.0199486	0.0290036	0.499107
GCST90200891	finn-b-C3_LUNG_NONSMALL	Non-small cell lung cancer	Salicylate to caprylate (8:0) ratio	-0.00527385	0.0212298	0.806224
GCST90200892	finn-b-C3_LUNG_NONSMALL	Non-small cell lung cancer	Hypotaurine to taurine ratio	0.0220287	0.0290491	0.455639
GCST90200893	finn-b-C3_LUNG_NONSMALL	Non-small cell lung cancer	Taurine to cysteine ratio	-0.0278436	0.0289026	0.348132
GCST90200894	finn-b-C3_LUNG_NONSMALL	Non-small cell lung cancer	Inosine to theophylline ratio	0.0412206	0.0256203	0.125036
GCST90200895	finn-b-C3_LUNG_NONSMALL	Non-small cell lung cancer	Hypotaurine to cysteine ratio	0.00182441	0.0281656	0.948769
GCST90200896	finn-b-C3_LUNG_NONSMALL	Non-small cell lung cancer	Inosine to EDTA ratio	-0.022514	0.026839	0.410572
GCST90200897	finn-b-C3_LUNG_NONSMALL	Non-small cell lung cancer	Theophylline to EDTA ratio	-0.0200903	0.0424361	0.643761
GCST90200898	finn-b-C3_LUNG_NONSMALL	Non-small cell lung cancer	Citrulline to phosphate ratio	-0.0189304	0.0270711	0.489762
GCST90200899	finn-b-C3_LUNG_NONSMALL	Non-small cell lung cancer	Citrulline to ornithine ratio	0.049771	0.026386	0.0709282
GCST90200900	finn-b-C3_LUNG_NONSMALL	Non-small cell lung cancer	Phosphate to oleoyl-linoleoyl-glycerol (18:1 to 18:2) [2] ratio	-0.00629	0.0211674	0.768466
GCST90200901	finn-b-C3_LUNG_NONSMALL	Non-small cell lung cancer	Ornithine to phosphate ratio	-0.0307667	0.0315782	0.346442
GCST90200902	finn-b-C3_LUNG_NONSMALL	Non-small cell lung cancer	Phosphate to linoleoyl-arachidonoyl-glycerol (18:2 to 20:4) [2] ratio	0.000511182	0.0257064	0.984293
GCST90200903	finn-b-C3_LUNG_NONSMALL	Non-small cell lung cancer	Phosphate to glycerol ratio	-0.0219707	0.0425727	0.613326
GCST90200904	finn-b-C3_LUNG_NONSMALL	Non-small cell lung cancer	Phosphate to linoleoyl-arachidonoyl-glycerol (18:2 to 20:4) [1] ratio	0.0204896	0.0228158	0.379344
GCST90200905	finn-b-C3_LUNG_NONSMALL	Non-small cell lung cancer	Glucose to glycerol ratio	0.0208129	0.0318754	0.523675
GCST90200906	finn-b-C3_LUNG_NONSMALL	Non-small cell lung cancer	2'-deoxyuridine to cytidine ratio	-0.0459593	0.0266354	0.0963062
GCST90200907	finn-b-C3_LUNG_NONSMALL	Non-small cell lung cancer	Retinol (Vitamin A) to linoleoyl-arachidonoyl-glycerol (18:2 to 20:4) [1] ratio	0.0412184	0.0232952	0.0906905
GCST90200908	finn-b-C3_LUNG_NONSMALL	Non-small cell lung cancer	Retinol (Vitamin A) to linoleoyl-arachidonoyl-glycerol (18:2 to 20:4) [2] ratio	0.0154125	0.0254092	0.550075
GCST90200909	finn-b-C3_LUNG_NONSMALL	Non-small cell lung cancer	Uridine to 2'-deoxyuridine ratio	0.0118486	0.025154	0.641261
GCST90200910	finn-b-C3_LUNG_NONSMALL	Non-small cell lung cancer	Retinol (Vitamin A) to oleoyl-linoleoyl-glycerol (18:1 to 18:2) [2] ratio	0.00333014	0.0240555	0.890792
GCST90200911	finn-b-C3_LUNG_NONSMALL	Non-small cell lung cancer	Tryptophan to pyruvate ratio	-0.0120772	0.0193992	0.539972
GCST90200912	finn-b-C3_LUNG_NONSMALL	Non-small cell lung cancer	tryptophan to tyrosine ratio	-0.0088624	0.025178	0.727918
GCST90200913	finn-b-C3_LUNG_NONSMALL	Non-small cell lung cancer	Glucose to sucrose ratio	-0.00469713	0.0199739	0.816473
GCST90200914	finn-b-C3_LUNG_NONSMALL	Non-small cell lung cancer	Tyrosine to pyruvate ratio	0.0217049	0.0232899	0.361482
GCST90200915	finn-b-C3_LUNG_NONSMALL	Non-small cell lung cancer	Glucose to fructose ratio	-0.0419641	0.0433562	0.352202
GCST90200916	finn-b-C3_LUNG_NONSMALL	Non-small cell lung cancer	Fructose to sucrose ratio	0.00569057	0.0283488	0.842838
GCST90200917	finn-b-C3_LUNG_NONSMALL	Non-small cell lung cancer	Alpha-ketobutyrate to 3-methyl-2-oxobutyrate ratio	-0.0391042	0.0292518	0.196291
GCST90200918	finn-b-C3_LUNG_NONSMALL	Non-small cell lung cancer	N-palmitoyl-sphingosine (d18:1 to 16:0) to N-palmitoyl-sphinganine (d18:0 to 16:0) ratio	0.0275125	0.026483	0.313416
GCST90200919	finn-b-C3_LUNG_NONSMALL	Non-small cell lung cancer	Caffeine to theophylline ratio	-0.0744057	0.0264857	0.00930236
GCST90200920	finn-b-C3_LUNG_NONSMALL	Non-small cell lung cancer	Mannose to glycerol ratio	0.0255009	0.019957	0.218496
GCST90200921	finn-b-C3_LUNG_NONSMALL	Non-small cell lung cancer	Mannose to mannitol to sorbitol ratio	-0.0536455	0.0364695	0.157668
GCST90200922	finn-b-C3_LUNG_NONSMALL	Non-small cell lung cancer	Alpha-ketobutyrate to pyruvate ratio	-0.030045	0.0261217	0.269334
GCST90200923	finn-b-C3_LUNG_NONSMALL	Non-small cell lung cancer	Glycerol to mannitol to sorbitol ratio	0.0238446	0.0302014	0.438235
GCST90200924	finn-b-C3_LUNG_NONSMALL	Non-small cell lung cancer	Alpha-tocopherol to glycerol ratio	-0.00338356	0.0266637	0.900228
GCST90200925	finn-b-C3_LUNG_NONSMALL	Non-small cell lung cancer	Caffeine to theobromine ratio	0.0221972	0.0258737	0.400632
GCST90200926	finn-b-C3_LUNG_NONSMALL	Non-small cell lung cancer	N-stearoyl-sphingosine (d18:1 to 18:0) to N-palmitoyl-sphinganine (d18:0 to 16:0) ratio	0.012951	0.0225505	0.570344
GCST90200927	finn-b-C3_LUNG_NONSMALL	Non-small cell lung cancer	Theophylline to theobromine ratio	0.0485351	0.0357008	0.197104
GCST90200928	finn-b-C3_LUNG_NONSMALL	Non-small cell lung cancer	N-palmitoyl-sphingosine (d18:1 to 16:0) to N-stearoyl-sphingosine (d18:1 to 18:0) ratio	-0.0050636	0.026149	0.848623
GCST90200929	finn-b-C3_LUNG_NONSMALL	Non-small cell lung cancer	Glycerol to carnitine ratio	-0.00375707	0.0170862	0.827674
GCST90200930	finn-b-C3_LUNG_NONSMALL	Non-small cell lung cancer	Carnitine to acetylcarnitine (C2) ratio	0.0787843	0.0314436	0.0226874
GCST90200931	finn-b-C3_LUNG_NONSMALL	Non-small cell lung cancer	Glycerol to sulfate ratio	-0.014572	0.0256535	0.575766
GCST90200932	finn-b-C3_LUNG_NONSMALL	Non-small cell lung cancer	Glycerol to palmitoylcarnitine (C16) ratio	0.0309143	0.0514698	0.555184
GCST90200933	finn-b-C3_LUNG_NONSMALL	Non-small cell lung cancer	Alpha-ketoglutarate to proline ratio	-0.00216337	0.0258785	0.934133
GCST90200934	finn-b-C3_LUNG_NONSMALL	Non-small cell lung cancer	Acetylcarnitine (C2) to propionylcarnitine (C3) ratio	0.0211289	0.032675	0.526502
GCST90200935	finn-b-C3_LUNG_NONSMALL	Non-small cell lung cancer	Carnitine to propionylcarnitine (C3) ratio	0.0124979	0.0310291	0.690999
GCST90200936	finn-b-C3_LUNG_NONSMALL	Non-small cell lung cancer	Succinate to proline ratio	0.000338051	0.0325459	0.99187
GCST90200937	finn-b-C3_LUNG_NONSMALL	Non-small cell lung cancer	Alpha-ketoglutarate to trans-4-hydroxyproline ratio	0.0298392	0.0358722	0.417754
GCST90200938	finn-b-C3_LUNG_NONSMALL	Non-small cell lung cancer	Alpha-ketoglutarate to alanine ratio	-0.00261317	0.0263446	0.922082
GCST90200939	finn-b-C3_LUNG_NONSMALL	Non-small cell lung cancer	Proline to trans-4-hydroxyproline ratio	-0.0142433	0.0336621	0.676134
GCST90200940	finn-b-C3_LUNG_NONSMALL	Non-small cell lung cancer	Adenosine 5'-diphosphate (ADP) to EDTA ratio	-0.0317798	0.0307521	0.312153
GCST90200941	finn-b-C3_LUNG_NONSMALL	Non-small cell lung cancer	Succinate to trans-4-hydroxyproline ratio	-0.0109913	0.0193882	0.581228
GCST90200942	finn-b-C3_LUNG_NONSMALL	Non-small cell lung cancer	Glutamate to pyruvate ratio	-0.0245189	0.0279369	0.388833
GCST90200943	finn-b-C3_LUNG_NONSMALL	Non-small cell lung cancer	Phosphate to EDTA ratio	0.090593	0.0389906	0.0320661
GCST90200944	finn-b-C3_LUNG_NONSMALL	Non-small cell lung cancer	Alpha-ketoglutarate to pyruvate ratio	-0.0190712	0.0277216	0.501983
GCST90200945	finn-b-C3_LUNG_NONSMALL	Non-small cell lung cancer	Adenosine 5'-monophosphate (AMP) to EDTA ratio	-0.0228891	0.0315065	0.480415
GCST90200946	finn-b-C3_LUNG_NONSMALL	Non-small cell lung cancer	Glutamate to alanine ratio	0.011556	0.0322776	0.724494
GCST90200947	finn-b-C3_LUNG_NONSMALL	Non-small cell lung cancer	Adenosine 5'-diphosphate (ADP) to glucose ratio	0.00943137	0.0432155	0.830391
GCST90200948	finn-b-C3_LUNG_NONSMALL	Non-small cell lung cancer	Adenosine 5'-diphosphate (ADP) to mannitol to sorbitol ratio	-0.0187422	0.0315757	0.560618
GCST90200949	finn-b-C3_LUNG_NONSMALL	Non-small cell lung cancer	Adenosine 5'-diphosphate (ADP) to N-acetylneuraminate ratio	0.0117237	0.0364235	0.752305
GCST90200950	finn-b-C3_LUNG_NONSMALL	Non-small cell lung cancer	Glucose to mannitol to sorbitol ratio	-0.00882873	0.0309321	0.777875
GCST90200951	finn-b-C3_LUNG_NONSMALL	Non-small cell lung cancer	Mannose to fructose ratio	0.00798898	0.0322432	0.807462
GCST90200952	finn-b-C3_LUNG_NONSMALL	Non-small cell lung cancer	Adenosine 5'-diphosphate (ADP) to cytidine ratio	0.0074096	0.0348828	0.834467
GCST90200953	finn-b-C3_LUNG_NONSMALL	Non-small cell lung cancer	Glucose-to-mannose ratio	0.0260058	0.0211701	0.2312
GCST90200954	finn-b-C3_LUNG_NONSMALL	Non-small cell lung cancer	Cytidine to N-acetylneuraminate ratio	-0.000953786	0.0276877	0.972793
GCST90200955	finn-b-C3_LUNG_NONSMALL	Non-small cell lung cancer	Adenosine 5'-diphosphate (ADP) to choline phosphate ratio	0.020626	0.0378819	0.592792
GCST90200956	finn-b-C3_LUNG_NONSMALL	Non-small cell lung cancer	Cytidine to N-acetylglucosamine to N-acetylgalactosamine ratio	-0.0525085	0.0305223	0.102518
GCST90200957	finn-b-C3_LUNG_NONSMALL	Non-small cell lung cancer	N-acetylneuraminate to N-acetylglucosamine to N-acetylgalactosamine ratio	-0.0041656	0.0225722	0.855769
GCST90200958	finn-b-C3_LUNG_NONSMALL	Non-small cell lung cancer	Adenosine 5'-diphosphate (ADP) to choline ratio	0.00332455	0.0440731	0.940702
GCST90200959	finn-b-C3_LUNG_NONSMALL	Non-small cell lung cancer	Choline phosphate to choline ratio	0.0180938	0.0367768	0.628083
GCST90200960	finn-b-C3_LUNG_NONSMALL	Non-small cell lung cancer	Choline phosphate to phosphoethanolamine ratio	0.027663	0.0209005	0.196356
GCST90200961	finn-b-C3_LUNG_NONSMALL	Non-small cell lung cancer	Adenosine 5'-diphosphate (ADP) to ornithine ratio	-0.0169779	0.0331623	0.614019
GCST90200962	finn-b-C3_LUNG_NONSMALL	Non-small cell lung cancer	Adenosine 5'-diphosphate (ADP) to glutamine ratio	-0.038953	0.0392484	0.334884
GCST90200963	finn-b-C3_LUNG_NONSMALL	Non-small cell lung cancer	Inosine 5'-monophosphate (IMP) to urate ratio	0.046952	0.0274577	0.104452
GCST90200964	finn-b-C3_LUNG_NONSMALL	Non-small cell lung cancer	Adenosine 5'-diphosphate (ADP) to 5-oxoproline ratio	-0.0432231	0.0383911	0.279155
GCST90200965	finn-b-C3_LUNG_NONSMALL	Non-small cell lung cancer	Glutamate to 5-oxoproline ratio	-0.0166083	0.035137	0.641323
GCST90200966	finn-b-C3_LUNG_NONSMALL	Non-small cell lung cancer	Adenosine 5'-diphosphate (ADP) to uridine ratio	-0.0216556	0.0474319	0.657742
GCST90200967	finn-b-C3_LUNG_NONSMALL	Non-small cell lung cancer	Phosphate to urate ratio	0.0170709	0.0186417	0.366448
GCST90200968	finn-b-C3_LUNG_NONSMALL	Non-small cell lung cancer	Phosphate to 5-oxoproline ratio	-0.0123171	0.0220397	0.581659
GCST90200969	finn-b-C3_LUNG_NONSMALL	Non-small cell lung cancer	Adenosine 5'-monophosphate (AMP) to N-palmitoyl-sphingosine (d18:1 to 16:0) ratio	0.0276412	0.0248913	0.279348
GCST90200970	finn-b-C3_LUNG_NONSMALL	Non-small cell lung cancer	Adenosine 5'-monophosphate (AMP) to leucine ratio	0.0309651	0.0297353	0.311495
GCST90200971	finn-b-C3_LUNG_NONSMALL	Non-small cell lung cancer	Leucine to phosphate ratio	-0.00471032	0.0279929	0.867843
GCST90200972	finn-b-C3_LUNG_NONSMALL	Non-small cell lung cancer	Leucine to N-palmitoyl-sphingosine (d18:1 to 16:0) ratio	0.0275572	0.0308583	0.382464
GCST90200973	finn-b-C3_LUNG_NONSMALL	Non-small cell lung cancer	Proline to glutamate ratio	0.0108033	0.0233227	0.647566
GCST90200974	finn-b-C3_LUNG_NONSMALL	Non-small cell lung cancer	Phosphate to proline ratio	-0.0158129	0.021889	0.478008
GCST90200975	finn-b-C3_LUNG_NONSMALL	Non-small cell lung cancer	Arachidonate (20:4n6) to caffeine ratio	0.0234839	0.0245541	0.349745
GCST90200976	finn-b-C3_LUNG_NONSMALL	Non-small cell lung cancer	Adenosine 5'-monophosphate (AMP) to urate ratio	-0.00501783	0.0242928	0.838029
GCST90200977	finn-b-C3_LUNG_NONSMALL	Non-small cell lung cancer	Arachidonate (20:4n6) to paraxanthine ratio	0.03256	0.0296404	0.285034
GCST90200978	finn-b-C3_LUNG_NONSMALL	Non-small cell lung cancer	Caffeine to paraxanthine ratio	-0.0287113	0.0247082	0.256202
GCST90200979	finn-b-C3_LUNG_NONSMALL	Non-small cell lung cancer	Arachidonate (20:4n6) to linoleate (18:2n6) ratio	-0.0103834	0.0171575	0.550985
GCST90200980	finn-b-C3_LUNG_NONSMALL	Non-small cell lung cancer	Phosphoethanolamine to choline ratio	-0.0250502	0.0335062	0.463384
GCST90200981	finn-b-C3_LUNG_NONSMALL	Non-small cell lung cancer	Caffeine to linoleate (18:2n6) ratio	-0.0170926	0.0302442	0.582383
GCST90200982	finn-b-C3_LUNG_NONSMALL	Non-small cell lung cancer	Paraxanthine to linoleate (18:2n6) ratio	0.00976368	0.0339437	0.776905
GCST90200983	finn-b-C3_LUNG_NONSMALL	Non-small cell lung cancer	Cholesterol to linoleoyl-arachidonoyl-glycerol (18:2 to 20:4) [1] ratio	-0.00892142	0.0216813	0.685326
GCST90200984	finn-b-C3_LUNG_NONSMALL	Non-small cell lung cancer	Cholesterol to benzoate ratio	0.0387577	0.0414923	0.368672
GCST90200985	finn-b-C3_LUNG_NONSMALL	Non-small cell lung cancer	Cholesterol to oleoyl-linoleoyl-glycerol (18:1 to 18:2) [2] ratio	-0.0080759	0.021206	0.705926
GCST90200986	finn-b-C3_LUNG_NONSMALL	Non-small cell lung cancer	Cholesterol to linoleoyl-arachidonoyl-glycerol (18:2 to 20:4) [2] ratio	0.0273593	0.0200188	0.182601
GCST90200987	finn-b-C3_LUNG_NONSMALL	Non-small cell lung cancer	Benzoate to oleoyl-linoleoyl-glycerol (18:1 to 18:2) [2] ratio	0.0205325	0.0233812	0.387073
GCST90200988	finn-b-C3_LUNG_NONSMALL	Non-small cell lung cancer	Benzoate to linoleoyl-arachidonoyl-glycerol (18:2 to 20:4) [1] ratio	0.00225335	0.0334079	0.947178
GCST90200989	finn-b-C3_LUNG_NONSMALL	Non-small cell lung cancer	Histidine to asparagine ratio	0.0259483	0.0158432	0.115685
GCST90200990	finn-b-C3_LUNG_NONSMALL	Non-small cell lung cancer	Benzoate to linoleoyl-arachidonoyl-glycerol (18:2 to 20:4) [2] ratio	0.034626	0.0156578	0.0367791
GCST90200991	finn-b-C3_LUNG_NONSMALL	Non-small cell lung cancer	Histidine to alanine ratio	0.0156905	0.0182223	0.396268
GCST90200992	finn-b-C3_LUNG_NONSMALL	Non-small cell lung cancer	Alanine to asparagine ratio	0.00660051	0.0161051	0.684935
GCST90200993	finn-b-C3_LUNG_NONSMALL	Non-small cell lung cancer	Salicylate to oxalate (ethanedioate) ratio	-0.067099	0.0350517	0.0736414
GCST90200994	finn-b-C3_LUNG_NONSMALL	Non-small cell lung cancer	Glutamine to alanine ratio	-0.0256943	0.0259272	0.328677
GCST90200995	finn-b-C3_LUNG_NONSMALL	Non-small cell lung cancer	Salicylate to taurocholate ratio	-0.0208401	0.0305616	0.502415
GCST90200996	finn-b-C3_LUNG_NONSMALL	Non-small cell lung cancer	Citrate to taurocholate ratio	-0.0145515	0.026112	0.585563
GCST90200997	finn-b-C3_LUNG_NONSMALL	Non-small cell lung cancer	Histidine to glutamine ratio	0.0364052	0.0196343	0.0742777
GCST90200998	finn-b-C3_LUNG_NONSMALL	Non-small cell lung cancer	Salicylate to citrate ratio	-0.0246787	0.0277461	0.383838
GCST90200999	finn-b-C3_LUNG_NONSMALL	Non-small cell lung cancer	Taurocholate to oxalate (ethanedioate) ratio	-0.0557236	0.0453802	0.23529
GCST90201000	finn-b-C3_LUNG_NONSMALL	Non-small cell lung cancer	Serine to threonine ratio	0.00979405	0.0208645	0.643195
GCST90201001	finn-b-C3_LUNG_NONSMALL	Non-small cell lung cancer	Serine to alpha-ketobutyrate ratio	0.0775763	0.0300261	0.0207645
GCST90201002	finn-b-C3_LUNG_NONSMALL	Non-small cell lung cancer	Maltose to sucrose ratio	0.00737961	0.0337735	0.829982
GCST90201003	finn-b-C3_LUNG_NONSMALL	Non-small cell lung cancer	Glucose to N-palmitoyl-sphingosine (d18:1 to 16:0) ratio	-0.0733792	0.0271956	0.0131314
GCST90201004	finn-b-C3_LUNG_NONSMALL	Non-small cell lung cancer	Glucose to N-stearoyl-sphingosine (d18:1 to 18:0) ratio	-0.0279835	0.0415556	0.510304
GCST90201005	finn-b-C3_LUNG_NONSMALL	Non-small cell lung cancer	Fructose to maltose ratio	-0.0306835	0.0341906	0.380169
GCST90201006	finn-b-C3_LUNG_NONSMALL	Non-small cell lung cancer	Alpha-ketobutyrate to 3-methyl-2-oxovalerate ratio	0.00418519	0.0392111	0.916514
GCST90201007	finn-b-C3_LUNG_NONSMALL	Non-small cell lung cancer	Glucose to N-palmitoyl-sphinganine (d18:0 to 16:0) ratio	0.0812451	0.0411264	0.0608883
GCST90201008	finn-b-C3_LUNG_NONSMALL	Non-small cell lung cancer	Threonine to alpha-ketobutyrate ratio	0.0257471	0.0283454	0.3764
GCST90201009	finn-b-C3_LUNG_NONSMALL	Non-small cell lung cancer	Threonine to pyruvate ratio	-0.00649103	0.0177213	0.716641
GCST90201010	finn-b-C3_LUNG_NONSMALL	Non-small cell lung cancer	Alpha-ketobutyrate to 4-methyl-2-oxopentanoate ratio	0.00410001	0.0433376	0.925968
GCST90201011	finn-b-C3_LUNG_NONSMALL	Non-small cell lung cancer	3-methyl-2-oxovalerate to 4-methyl-2-oxopentanoate ratio	-0.00856337	0.027425	0.757933
GCST90201012	finn-b-C3_LUNG_NONSMALL	Non-small cell lung cancer	3-methyl-2-oxovalerate to 3-methyl-2-oxobutyrate ratio	0.0181368	0.0324971	0.583649
GCST90201013	finn-b-C3_LUNG_NONSMALL	Non-small cell lung cancer	Androsterone glucuronide to etiocholanolone glucuronide ratio	-0.00138169	0.0184263	0.940848
GCST90201014	finn-b-C3_LUNG_NONSMALL	Non-small cell lung cancer	Glucuronate to androsterone glucuronide ratio	-0.0247684	0.0188523	0.205408
GCST90201015	finn-b-C3_LUNG_NONSMALL	Non-small cell lung cancer	Bilirubin (Z,Z) to androsterone glucuronide ratio	-0.00215957	0.0132831	0.871871
GCST90201016	finn-b-C3_LUNG_NONSMALL	Non-small cell lung cancer	Bilirubin (Z,Z) to etiocholanolone glucuronide ratio	-0.0129452	0.017681	0.470384
GCST90201017	finn-b-C3_LUNG_NONSMALL	Non-small cell lung cancer	4-methyl-2-oxopentanoate to 3-methyl-2-oxobutyrate ratio	-0.0316408	0.0323317	0.340061
GCST90201018	finn-b-C3_LUNG_NONSMALL	Non-small cell lung cancer	Bilirubin (Z,Z) to glucuronate ratio	0.015343	0.0230347	0.513365
GCST90201019	finn-b-C3_LUNG_NONSMALL	Non-small cell lung cancer	Glucuronate to etiocholanolone glucuronide ratio	-0.0286854	0.0198363	0.161636
GCST90201020	finn-b-C3_LUNG_NONSMALL	Non-small cell lung cancer	Paraxanthine to 5-acetylamino-6-formylamino-3-methyluracil ratio	-0.000635001	0.0233283	0.978519
