# Supplementary material for: Causal role of metabolites in non-small cell lung cancer: Mendelian randomization (MR) study
Source: PLoS One. 2024 Mar 22;19(3):e0300904. doi: 10.1371/journal.pone.0300904 (PMC10959361; doi:10.1371/journal.pone.0300904)
Supplement: S4 Table — (XLSX) [file pone.0300904.s004.xlsx]

## Sheet: ivwRT.filter
Supplementary Table 4: 61 metabolites associated with NSCLC
id.exposure	id.outcome	outcome	exposure	method	nsnp	b	se	pval	lo_ci	up_ci	or	or_lci95	or_uci95	fdr
GCST90199641	finn-b-C3_LUNG_NONSMALL	Non-small cell lung cancer	Glucuronate levels	Inverse variance weighted	16	-0.250465	0.118052	0.0338672	-0.481847	-0.019083	0.778439	0.617641	0.981098	0.998979
GCST90199647	finn-b-C3_LUNG_NONSMALL	Non-small cell lung cancer	Theophylline levels	Inverse variance weighted	25	0.232556	0.0981921	0.0178662	0.0400996	0.425013	1.26182	1.04091	1.52961	0.893312
GCST90199659	finn-b-C3_LUNG_NONSMALL	Non-small cell lung cancer	1-stearoyl-GPI (18:0) levels	Inverse variance weighted	18	-0.341329	0.122964	0.00550595	-0.582339	-0.100319	0.710825	0.55859	0.904549	0.550595
GCST90199683	finn-b-C3_LUNG_NONSMALL	Non-small cell lung cancer	Indoleacetate levels	Inverse variance weighted	30	0.199647	0.101563	0.0493282	0.000583379	0.39871	1.22097	1.00058	1.4899	0.998979
GCST90199699	finn-b-C3_LUNG_NONSMALL	Non-small cell lung cancer	3-methylxanthine levels	Inverse variance weighted	26	0.195187	0.0885474	0.0275013	0.0216346	0.36874	1.21554	1.02187	1.44591	0.998979
GCST90199709	finn-b-C3_LUNG_NONSMALL	Non-small cell lung cancer	Adrenate (22:4n6) levels	Inverse variance weighted	22	0.123568	0.0406554	0.0023706	0.0438829	0.203252	1.13153	1.04486	1.22538	0.313628
GCST90199718	finn-b-C3_LUNG_NONSMALL	Non-small cell lung cancer	Sebacate (C10-DC) levels	Inverse variance weighted	17	0.0872669	0.037675	0.0205414	0.013424	0.16111	1.09119	1.01351	1.17481	0.974738
GCST90199733	finn-b-C3_LUNG_NONSMALL	Non-small cell lung cancer	1-palmitoyl-GPC (16:0) levels	Inverse variance weighted	27	0.223978	0.0902001	0.0130234	0.0471863	0.400771	1.25104	1.04832	1.49297	0.836019
GCST90199762	finn-b-C3_LUNG_NONSMALL	Non-small cell lung cancer	N6-carbamoylthreonyladenosine levels	Inverse variance weighted	32	-0.182665	0.0794547	0.0215062	-0.338396	-0.0269334	0.833048	0.712913	0.973426	0.974738
GCST90199770	finn-b-C3_LUNG_NONSMALL	Non-small cell lung cancer	1-arachidonylglycerol (20:4) levels	Inverse variance weighted	23	0.159851	0.0778907	0.0401451	0.00718564	0.312517	1.17334	1.00721	1.36686	0.998979
GCST90199777	finn-b-C3_LUNG_NONSMALL	Non-small cell lung cancer	1-palmitoleoyl-GPC (16:1) levels	Inverse variance weighted	32	-0.250664	0.0827902	0.00246422	-0.412933	-0.0883952	0.778284	0.661707	0.915399	0.313628
GCST90199780	finn-b-C3_LUNG_NONSMALL	Non-small cell lung cancer	1-stearoyl-GPG (18:0) levels	Inverse variance weighted	28	-0.160352	0.0817323	0.0497721	-0.320547	-0.000156722	0.851844	0.725752	0.999843	0.998979
GCST90199783	finn-b-C3_LUNG_NONSMALL	Non-small cell lung cancer	5-methyluridine (ribothymidine) levels	Inverse variance weighted	27	0.120299	0.058055	0.0382507	0.00651136	0.234087	1.12783	1.00653	1.26375	0.998979
GCST90199786	finn-b-C3_LUNG_NONSMALL	Non-small cell lung cancer	2-hydroxy-3-methylvalerate levels	Inverse variance weighted	30	0.238915	0.0911012	0.00872799	0.0603572	0.417474	1.26987	1.06222	1.51812	0.763699
GCST90199790	finn-b-C3_LUNG_NONSMALL	Non-small cell lung cancer	2-palmitoleoyl-GPC (16:1) levels	Inverse variance weighted	25	-0.189752	0.0907576	0.0365501	-0.367637	-0.011867	0.827164	0.692369	0.988203	0.998979
GCST90199869	finn-b-C3_LUNG_NONSMALL	Non-small cell lung cancer	2-hydroxyhippurate levels	Inverse variance weighted	20	-0.242076	0.111558	0.0300095	-0.460729	-0.0234233	0.784996	0.630823	0.976849	0.998979
GCST90199938	finn-b-C3_LUNG_NONSMALL	Non-small cell lung cancer	3-methyl catechol sulfate (1) levels	Inverse variance weighted	27	-0.297081	0.105886	0.00502106	-0.504617	-0.0895454	0.742984	0.603737	0.914347	0.550595
GCST90199941	finn-b-C3_LUNG_NONSMALL	Non-small cell lung cancer	Gamma-CEHC glucuronide levels	Inverse variance weighted	31	0.152254	0.0640463	0.0174422	0.0267235	0.277785	1.16446	1.02708	1.3202	0.893312
GCST90200042	finn-b-C3_LUNG_NONSMALL	Non-small cell lung cancer	Oleate/vaccenate (18:1) levels	Inverse variance weighted	24	0.15843	0.0391649	5.23e-05	0.0816673	0.235194	1.17167	1.08509	1.26515	0.0365919
GCST90200049	finn-b-C3_LUNG_NONSMALL	Non-small cell lung cancer	Myristoyl dihydrosphingomyelin (d18:0/14:0) levels	Inverse variance weighted	31	0.190034	0.0757162	0.0120795	0.0416298	0.338437	1.20929	1.04251	1.40275	0.836019
GCST90200058	finn-b-C3_LUNG_NONSMALL	Non-small cell lung cancer	1-(1-enyl-stearoyl)-2-arachidonoyl-GPE (p-18:0/20:4) levels	Inverse variance weighted	24	0.268025	0.0813265	0.0009819	0.108625	0.427424	1.30738	1.11474	1.5333	0.224298
GCST90200061	finn-b-C3_LUNG_NONSMALL	Non-small cell lung cancer	1-(1-enyl-palmitoyl)-2-oleoyl-GPE (p-16:0/18:1) levels	Inverse variance weighted	30	0.299855	0.0843608	0.000378784	0.134508	0.465203	1.34966	1.14397	1.59234	0.176766
GCST90200138	finn-b-C3_LUNG_NONSMALL	Non-small cell lung cancer	Docosatrienoate (22:3n6) levels	Inverse variance weighted	15	0.185504	0.088517	0.0361101	0.0120105	0.358997	1.20382	1.01208	1.43189	0.998979
GCST90200190	finn-b-C3_LUNG_NONSMALL	Non-small cell lung cancer	Dodecadienoate (12:2) levels	Inverse variance weighted	24	0.12231	0.0375399	0.00112149	0.0487316	0.195888	1.1301	1.04994	1.21639	0.224298
GCST90200230	finn-b-C3_LUNG_NONSMALL	Non-small cell lung cancer	3-ethylcatechol sulfate (1) levels	Inverse variance weighted	19	-0.320179	0.128029	0.0123902	-0.571115	-0.069242	0.726019	0.564895	0.933101	0.836019
GCST90200247	finn-b-C3_LUNG_NONSMALL	Non-small cell lung cancer	Levulinoylcarnitine levels	Inverse variance weighted	20	0.30669	0.0979014	0.00173243	0.114803	0.498577	1.35892	1.12165	1.64638	0.303175
GCST90200249	finn-b-C3_LUNG_NONSMALL	Non-small cell lung cancer	Branched-chain, straight-chain, or cyclopropyl 12:1 fatty acid levels	Inverse variance weighted	27	0.15123	0.0460775	0.00103045	0.0609181	0.241542	1.16326	1.06281	1.27321	0.224298
GCST90200292	finn-b-C3_LUNG_NONSMALL	Non-small cell lung cancer	Trans-4-hydroxyproline levels	Inverse variance weighted	25	-0.193129	0.095406	0.0429403	-0.380125	-0.00613366	0.824375	0.683776	0.993885	0.998979
GCST90200298	finn-b-C3_LUNG_NONSMALL	Non-small cell lung cancer	3-hydroxy-3-methylglutarate levels	Inverse variance weighted	21	-0.229653	0.105714	0.0298253	-0.436853	-0.0224539	0.794809	0.646066	0.977796	0.998979
GCST90200330	finn-b-C3_LUNG_NONSMALL	Non-small cell lung cancer	1-palmitoyl-2-linoleoyl-gpc (16:0/18:2) levels	Inverse variance weighted	35	-0.143117	0.0647306	0.0270382	-0.269989	-0.0162452	0.866653	0.763388	0.983886	0.998979
GCST90200388	finn-b-C3_LUNG_NONSMALL	Non-small cell lung cancer	Palmitoleate (16:1n7) levels	Inverse variance weighted	26	0.227	0.111825	0.0423601	0.00782383	0.446177	1.25483	1.00785	1.56233	0.998979
GCST90200392	finn-b-C3_LUNG_NONSMALL	Non-small cell lung cancer	Orotate levels	Inverse variance weighted	32	-0.109487	0.0552949	0.0476969	-0.217865	-0.00110916	0.896294	0.804234	0.998891	0.998979
GCST90200407	finn-b-C3_LUNG_NONSMALL	Non-small cell lung cancer	Uridine levels	Inverse variance weighted	18	0.261048	0.105261	0.0131374	0.0547378	0.467359	1.29829	1.05626	1.59577	0.836019
GCST90200427	finn-b-C3_LUNG_NONSMALL	Non-small cell lung cancer	Tyrosine levels	Inverse variance weighted	29	-0.195002	0.0910804	0.0322752	-0.373519	-0.0164843	0.822833	0.688308	0.983651	0.998979
GCST90200440	finn-b-C3_LUNG_NONSMALL	Non-small cell lung cancer	Blood sugar levels	Inverse variance weighted	24	-0.135904	0.064333	0.0346429	-0.261996	-0.00981127	0.872927	0.769514	0.990237	0.998979
GCST90200451	finn-b-C3_LUNG_NONSMALL	Non-small cell lung cancer	Nonadecanoate (19:0) levels	Inverse variance weighted	26	0.214789	0.105693	0.0421347	0.00762972	0.421948	1.2396	1.00766	1.52493	0.998979
GCST90200479	finn-b-C3_LUNG_NONSMALL	Non-small cell lung cancer	X-12283 levels	Inverse variance weighted	27	0.176853	0.0817621	0.0305395	0.0165995	0.337107	1.19346	1.01674	1.40089	0.998979
GCST90200497	finn-b-C3_LUNG_NONSMALL	Non-small cell lung cancer	X-12740 levels	Inverse variance weighted	13	-0.306606	0.116053	0.00824333	-0.53407	-0.0791411	0.735941	0.586214	0.92391	0.763699
GCST90200513	finn-b-C3_LUNG_NONSMALL	Non-small cell lung cancer	X-13507 levels	Inverse variance weighted	16	-0.278829	0.121356	0.0215835	-0.516686	-0.0409719	0.756669	0.596494	0.959856	0.974738
GCST90200525	finn-b-C3_LUNG_NONSMALL	Non-small cell lung cancer	X-13723 levels	Inverse variance weighted	15	0.265159	0.105527	0.0119808	0.0583259	0.471992	1.30364	1.06006	1.60318	0.836019
GCST90200530	finn-b-C3_LUNG_NONSMALL	Non-small cell lung cancer	X-17335 levels	Inverse variance weighted	14	-0.265342	0.134502	0.0485221	-0.528967	-0.00171722	0.766944	0.589213	0.998284	0.998979
GCST90200550	finn-b-C3_LUNG_NONSMALL	Non-small cell lung cancer	X-17357 levels	Inverse variance weighted	31	-0.190678	0.0778496	0.014313	-0.343263	-0.0380926	0.826399	0.709452	0.962624	0.871227
GCST90200567	finn-b-C3_LUNG_NONSMALL	Non-small cell lung cancer	X-21353 levels	Inverse variance weighted	20	0.121437	0.0398423	0.00230417	0.043346	0.199528	1.12912	1.0443	1.22083	0.313628
GCST90200586	finn-b-C3_LUNG_NONSMALL	Non-small cell lung cancer	X-21471 levels	Inverse variance weighted	26	0.15414	0.0637921	0.0156799	0.0291073	0.279172	1.16665	1.02954	1.32203	0.878072
GCST90200594	finn-b-C3_LUNG_NONSMALL	Non-small cell lung cancer	X-21467 levels	Inverse variance weighted	34	0.11185	0.0563468	0.0471408	0.00141053	0.22229	1.11835	1.00141	1.24893	0.998979
GCST90200599	finn-b-C3_LUNG_NONSMALL	Non-small cell lung cancer	X-23639 levels	Inverse variance weighted	21	-0.195501	0.0822585	0.0174697	-0.356728	-0.0342746	0.822422	0.699963	0.966306	0.893312
GCST90200659	finn-b-C3_LUNG_NONSMALL	Non-small cell lung cancer	X-25172 levels	Inverse variance weighted	26	-0.162916	0.0737126	0.0270943	-0.307393	-0.0184397	0.849662	0.735361	0.981729	0.998979
GCST90200670	finn-b-C3_LUNG_NONSMALL	Non-small cell lung cancer	X-26111 levels	Inverse variance weighted	21	0.182189	0.0884035	0.0393141	0.00891848	0.35546	1.19984	1.00896	1.42684	0.998979
GCST90200685	finn-b-C3_LUNG_NONSMALL	Non-small cell lung cancer	1-stearoyl-2-arachidonoyl-gpc (18:0/20:4) levels	Inverse variance weighted	36	0.07301	0.0371081	0.0491265	0.000278013	0.145742	1.07574	1.00028	1.1569	0.998979
GCST90200710	finn-b-C3_LUNG_NONSMALL	Non-small cell lung cancer	X-13431 levels	Inverse variance weighted	28	-0.103738	0.0494817	0.0360379	-0.200723	-0.00675426	0.901461	0.818139	0.993268	0.998979
GCST90200731	finn-b-C3_LUNG_NONSMALL	Non-small cell lung cancer	Adenosine 5'-diphosphate (ADP) to mannose ratio	Inverse variance weighted	18	-0.223013	0.0797922	0.00519119	-0.379406	-0.0666205	0.800104	0.684268	0.93555	0.550595
GCST90200743	finn-b-C3_LUNG_NONSMALL	Non-small cell lung cancer	Arginine to citrulline ratio	Inverse variance weighted	32	0.203435	0.0904589	0.0245176	0.0261353	0.380734	1.22561	1.02648	1.46336	0.998979
GCST90200744	finn-b-C3_LUNG_NONSMALL	Non-small cell lung cancer	Arginine to glutamate ratio	Inverse variance weighted	24	-0.205066	0.103548	0.0476605	-0.40802	-0.00211068	0.814594	0.664965	0.997892	0.998979
GCST90200795	finn-b-C3_LUNG_NONSMALL	Non-small cell lung cancer	Oleoyl-linoleoyl-glycerol (18:1 to 18:2) [2] to linoleoyl-arachidonoyl-glycerol (18:2 to 20:4) [2] ratio	Inverse variance weighted	27	-0.121256	0.057371	0.0345548	-0.233703	-0.00880861	0.885807	0.791597	0.99123	0.998979
GCST90200802	finn-b-C3_LUNG_NONSMALL	Non-small cell lung cancer	Histidine to pyruvate ratio	Inverse variance weighted	23	0.211464	0.085244	0.013113	0.0443853	0.378542	1.23548	1.04539	1.46015	0.836019
GCST90200849	finn-b-C3_LUNG_NONSMALL	Non-small cell lung cancer	Adenosine 5'-monophosphate (AMP) to threonine ratio	Inverse variance weighted	28	0.146017	0.0744702	0.0499086	5.56e-05	0.291979	1.15722	1.00006	1.33907	0.998979
GCST90200878	finn-b-C3_LUNG_NONSMALL	Non-small cell lung cancer	Glutarate (C5-DC) to caprylate (8:0) ratio	Inverse variance weighted	25	0.28117	0.085065	0.000948562	0.114443	0.447897	1.32468	1.12125	1.56502	0.224298
GCST90200911	finn-b-C3_LUNG_NONSMALL	Non-small cell lung cancer	Tryptophan to pyruvate ratio	Inverse variance weighted	24	0.220159	0.0906233	0.0151245	0.0425371	0.39778	1.24627	1.04345	1.48852	0.878072
GCST90200937	finn-b-C3_LUNG_NONSMALL	Non-small cell lung cancer	Alpha-ketoglutarate to trans-4-hydroxyproline ratio	Inverse variance weighted	18	0.284755	0.125795	0.0235959	0.0381971	0.531314	1.32944	1.03894	1.70117	0.998979
GCST90200956	finn-b-C3_LUNG_NONSMALL	Non-small cell lung cancer	Cytidine to N-acetylglucosamine to N-acetylgalactosamine ratio	Inverse variance weighted	20	-0.206018	0.100768	0.0409064	-0.403523	-0.00851263	0.813818	0.667962	0.991523	0.998979
GCST90200978	finn-b-C3_LUNG_NONSMALL	Non-small cell lung cancer	Caffeine to paraxanthine ratio	Inverse variance weighted	27	0.326553	0.0771154	2.29e-05	0.175407	0.477699	1.38618	1.19173	1.61236	0.0320538
